# Supplementary material for: NSD1- and NSD2-damaging mutations define a subset of laryngeal tumors with favorable prognosis
Source: Nat Commun. 2017 Nov 24;8:1772. doi: 10.1038/s41467-017-01877-7 (PMC5701248; doi:10.1038/s41467-017-01877-7)
Supplement: Supplementary file 3 — Supplementary Data 1 [file 41467_2017_1877_MOESM3_ESM.xlsx]

## Sheet: Peri et al - Suppl. Data - 1
Supplementary Data 1:List of genes and probes that are differentially expressed and methylated between clusters 1-5, respectively (Fig 1a).
Differentially Expressed genes in Figure 1	Differentially Methylated probes mapping to genes in Figure 1
A2M	C3orf16
A2ML1	GALNT9
ABCA13	TBR1
ACTA1	PLXNC1
ACTA2	SLA2
ACTC1	GNG4
ADAM12	P2RX2
ADAM19	TNFAIP8L3
ADAM23	STAU2
ADAM6	RRAGD
ADAMTS2	ELFN2
ADH7	ADAMTSL1
AEBP1	TRIM72
AIM2	CLSTN2
AKR1C1	PLA2G4F
AKR1C2	TNFRSF1B
AKR1C3	TFAP2B
ALDH1A1	FNDC1
ALDH3A1	P2RX1
AMIGO2	KNDC1
ANGPTL2	C1QL1
ANO1	SUSD4
ANTXR1	FAM171B
ANXA6	SLC17A9
APBB1	SV2C
APOC1	C6orf191
APOD	EBF1
APOE	NTSR1
APOL3	CRISPLD2
AQP3	EIF2C2
AREG	CNIH3
ARSI	C7orf13
ASPN	MSRA
ASPRV1	CRB1
BATF2	FSD1
BEX2	SCUBE3
BEX4	IFITM5
BGN	SYTL3
BST2	ZYG11A
C10orf99	NFATC2
C19orf33	CLIC5
C1QA	C8orf75
C1QB	GDF6
C1QC	C8orf41
C3	MGP
C4A	HS3ST3B1
C4orf7	CRYM
C8orf4	LIME1
C9orf169	RFX4
CALML5	STK33
CASP14	TSPYL4
CAV1	CEP70
CCDC80	TLL1
CCL18	THBS2
CCL19	ANK3
CCL2	CRYAB
CCL21	PSTPIP2
CCL5	TMEM175
CD14	ST3GAL1
CD163	KIF19
CD27	JPH3
CD3D	MARCH10
CD3E	SOX2OT
CD4	TFAP2A
CD53	NKX6.2
CD74	LRAT
CD79A	GAD2
CD8A	CFTR
CD8B	VENTX
CDA	CACNA1C
CDH11	KSR2
CDH13	GP5
CDKN2A	ATP2C2
CDSN	GPR123
CEACAM5	KCND3
CEACAM6	SLC7A5
CERCAM	ATP8B4
CES1	LOC146336
CHI3L1	RSPO2
CHI3L2	CLP1
CKM	CHD5
CLCA2	PTPRU
CLCA4	MT1M
CLDN7	LONRF1
CLIC3	ZNF763
CLU	AHRR
CNFN	EGFLAM
COL10A1	CECR2
COL11A1	FAM183B
COL12A1	FAM115A
COL14A1	CNGB1
COL15A1	PAK6
COL17A1	SMPD3
COL1A1	BMP3
COL1A2	MIR124.3
COL3A1	GPR133
COL4A6	IRX6
COL5A1	SRRM4
COL5A2	PFN2
COL5A3	CAPSL
COL6A1	FEZ2
COL6A2	MED12L
COL6A3	DKFZp566F0947
COL8A1	NPAS3
COLEC12	ZNF660
COMP	OPCML
CP	FXYD2
CPA4	NRG2
CPXM1	CHST6
CPXM2	ANO1
CRCT1	RSPO4
CRISPLD2	PRSS27
CRNN	ZBTB22
CRYAB	FZD5
CSF1R	ADCY9
CSPG4	KLHDC2
CST1	DPYSL4
CST6	TXNDC6
CSTA	PTH2R
CTGF	CCDC13
CTHRC1	EIF4E3
CTSK	ROPN1L
CX3CL1	C16orf73
CXCL10	TMEM229A
CXCL11	C16orf11
CXCL12	MCF2L
CXCL14	EPHA4
CXCL17	ANGPT1
CXCL9	NKAIN3
CXCR4	VPS28
CYBB	SOX9
CYP1B1	XKR6
CYP27A1	GALM
CYP4F11	COL23A1
CYP4X1	NUP210
DAB2	MIR1182
DARC	ECE2
DCN	SPHK2
DEFB103B	C7orf58
DEFB4A	ZNF549
DES	NHSL1
DKK3	CCDC151
DMKN	LOC100133991
DOC2B	PACS1
DPT	PAX6
DPYSL3	TAP1
DSG1	MAP3K13
DUOX2	CHRNA4
ECM1	ATP13A5
EEF1A2	MYLK4
EHF	SOX5
ELF3	EVX1
ELN	KIAA0495
EMILIN1	BTG2
EPCAM	ZHX2
EPGN	CAMK2A
EPHX3	HLA.DPA1
EPS8	RASA3
EPSTI1	PCSK2
EREG	ATP11A
EYA2	CD247
F13A1	SH3PXD2A
FABP5	EVC2
FADS2	GYPC
FAM176A	TMEM71
FAM198B	BMP4
FAM25A	H1F0
FAM25B	DPPA2
FAM3D	CAMTA2
FAM46B	CCDC67
FAM83A	FLNC
FAP	TNFAIP6
FARP1	PITX2
FBLN1	C13orf16
FBLN2	CUX1
FBLN5	GPR84
FBN1	BCAS4
FBN2	RORA
FBXO2	TLR1
FCER1G	ABLIM1
FCGR2A	C6orf126
FCGR3A	ANKRD11
FGFBP1	PVT1
FGFR1	PROX2
FKBP10	AEBP1
FLNC	PLSCR2
FMOD	FAM57B
FN1	EPHA7
FNDC1	FAM49A
FOLR2	TACC1
FOXA1	CSRNP1
FPR3	ADSSL1
FSTL1	PTPRF
FSTL3	GPR150
FXYD6	NECAB2
FZD7	COL22A1
GABBR1	GFAP
GABRP	KRT19
GBP1	ITGA5
GBP4	TDRD10
GBP5	ABCB5
GDPD2	MORN1
GJA1	SMAD3
GJB2	DLX2
GJB6	SFRS8
GLI2	USP47
GPC3	C5orf38
GPC4	KIAA0513
GPC6	SDCCAG8
GPX2	PPP1R14A
GREM1	TBX2
GSTM2	RASGRF1
GSTM3	TRIM2
GZMA	GABRA2
GZMB	PCDP1
GZMH	MIR346
H19	KIDINS220
HEPHL1	PROCA1
HEY1	EOMES
HLA.DPA1	LRRC17
HLA.DPB1	CLDN6
HLA.DQA1	TMEM108
HLA.DQB1	UCP1
HLA.DRA	UTF1
HLA.DRB1	TET1
HLA.DRB5	ZNF583
HLA.DRB6	MAST1
HMCN1	COL20A1
HMGA2	COMMD2
HSPB3	SLC44A4
HTRA1	CALCB
HTRA3	MLLT11
IDO1	KIAA1026
IFIT3	RASSF1
IGFBP2	B4GALT6
IGFBP5	RFX8
IGFBP6	PPT2
IGFL1	GAMT
IGFL2	KLF11
IGJ	NCRNA00028
IL1A	FERMT2
IL1F5	TOX2
IL1F6	ANKRD30B
IL20RB	NR2F2
IL2RG	GALR1
IL7R	SHISA4
INHBA	TNFSF10
ISLR	GSG1L
ITGA11	MACROD1
ITGA5	B3GALT4
ITGB2	ZFR2
ITGBL1	KIF26B
IVL	HLA.G
KHDC1L	ZNF470
KIAA0125	KCNQ1
KLK10	ZBED3
KLK11	AGAP1
KLK12	ABCC8
KLK13	OSTN
KLK14	CYTL1
KLK5	SYT7
KLK6	SYT1
KLK7	FN1
KLK8	CACNG1
KLK9	HOXC13
KRT1	DHRS7C
KRT13	SLIT2
KRT14	AHNAK
KRT15	EXT1
KRT16	MIR193B
KRT17	FKBP4
KRT19	ZNF469
KRT4	MYH14
KRT6A	FAM123A
KRT6B	HIPK2
KRT6C	PTPRT
KRT7	MAP9
KRT75	MAML3
KRT78	NEUROG3
KRT8	CA7
KRTDAP	MFSD2B
LAMA4	NUB1
LAMC2	C11orf21
LAPTM5	TUBB6
LCE3D	GPT2
LCE3E	GPRC5A
LCN2	BTBD7
LEPREL2	CRMP1
LGALS1	KCNIP2
LGALS7	LIN7A
LGALS7B	CCDC8
LILRB4	LPPR4
LOC96610	MFSD4
LOXL1	CABC1
LOXL2	CUL1
LOXL4	ZNF167
LRIG1	MME
LRRC15	FAM92B
LTF	LRRC55
LUM	MEGF10
LXN	ZNF132
LY6D	MYO15B
LYPD2	VWF
LYPD5	HOXA11
LYZ	GPRC5B
MAGED4B	GPR124
MAL	CDK14
MAP1B	C17orf96
MB	ANKRD52
MFAP2	GLRX
MFAP4	SACS
MFAP5	NXPH4
MGC29506	KCNQ5
MGP	ATP10A
MGST1	DCTPP1
MMP1	GSTM2
MMP10	VWA3B
MMP11	PIK3CD
MMP12	VIPR2
MMP13	RAI14
MMP2	NFKBIL1
MMP3	FAM107B
MMP7	CD96
MMP9	CLDN8
MOXD1	TRIM67
MS4A6A	SNORD123
MSC	CPA5
MSLN	HCG9
MT1E	PIK3AP1
MT2A	SRRM3
MUC20	C8orf42
MUC4	DUSP27
MXRA5	BICD1
MXRA8	DOT1L
MYBPH	PROM1
MYL1	FLJ42875
MYL2	ZFPM1
MYL9	ANKRD44
MYLPF	FAM189A1
NCCRP1	POLD2
NCRNA00162	AXIN2
NEB	PDE6C
NEFL	KCNN1
NID2	PELI2
NKG7	ZMYND15
NNMT	FGF5
NT5E	LPHN1
NTRK2	ALDOA
NUP210	LOC100130987
OASL	DPY19L2
ODZ2	NOTUM
OLFM1	ERI3
OLFML2B	SYNGR3
OLFML3	SLC24A4
PBX1	LASP1
PCOLCE	CLDN10
PCP4L1	HLA.DOA
PDGFRA	C17orf93
PDGFRB	SLCO4C1
PDGFRL	TRIO
PDLIM3	CATSPER1
PDZK1IP1	LYNX1
PFN2	CLDN9
PHGDH	RTN4RL1
PI3	PGM3
PKN1	PODN
PLA2G4E	IL17RE
PLAC8	GABRD
PLXNC1	ZNF790
PMEPA1	NID1
PMP22	KCNH2
PODN	LIX1L
POSTN	KCNMB2
POU2AF1	OSTalpha
PPAP2B	TNFRSF11B
PPP2R2C	JAKMIP1
PRAME	JAK3
PRELP	SOAT2
PRRX1	LRRC20
PRSS23	MPV17L
PRSS27	ABCC13
PRSS3	DKK3
PTGDS	C17orf46
PTHLH	SLC45A1
PTN	ASAP2
PTPRC	CDKN1C
PTPRCAP	MAPK8IP3
PXDN	THUMPD2
PYGL	ITPK1
RAB38	ACSS3
RARRES1	CHAD
RARRES2	VWCE
RCN3	C8orf73
RDH12	F2RL3
RHCG	OTX2
RHOD	RYR1
RNASE7	TRABD
RSAD2	ASPRV1
S100A12	ESYT3
S100A2	CACNG6
S100A7	SLC5A7
S100A7A	LIPC
S100A8	GSX1
S100A9	ALPL
SBSN	MRVI1
SDC2	WFDC1
SEMA3C	AGBL4
SEPP1	HS3ST6
SERPINA1	LOC152225
SERPINB2	LOC284798
SERPINB4	WNT16
SERPINE1	NAALAD2
SERPINE2	CHRM4
SERPINF1	CHRNE
SERPING1	TLL2
SERPINH1	IFIT1
SFN	PLEC1
SFRP2	APOD
SFRP4	BRUNOL4
SIM2	BCAR4
SLC38A5	CHRNB1
SLC40A1	BAI1
SLCO2B1	HMOX2
SLN	ELN
SLPI	ZNF214
SLURP1	SEMA5A
SMOC2	ICAM4
SOX2	NTRK3
SPARC	PSKH2
SPARCL1	PTGIS
SPINK5	HTR3A
SPOCK1	MIR212
SPON2	OSBPL5
SPP1	RECQL5
SPRR1A	MOCS1
SPRR1B	GMDS
SPRR2A	PHF21B
SPRR2B	TMEFF2
SPRR2C	DLGAP2
SPRR2D	MCC
SPRR2E	WNT3
SPRR2F	KHDC1
SPRR2G	IQSEC3
SPRR3	TRAPPC9
SRPX	MT3
STAC3	SNORD115.15
SULF1	ALLC
SULF2	ZC3HC1
SULT2B1	CDKN1B
SUSD4	KATNAL2
TAGLN	KCTD21
TGFB3	EMP3
TGFBI	NES
TGM1	FAM171A1
THBS1	SOSTDC1
THBS2	PLLP
THBS4	CALB2
THY1	HMGCLL1
TIMP2	CDK18
TIMP3	GIMAP8
TM4SF19	ILDR2
TMEM119	C8orf56
TMEM176A	ROBO3
TMEM176B	PTPRC
TMPRSS11A	C11orf75
TMPRSS2	LMO2
TNC	SLC4A10
TNFAIP6	PREX2
TNNC1	GSTM1
TNNI1	C16orf86
TNNI2	DHRS3
TNNT1	CHST11
TNNT3	ZNF518A
TPM1	OTOP1
TPM2	TSPYL3
TRIM22	ABT1
TSPAN18	LOC151174
TSPAN7	PSMB9
TTN	SIX6
TUBA4A	OPRK1
TYROBP	LOC646999
UBD	ST6GAL2
UCHL1	ELAVL3
UGT1A6	NAT8L
UGT1A7	RSPH9
UGT1A9	ZNF737
VCAM1	CACNB4
VCAN	GRASP
VEGFC	C17orf88
VIM	FLT3
VSIG4	ZFYVE28
WARS	PTPRE
WFDC12	UCHL1
WFDC2	LNX1
WFDC5	KIAA1751
WIPF1	CCDC74B
WNK2	C3orf50
ZBTB7C	HFE2
ZDHHC2	ZNF334
ZEB2	CYR61
