# Supplementary material for: NSD1- and NSD2-damaging mutations define a subset of laryngeal tumors with favorable prognosis
Source: Nat Commun. 2017 Nov 24;8:1772. doi: 10.1038/s41467-017-01877-7 (PMC5701248; doi:10.1038/s41467-017-01877-7)
Supplement: Supplementary file 4 — Supplementary Data 2 [file 41467_2017_1877_MOESM4_ESM.xlsx]

## Sheet: Peri et al . Suppl. Data 2
Supplementary Data 2: List of enriched gene ontology terms (biological processes and molecular functions; p < 0.01) for genes where gene expression differences contributed to clustering of 5 SCCHN clusters.
Ontology Category	Ontology Term	Gene Count	P Value	Genes	False Discovery Rate (Benjamini-Hochberg)
GOTERM_BP_FAT	GO:0032963~collagen metabolic process	14	3.09598e-13	KLK6, MMP9, COL3A1, MMP7, MMP3, SERPINH1, MMP2, MMP13, COL5A1, MMP1, MMP11, MMP10, COL1A1, ADAMTS2	5.45683e-11
GOTERM_BP_FAT	GO:0044259~multicellular organismal macromolecule metabolic process	14	1.57162e-12	KLK6, MMP9, COL3A1, MMP7, MMP3, SERPINH1, MMP2, MMP13, COL5A1, MMP1, MMP11, MMP10, COL1A1, ADAMTS2	2.40041e-10
GOTERM_BP_FAT	GO:0044236~multicellular organismal metabolic process	14	2.30602e-11	KLK6, MMP9, COL3A1, MMP7, MMP3, SERPINH1, MMP2, MMP13, COL5A1, MMP1, MMP11, MMP10, COL1A1, ADAMTS2	2.93505e-09
GOTERM_BP_FAT	GO:0016477~cell migration	26	8.21796e-07	CTHRC1, CCL2, S100A9, ITGA11, ITGB2, ZEB2, CX3CL1, CCL5, CXCL12, VCAM1, CTGF, CXCR4, PRSS3, SEMA3C, THBS1, PPAP2B, S100A2, FN1, THBS4, COL5A1, CDH13, VEGFC, ITGA5, PDGFRB, VCAN, APBB1	6.49198e-05
GOTERM_BP_FAT	GO:0048545~response to steroid hormone stimulus	21	1.2206e-06	A2M, CAV1, CCL2, ACTA1, CRYAB, MAP1B, TGFB3, CCL5, MMP13, TIMP3, UGT1A7, UGT1A6, C1QB, KRT19, UGT1A9, GSTM3, PDGFRA, SERPINA1, COL1A1, THBS1, IGFBP2, NEFL, SPP1	8.73837e-05
GOTERM_BP_FAT	GO:0051604~protein maturation	16	3.45113e-06	KLK6, C4A, C3, CLU, SERPING1, SERPINH1, C1QC, PTHLH, C1QA, C1QB, PRSS3, KRT1, VSIG4, ADAMTS2, KLK13, ASPRV1	0.000225876
GOTERM_BP_FAT	GO:0048870~cell motility	26	5.66144e-06	CTHRC1, CCL2, S100A9, ITGA11, ITGB2, ZEB2, CX3CL1, CCL5, CXCL12, VCAM1, CTGF, CXCR4, PRSS3, SEMA3C, THBS1, PPAP2B, S100A2, FN1, THBS4, COL5A1, CDH13, VEGFC, ITGA5, PDGFRB, VCAN, APBB1	0.000324207
GOTERM_BP_FAT	GO:0051674~localization of cell	26	5.66144e-06	CTHRC1, CCL2, S100A9, ITGA11, ITGB2, ZEB2, CX3CL1, CCL5, CXCL12, VCAM1, CTGF, CXCR4, PRSS3, SEMA3C, THBS1, PPAP2B, S100A2, FN1, THBS4, COL5A1, CDH13, VEGFC, ITGA5, PDGFRB, VCAN, APBB1	0.000324207
GOTERM_BP_FAT	GO:0042330~taxis	18	5.89564e-06	CCL2, S100A9, CXCL9, CCL19, ITGB2, FPR3, CX3CL1, DEFB4A, CCL5, CXCL11, CXCL12, CCL18, CXCL10, CXCL17, CXCL14, CXCR4, CCL21, PDGFRB	0.000329383
GOTERM_BP_FAT	GO:0006935~chemotaxis	18	5.89564e-06	CCL2, S100A9, CXCL9, CCL19, ITGB2, FPR3, CX3CL1, DEFB4A, CCL5, CXCL11, CXCL12, CCL18, CXCL10, CXCL17, CXCL14, CXCR4, CCL21, PDGFRB	0.000329383
GOTERM_BP_FAT	GO:0016485~protein processing	15	6.00596e-06	KLK6, C4A, C3, CLU, SERPING1, C1QC, PTHLH, C1QA, C1QB, PRSS3, KRT1, VSIG4, ADAMTS2, KLK13, ASPRV1	0.000327558
GOTERM_BP_FAT	GO:0006928~cell motion	33	1.52779e-05	CTHRC1, CCL2, VIM, S100A9, ITGA11, SPOCK1, ITGB2, FPR3, ZEB2, CX3CL1, CCL5, GLI2, CXCL12, TPM1, VCAM1, CXCR4, CTGF, PRSS3, SEMA3C, SPON2, THBS1, PPAP2B, S100A2, THBS4, FN1, CERCAM, COL5A1, CDH13, VEGFC, ITGA5, PDGFRB, VCAN, APBB1	0.000714071
GOTERM_BP_FAT	GO:0016064~immunoglobulin mediated immune response	10	2.79291e-05	C1QA, C1QB, C4A, C3, CLU, FCER1G, SERPING1, C1QC, CD74, CD27	0.00120656
GOTERM_BP_FAT	GO:0006956~complement activation	9	2.8583e-05	C1QA, C1QB, C4A, C3, CLU, KRT1, SERPING1, VSIG4, C1QC	0.00118992
GOTERM_BP_FAT	GO:0002541~activation of plasma proteins involved in acute inflammatory response	9	3.42111e-05	C1QA, C1QB, C4A, C3, CLU, KRT1, SERPING1, VSIG4, C1QC	0.00137413
GOTERM_BP_FAT	GO:0019724~B cell mediated immunity	10	3.77447e-05	C1QA, C1QB, C4A, C3, CLU, FCER1G, SERPING1, C1QC, CD74, CD27	0.00148983
GOTERM_BP_FAT	GO:0002449~lymphocyte mediated immunity	11	4.04214e-05	C1QA, C1QB, CD8A, C4A, C3, CLU, FCER1G, SERPING1, C1QC, CD74, CD27	0.00156839
GOTERM_BP_FAT	GO:0051605~protein maturation by peptide bond cleavage	12	4.80979e-05	C1QA, C1QB, C4A, C3, CLU, PRSS3, KRT1, SERPING1, VSIG4, C1QC, ADAMTS2, ASPRV1	0.0018349
GOTERM_BP_FAT	GO:0050865~regulation of cell activation	17	7.10219e-05	PTPRC, CD3E, IDO1, IL7R, SPINK5, CD74, THY1, VCAM1, INHBA, CDKN2A, IL20RB, APOE, IL2RG, CD4, VSIG4, THBS1, CD27	0.00250021
GOTERM_BP_FAT	GO:0007626~locomotory behavior	22	7.73752e-05	CCL2, S100A9, UCHL1, CXCL9, CCL19, ITGB2, FPR3, DEFB4A, CX3CL1, CCL5, CXCL11, CXCL12, CCL18, CXCL10, CXCL17, CXCL14, EPS8, PTGDS, CXCR4, CCL21, PDGFRB, SEPP1	0.00268236
GOTERM_BP_FAT	GO:0002460~adaptive immune response based on somatic recombination of immune receptors built from immunoglobulin superfamily domains	11	9.28339e-05	C1QA, C1QB, CD8A, C4A, C3, CLU, FCER1G, SERPING1, C1QC, CD74, CD27	0.00312294
GOTERM_BP_FAT	GO:0002250~adaptive immune response	11	9.28339e-05	C1QA, C1QB, CD8A, C4A, C3, CLU, FCER1G, SERPING1, C1QC, CD74, CD27	0.00312294
GOTERM_BP_FAT	GO:0002694~regulation of leukocyte activation	16	0.000135629	PTPRC, CD3E, IDO1, IL7R, SPINK5, CD74, THY1, VCAM1, INHBA, CDKN2A, IL20RB, IL2RG, CD4, VSIG4, THBS1, CD27	0.00436715
GOTERM_BP_FAT	GO:0051249~regulation of lymphocyte activation	15	0.000138946	VCAM1, INHBA, PTPRC, CDKN2A, IL20RB, CD3E, CD4, IL2RG, IDO1, IL7R, VSIG4, SPINK5, CD74, CD27, THY1	0.00441174
GOTERM_BP_FAT	GO:0030334~regulation of cell migration	16	0.000165561	MMP9, GREM1, CXCL12, TPM1, THY1, CXCL10, CDH13, VEGFC, LAMA4, SERPINE2, CXCR4, APOE, PDGFRA, PDGFRB, THBS1, IGFBP5	0.00511298
GOTERM_BP_FAT	GO:0006958~complement activation, classical pathway	7	0.000181155	C1QA, C1QB, C4A, C3, CLU, SERPING1, C1QC	0.0055189
GOTERM_BP_FAT	GO:0050863~regulation of T cell activation	13	0.000193643	VCAM1, PTPRC, CDKN2A, IL20RB, CD3E, IL2RG, CD4, IDO1, IL7R, VSIG4, SPINK5, CD74, THY1	0.00582086
GOTERM_BP_FAT	GO:0002443~leukocyte mediated immunity	11	0.000236119	C1QA, C1QB, CD8A, C4A, C3, CLU, FCER1G, SERPING1, C1QC, CD74, CD27	0.00691205
GOTERM_BP_FAT	GO:0002455~humoral immune response mediated by circulating immunoglobulin	7	0.000266966	C1QA, C1QB, C4A, C3, CLU, SERPING1, C1QC	0.00761709
GOTERM_BP_FAT	GO:0030239~myofibril assembly	6	0.000317476	KRT19, ACTC1, ACTA1, MYL2, TTN, TPM1	0.00872621
GOTERM_BP_FAT	GO:0003009~skeletal muscle contraction	5	0.000320631	TNNT3, TNNT1, TNNC1, TNNI2, MB	0.0087081
GOTERM_BP_FAT	GO:0060541~respiratory system development	12	0.000377453	PTHLH, CTGF, CRISPLD2, FOXA1, SOX2, ANO1, PDGFRA, TGFB3, MGP, GLI2, ADAMTS2, SIM2	0.00989223
GOTERM_BP_FAT	GO:0009719~response to endogenous stimulus	26	0.000501278	A2M, CAV1, CCL2, TGFB3, MMP3, CCL5, TIMP3, UGT1A7, UGT1A6, GSTM3, UGT1A9, SERPINA1, THBS1, NEFL, SPP1, MB, ACTA1, CRYAB, MAP1B, MGP, MMP13, CDH13, C1QB, KRT19, PDGFRA, COL1A1, IGFBP2, MGST1	0.012824
GOTERM_BP_FAT	GO:0010927~cellular component assembly involved in morphogenesis	7	0.000622651	KRT19, ACTC1, ACTA1, MYL2, PMP22, TTN, TPM1	0.0155583
GOTERM_BP_FAT	GO:0040012~regulation of locomotion	16	0.0006524	MMP9, GREM1, CXCL12, TPM1, THY1, CXCL10, CDH13, VEGFC, LAMA4, SERPINE2, CXCR4, APOE, PDGFRA, PDGFRB, THBS1, IGFBP5	0.0161201
GOTERM_BP_FAT	GO:0051270~regulation of cell motion	16	0.000688552	MMP9, GREM1, CXCL12, TPM1, THY1, CXCL10, CDH13, VEGFC, LAMA4, SERPINE2, CXCR4, APOE, PDGFRA, PDGFRB, THBS1, IGFBP5	0.0164735
GOTERM_BP_FAT	GO:0007584~response to nutrient	13	0.000996447	A2M, CAV1, CCL2, MAP1B, SOX2, MGP, TIMP3, AQP3, UGT1A7, UGT1A6, UGT1A9, CP, COL1A1, IGFBP2, SPP1	0.0223601
GOTERM_BP_FAT	GO:0060415~muscle tissue morphogenesis	6	0.00108686	ACTC1, MYL2, TNNC1, TTN, COL11A1, TPM1	0.0238977
GOTERM_BP_FAT	GO:0055008~cardiac muscle tissue morphogenesis	6	0.00108686	ACTC1, MYL2, TNNC1, TTN, COL11A1, TPM1	0.0238977
GOTERM_BP_FAT	GO:0031032~actomyosin structure organization	6	0.0012911	KRT19, ACTC1, ACTA1, MYL2, TTN, TPM1	0.0275366
GOTERM_BP_FAT	GO:0002861~regulation of inflammatory response to antigenic stimulus	4	0.00132376	GPX2, IL20RB, C3, FCER1G	0.0279637
GOTERM_BP_FAT	GO:0050767~regulation of neurogenesis	14	0.00143625	KLK8, SOX2, FOXA1, MAP1B, TIMP2, GLI2, THY1, VEGFC, SERPINF1, APOE, NTRK2, PBX1, NEFL, SPP1	0.0297575
GOTERM_BP_FAT	GO:0009725~response to hormone stimulus	23	0.00156048	A2M, CAV1, CCL2, TGFB3, CCL5, TIMP3, UGT1A7, UGT1A6, GSTM3, UGT1A9, SERPINA1, THBS1, NEFL, MB, SPP1, ACTA1, CRYAB, MAP1B, MGP, MMP13, C1QB, KRT19, PDGFRA, COL1A1, IGFBP2	0.0320026
GOTERM_BP_FAT	GO:0050881~musculoskeletal movement	5	0.00212706	TNNT3, TNNT1, TNNC1, TNNI2, MB	0.0408374
GOTERM_BP_FAT	GO:0050879~multicellular organismal movement	5	0.00212706	TNNT3, TNNT1, TNNC1, TNNI2, MB	0.0408374
GOTERM_BP_FAT	GO:0045664~regulation of neuron differentiation	12	0.00212822	KLK8, APOE, FOXA1, SOX2, MAP1B, NTRK2, PBX1, GLI2, TIMP2, NEFL, SPP1, THY1	0.0405202
GOTERM_BP_FAT	GO:0030324~lung development	10	0.00279709	PTHLH, CTGF, CRISPLD2, FOXA1, PDGFRA, TGFB3, MGP, GLI2, ADAMTS2, SIM2	0.0516523
GOTERM_BP_FAT	GO:0048754~branching morphogenesis of a tube	8	0.00315199	GPC3, CXCR4, FOXA1, MGP, PBX1, GLI2, GREM1, CXCL12	0.0571063
GOTERM_BP_FAT	GO:0030323~respiratory tube development	10	0.00342336	PTHLH, CTGF, CRISPLD2, FOXA1, PDGFRA, TGFB3, MGP, GLI2, ADAMTS2, SIM2	0.0604481
GOTERM_BP_FAT	GO:0060284~regulation of cell development	15	0.00344724	KLK8, SOX2, FOXA1, MAP1B, TGFB3, GLI2, TIMP2, THY1, VEGFC, SERPINF1, APOE, NTRK2, PBX1, NEFL, SPP1	0.060393
GOTERM_BP_FAT	GO:0055002~striated muscle cell development	7	0.00435971	KRT19, ACTC1, ACTA1, MYL2, TNC, TTN, TPM1	0.071979
GOTERM_BP_FAT	GO:0060047~heart contraction	5	0.00442257	ACTC1, MYL2, TNNC1, MYL1, TPM1	0.0724597
GOTERM_BP_FAT	GO:0003015~heart process	5	0.00442257	ACTC1, MYL2, TNNC1, MYL1, TPM1	0.0724597
GOTERM_BP_FAT	GO:0002696~positive regulation of leukocyte activation	10	0.00442414	VCAM1, PTPRC, CD3E, IL2RG, CD4, IL7R, THBS1, CD74, CD27, THY1	0.0719713
GOTERM_BP_FAT	GO:0051960~regulation of nervous system development	14	0.00509	KLK8, SOX2, FOXA1, MAP1B, TIMP2, GLI2, THY1, VEGFC, SERPINF1, APOE, NTRK2, PBX1, NEFL, SPP1	0.0806677
GOTERM_BP_FAT	GO:0010955~negative regulation of protein maturation by peptide bond cleavage	3	0.0051291	A2M, SERPING1, THBS1	0.0807068
GOTERM_BP_FAT	GO:0045926~negative regulation of growth	10	0.00563954	INHBA, DAB2, CDKN2A, GPC3, MYL2, CRYAB, CDA, GREM1, APBB1, SPP1	0.0866231
GOTERM_BP_FAT	GO:0050867~positive regulation of cell activation	10	0.00598025	VCAM1, PTPRC, CD3E, IL2RG, CD4, IL7R, THBS1, CD74, CD27, THY1	0.0904193
GOTERM_BP_FAT	GO:0045061~thymic T cell selection	4	0.0060488	PTPRC, CD3D, CD3E, CD74	0.0908131
GOTERM_BP_FAT	GO:0030308~negative regulation of cell growth	9	0.00617996	INHBA, DAB2, CDKN2A, MYL2, CRYAB, CDA, GREM1, APBB1, SPP1	0.0920934
GOTERM_BP_FAT	GO:0055001~muscle cell development	7	0.00629425	KRT19, ACTC1, ACTA1, MYL2, TNC, TTN, TPM1	0.0931164
GOTERM_BP_FAT	GO:0009991~response to extracellular stimulus	15	0.00641246	A2M, CAV1, CCL2, ACTA1, SOX2, MAP1B, MGP, TIMP3, AQP3, UGT1A7, UGT1A6, UGT1A9, SFRP2, COL1A1, CP, IGFBP2, SPP1	0.0935823
GOTERM_BP_FAT	GO:0001763~morphogenesis of a branching structure	8	0.00648617	GPC3, CXCR4, FOXA1, MGP, PBX1, GLI2, GREM1, CXCL12	0.0940126
GOTERM_BP_FAT	GO:0050870~positive regulation of T cell activation	8	0.00749134	VCAM1, PTPRC, CD3E, IL2RG, CD4, IL7R, CD74, THY1	0.106489
GOTERM_BP_FAT	GO:0002883~regulation of hypersensitivity	3	0.00837997	IL20RB, C3, FCER1G	0.116959
GOTERM_BP_FAT	GO:0002864~regulation of acute inflammatory response to antigenic stimulus	3	0.00837997	IL20RB, C3, FCER1G	0.116959
GOTERM_BP_FAT	GO:0051251~positive regulation of lymphocyte activation	9	0.00844267	VCAM1, PTPRC, CD3E, IL2RG, CD4, IL7R, CD74, CD27, THY1	0.117075
GOTERM_BP_FAT	GO:0045740~positive regulation of DNA replication	5	0.0090954	EREG, PDGFRA, TGFB3, AREG, GLI2	0.123355
GOTERM_BP_FAT	GO:0045792~negative regulation of cell size	9	0.00950303	INHBA, DAB2, CDKN2A, MYL2, CRYAB, CDA, GREM1, APBB1, SPP1	0.127788
GOTERM_BP_FAT	GO:0050866~negative regulation of cell activation	7	0.00950816	INHBA, CDKN2A, IL20RB, APOE, IDO1, VSIG4, CD74	0.127111
Molecular Functions
Ontology Category	Ontology Term	Gene Count	P Value	Genes	False Discovery Rate (Benjamini-Hochberg)
GOTERM_MF_FAT	GO:0005539~glycosaminoglycan binding	26	2.54005e-13	PTPRC, FGFR1, CCL2, CCDC80, POSTN, FSTL1, DCN, COL5A3, COL5A1, PRELP, TNFAIP6, BGN, SERPINE2, CTGF, CRISPLD2, APOE, COMP, PTN, VCAN, LAMC2, THBS1, THBS2, FGFBP1, CD14, FN1, THBS4	4.39453e-11
GOTERM_MF_FAT	GO:0004866~endopeptidase inhibitor activity	26	5.81179e-13	A2M, C3, LXN, TIMP2, SERPINH1, SPINK5, TIMP3, SERPINE2, SERPINE1, COL6A3, SERPINA1, CD27, C4A, SERPING1, CST1, A2ML1, WFDC12, CST6, SERPINF1, PI3, SERPINB2, SLPI, SERPINB4, CSTA, WFDC5, WFDC2	7.54109e-11
GOTERM_MF_FAT	GO:0004175~endopeptidase activity	41	9.65771e-13	MMP9, UCHL1, MMP7, MMP3, MMP2, MMP1, HTRA1, FAP, SERPINE1, PRSS3, KLK12, LTF, KLK11, KLK10, HTRA3, KLK14, KLK13, KLK6, TMPRSS2, KLK7, KLK8, KLK9, ADAM23, GZMA, KLK5, GZMB, GZMH, MMP13, MMP12, MMP11, MMP10, CTSK, CASP14, PRSS27, SERPINB2, TMPRSS11A, ADAM19, PRSS23, ADAM12, ADAMTS2, ASPRV1	1.00248e-10
GOTERM_MF_FAT	GO:0030414~peptidase inhibitor activity	26	2.03114e-12	A2M, C3, LXN, TIMP2, SERPINH1, SPINK5, TIMP3, SERPINE2, SERPINE1, COL6A3, SERPINA1, CD27, C4A, SERPING1, CST1, A2ML1, WFDC12, CST6, SERPINF1, PI3, SERPINB2, SLPI, SERPINB4, CSTA, WFDC5, WFDC2	1.75695e-10
GOTERM_MF_FAT	GO:0001871~pattern binding	26	2.36105e-12	PTPRC, FGFR1, CCL2, CCDC80, POSTN, FSTL1, DCN, COL5A3, COL5A1, PRELP, TNFAIP6, BGN, SERPINE2, CTGF, CRISPLD2, APOE, COMP, PTN, VCAN, LAMC2, THBS1, THBS2, FGFBP1, CD14, FN1, THBS4	1.75051e-10
GOTERM_MF_FAT	GO:0030247~polysaccharide binding	26	2.36105e-12	PTPRC, FGFR1, CCL2, CCDC80, POSTN, FSTL1, DCN, COL5A3, COL5A1, PRELP, TNFAIP6, BGN, SERPINE2, CTGF, CRISPLD2, APOE, COMP, PTN, VCAN, LAMC2, THBS1, THBS2, FGFBP1, CD14, FN1, THBS4	1.75051e-10
GOTERM_MF_FAT	GO:0008201~heparin binding	21	1.31518e-11	PTPRC, FGFR1, CCL2, CCDC80, POSTN, FSTL1, COL5A3, COL5A1, PRELP, SERPINE2, CTGF, CRISPLD2, APOE, COMP, PTN, LAMC2, THBS1, THBS2, FGFBP1, THBS4, FN1	8.53224e-10
GOTERM_MF_FAT	GO:0004252~serine-type endopeptidase activity	24	1.04801e-10	KLK6, KLK7, TMPRSS2, KLK8, KLK9, GZMA, KLK5, GZMB, GZMH, HTRA1, FAP, PRSS3, SERPINE1, KLK12, SERPINB2, PRSS27, KLK11, LTF, TMPRSS11A, KLK10, HTRA3, PRSS23, KLK14, KLK13	5.43915e-09
GOTERM_MF_FAT	GO:0008233~peptidase activity	48	1.15789e-10	AEBP1, MMP9, UCHL1, MMP7, MMP3, MMP2, SPINK5, MMP1, HTRA1, FAP, SERPINE1, PRSS3, KLK12, LTF, KLK11, KLK10, SERPINA1, HTRA3, KLK14, KLK13, KLK6, TMPRSS2, CPA4, KLK7, KLK8, KLK9, GZMA, ADAM23, KLK5, CPXM2, GZMB, GZMH, MMP13, MMP12, MMP11, MMP10, CTSK, CASP14, CPXM1, PRSS27, SERPINB2, SLPI, TMPRSS11A, ADAM19, PRSS23, ADAM12, ADAMTS2, ASPRV1	5.46312e-09
GOTERM_MF_FAT	GO:0070011~peptidase activity, acting on L-amino acid peptides	45	9.52572e-10	AEBP1, MMP9, UCHL1, MMP7, MMP3, MMP2, MMP1, HTRA1, FAP, SERPINE1, PRSS3, KLK12, LTF, KLK11, KLK10, HTRA3, KLK14, KLK13, KLK6, TMPRSS2, CPA4, KLK7, KLK8, KLK9, GZMA, ADAM23, KLK5, CPXM2, GZMB, GZMH, MMP13, MMP12, MMP11, MMP10, CTSK, CASP14, CPXM1, PRSS27, SERPINB2, TMPRSS11A, ADAM19, PRSS23, ADAM12, ADAMTS2, ASPRV1	3.53132e-08
GOTERM_MF_FAT	GO:0004857~enzyme inhibitor activity	30	1.27654e-09	A2M, C3, LXN, APOC1, SFN, TIMP2, SERPINH1, TIMP3, SPINK5, CDKN2A, SERPINE2, SERPINE1, COL6A3, PTN, SERPINA1, CD27, C4A, CST1, SERPING1, A2ML1, WFDC12, CST6, SERPINF1, PI3, SERPINB2, SLPI, SERPINB4, CSTA, WFDC5, WFDC2	4.41685e-08
GOTERM_MF_FAT	GO:0008236~serine-type peptidase activity	24	1.97233e-09	KLK6, KLK7, TMPRSS2, KLK8, KLK9, GZMA, KLK5, GZMB, GZMH, HTRA1, FAP, PRSS3, SERPINE1, KLK12, SERPINB2, PRSS27, KLK11, LTF, TMPRSS11A, KLK10, HTRA3, PRSS23, KLK14, KLK13	6.39774e-08
GOTERM_MF_FAT	GO:0017171~serine hydrolase activity	24	2.45986e-09	KLK6, KLK7, TMPRSS2, KLK8, KLK9, GZMA, KLK5, GZMB, GZMH, HTRA1, FAP, PRSS3, SERPINE1, KLK12, SERPINB2, PRSS27, KLK11, LTF, TMPRSS11A, KLK10, HTRA3, PRSS23, KLK14, KLK13	7.50982e-08
GOTERM_MF_FAT	GO:0030246~carbohydrate binding	33	1.27754e-08	FGFR1, CCL2, FSTL1, POSTN, DCN, SERPINE2, CTGF, CRISPLD2, APOE, COMP, KRT1, PTN, THBS1, FGFBP1, THBS2, FN1, THBS4, PTPRC, LGALS1, FBXO2, LGALS7, CCDC80, CHI3L1, COLEC12, COL5A3, COL5A1, PRELP, TNFAIP6, LGALS7B, BGN, PYGL, VCAN, LAMC2, CD14	3.48969e-07
GOTERM_MF_FAT	GO:0008009~chemokine activity	11	6.21577e-07	CCL2, CXCL14, CCL21, CXCL9, CCL19, CX3CL1, CXCL11, CCL5, CXCL12, CCL18, CXCL10	1.40259e-05
GOTERM_MF_FAT	GO:0042379~chemokine receptor binding	11	1.15919e-06	CCL2, CXCL14, CCL21, CXCL9, CCL19, CX3CL1, CXCL11, CCL5, CXCL12, CCL18, CXCL10	2.31389e-05
GOTERM_MF_FAT	GO:0005520~insulin-like growth factor binding	6	0.000669097	CTGF, HTRA1, IGFBP6, HTRA3, IGFBP2, IGFBP5	0.010165
GOTERM_MF_FAT	GO:0047115~trans-1,2-dihydrobenzene-1,2-diol dehydrogenase activity	3	0.00487923	AKR1C3, AKR1C2, AKR1C1	0.066308
