# Supplementary material for: NSD1- and NSD2-damaging mutations define a subset of laryngeal tumors with favorable prognosis
Source: Nat Commun. 2017 Nov 24;8:1772. doi: 10.1038/s41467-017-01877-7 (PMC5701248; doi:10.1038/s41467-017-01877-7)
Supplement: Supplementary file 5 — Supplementary Data 3 [file 41467_2017_1877_MOESM5_ESM.xlsx]

## Sheet: Peri et al Suppl. Data 3
Supplementary Data 3: List of enriched gene ontology (GO) terms for biological processes and molecular functions (p < 0.01) for genes where DNA methylation differences contributed to clustering of 5 SCCHN clusters.
Ontology Category	Ontology Term	Gene Count	P Value	Genes	False Discovery Rate (Benjamini-Hochberg)
GOTERM_BP_FAT	GO:0000904~cell morphogenesis involved in differentiation	19	3.44212e-05	LPPR4, RTN4RL1, OTX2, UCHL1, EOMES, PAX6, SOX9, TBR1, SLIT2, SEMA5A, EPHA4, EPHA7, ANK3, CLIC5, BAI1, MAPK8IP3, ROBO3, FEZ2, FN1	0.016192
GOTERM_BP_FAT	GO:0048667~cell morphogenesis involved in neuron differentiation	16	0.000210048	LPPR4, RTN4RL1, OTX2, UCHL1, PAX6, TBR1, SLIT2, SEMA5A, EPHA4, EPHA7, ANK3, CLIC5, BAI1, MAPK8IP3, ROBO3, FEZ2	0.0433122
GOTERM_BP_FAT	GO:0048666~neuron development	21	0.000284249	LPPR4, RTN4RL1, OPCML, OTX2, UCHL1, PAX6, KCNIP2, TBR1, SLIT2, CDKN1C, SEMA5A, EPHA4, EPHA7, CRB1, RASGRF1, ANK3, CLIC5, BAI1, MAPK8IP3, ROBO3, FEZ2	0.0439465
GOTERM_BP_FAT	GO:0007409~axonogenesis	15	0.000304425	LPPR4, RTN4RL1, OTX2, UCHL1, PAX6, TBR1, SLIT2, SEMA5A, EPHA4, EPHA7, ANK3, BAI1, MAPK8IP3, ROBO3, FEZ2	0.0404164
GOTERM_BP_FAT	GO:0045944~positive regulation of transcription from RNA polymerase II promoter	22	0.000347553	BMP4, BMP3, UTF1, CAMTA2, RFX4, EVX1, GSX1, CYTL1, PAX6, SOX5, SMAD3, RORA, NEUROG3, SOX9, TBR1, DLX2, CSRNP1, HIPK2, TFAP2B, MAML3, JAK3, NFATC2	0.0430092
GOTERM_BP_FAT	GO:0048812~neuron projection morphogenesis	15	0.000810662	LPPR4, RTN4RL1, OTX2, UCHL1, PAX6, TBR1, SLIT2, SEMA5A, EPHA4, EPHA7, ANK3, BAI1, MAPK8IP3, ROBO3, FEZ2	0.0819188
GOTERM_BP_FAT	GO:0000902~cell morphogenesis	20	0.00133718	LPPR4, RTN4RL1, OTX2, UCHL1, EOMES, PAX6, SOX9, TBR1, SLIT2, SEMA5A, EPHA4, EPHA7, CRB1, ANK3, CLIC5, BAI1, MAPK8IP3, ROBO3, FEZ2, FN1	0.108972
GOTERM_BP_FAT	GO:0031175~neuron projection development	16	0.00172066	LPPR4, RTN4RL1, OTX2, UCHL1, PAX6, TBR1, SLIT2, SEMA5A, EPHA4, EPHA7, RASGRF1, ANK3, BAI1, MAPK8IP3, ROBO3, FEZ2	0.132413
GOTERM_BP_FAT	GO:0032989~cellular component morphogenesis	21	0.00200849	LPPR4, RTN4RL1, OTX2, UCHL1, EOMES, PAX6, SOX9, TBR1, SLIT2, SEMA5A, EPHA4, KRT19, EPHA7, CRB1, ANK3, CLIC5, BAI1, MAPK8IP3, ROBO3, FEZ2, FN1	0.14149
GOTERM_BP_FAT	GO:0048858~cell projection morphogenesis	15	0.00304256	LPPR4, RTN4RL1, OTX2, UCHL1, PAX6, TBR1, SLIT2, SEMA5A, EPHA4, EPHA7, ANK3, BAI1, MAPK8IP3, ROBO3, FEZ2	0.175258
GOTERM_BP_FAT	GO:0045893~positive regulation of transcription, DNA-dependent	23	0.00360813	BMP4, BMP3, UTF1, CAMTA2, RFX4, EVX1, GSX1, CYTL1, PAX6, SOX5, SMAD3, RORA, NEUROG3, SOX9, TBR1, DLX2, CSRNP1, HIPK2, TFAP2B, MAML3, JAK3, NR2F2, NFATC2	0.187621
GOTERM_BP_FAT	GO:0051254~positive regulation of RNA metabolic process	23	0.00402686	BMP4, BMP3, UTF1, CAMTA2, RFX4, EVX1, GSX1, CYTL1, PAX6, SOX5, SMAD3, RORA, NEUROG3, SOX9, TBR1, DLX2, CSRNP1, HIPK2, TFAP2B, MAML3, JAK3, NR2F2, NFATC2	0.196434
GOTERM_BP_FAT	GO:0007271~synaptic transmission, cholinergic	4	0.00439755	CHRNA4, CHRNB1, SLC5A7, CHRNE	0.202251
GOTERM_BP_FAT	GO:0032990~cell part morphogenesis	15	0.00450398	LPPR4, RTN4RL1, OTX2, UCHL1, PAX6, TBR1, SLIT2, SEMA5A, EPHA4, EPHA7, ANK3, BAI1, MAPK8IP3, ROBO3, FEZ2	0.201764
GOTERM_BP_FAT	GO:0045941~positive regulation of transcription	25	0.00655843	CAMTA2, EVX1, GDF6, CYTL1, PAX6, SOX5, RORA, SOX9, MAML3, NFATC2, NR2F2, BMP4, BMP3, UTF1, RFX4, GSX1, SMAD3, NEUROG3, TBR1, DLX2, CSRNP1, HIPK2, EBF1, TFAP2B, JAK3	0.251951
GOTERM_BP_FAT	GO:0010628~positive regulation of gene expression	25	0.00931717	CAMTA2, EVX1, GDF6, CYTL1, PAX6, SOX5, RORA, SOX9, MAML3, NFATC2, NR2F2, BMP4, BMP3, UTF1, RFX4, GSX1, SMAD3, NEUROG3, TBR1, DLX2, CSRNP1, HIPK2, EBF1, TFAP2B, JAK3	0.320252
GOTERM_BP_FAT	GO:0060402~calcium ion transport into cytosol	4	0.0106898	PTPRC, JPH3, RYR1, CACNA1C	0.340369
GOTERM_BP_FAT	GO:0001707~mesoderm formation	5	0.0114192	BMP4, WNT3, EOMES, SMAD3, SLIT2	0.347663
GOTERM_BP_FAT	GO:0045935~positive regulation of nucleobase, nucleoside, nucleotide and nucleic acid metabolic process	26	0.0115089	CAMTA2, EVX1, GDF6, CYTL1, PAX6, SOX5, RORA, SOX9, MAML3, NFATC2, NR2F2, BMP4, BMP3, PTPRC, UTF1, RFX4, GSX1, SMAD3, NEUROG3, TBR1, DLX2, CSRNP1, HIPK2, EBF1, TFAP2B, JAK3	0.344456
GOTERM_BP_FAT	GO:0060401~cytosolic calcium ion transport	4	0.0123506	PTPRC, JPH3, RYR1, CACNA1C	0.359054
GOTERM_BP_FAT	GO:0048332~mesoderm morphogenesis	5	0.0137728	BMP4, WNT3, EOMES, SMAD3, SLIT2	0.385653
GOTERM_BP_FAT	GO:0016338~calcium-independent cell-cell adhesion	4	0.016092	CLDN8, CLDN9, CLDN6, CLDN10	0.42279
GOTERM_BP_FAT	GO:0001704~formation of primary germ layer	5	0.0164134	BMP4, WNT3, EOMES, SMAD3, SLIT2	0.418
GOTERM_BP_FAT	GO:0051173~positive regulation of nitrogen compound metabolic process	26	0.0166124	CAMTA2, EVX1, GDF6, CYTL1, PAX6, SOX5, RORA, SOX9, MAML3, NFATC2, NR2F2, BMP4, BMP3, PTPRC, UTF1, RFX4, GSX1, SMAD3, NEUROG3, TBR1, DLX2, CSRNP1, HIPK2, EBF1, TFAP2B, JAK3	0.416446
GOTERM_BP_FAT	GO:0006163~purine nucleotide metabolic process	11	0.0169271	ALDOA, ADSSL1, ATP2C2, ADCY9, TXNDC6, ATP10A, ATP11A, CACNB4, RORA, ATP13A5, ATP8B4	0.417111
GOTERM_BP_FAT	GO:0010557~positive regulation of macromolecule biosynthetic process	26	0.0196868	CAMTA2, EVX1, GDF6, TLR1, CYTL1, PAX6, SOX5, RORA, SOX9, MAML3, NFATC2, NR2F2, BMP4, BMP3, UTF1, RFX4, GSX1, SMAD3, NEUROG3, TBR1, DLX2, CSRNP1, HIPK2, EBF1, TFAP2B, JAK3	0.435317
GOTERM_BP_FAT	GO:0030030~cell projection organization	17	0.020049	LPPR4, RTN4RL1, OTX2, UCHL1, PAX6, TBR1, SLIT2, SEMA5A, EPHA4, EPHA7, RASGRF1, ANK3, CLIC5, BAI1, MAPK8IP3, ROBO3, FEZ2	0.436408
GOTERM_BP_FAT	GO:0009152~purine ribonucleotide biosynthetic process	8	0.025527	ALDOA, ADSSL1, ATP2C2, TXNDC6, ATP10A, ATP11A, ATP13A5, ATP8B4	0.494041
GOTERM_BP_FAT	GO:0007369~gastrulation	6	0.0288817	BMP4, WNT3, EOMES, SMAD3, EXT1, SLIT2	0.514229
GOTERM_BP_FAT	GO:0006164~purine nucleotide biosynthetic process	9	0.0300367	ALDOA, ADSSL1, ATP2C2, ADCY9, TXNDC6, ATP10A, ATP11A, ATP13A5, ATP8B4	0.523698
GOTERM_BP_FAT	GO:0060284~regulation of cell development	11	0.0305491	NTRK3, BMP4, DLX2, PTPRF, HOXA11, PAX6, SOX5, SMAD3, NEUROG3, SLIT2, MT3	0.525267
GOTERM_BP_FAT	GO:0010811~positive regulation of cell-substrate adhesion	4	0.0307328	EGFLAM, SMAD3, NID1, CYR61	0.522974
GOTERM_BP_FAT	GO:0031328~positive regulation of cellular biosynthetic process	26	0.0321236	CAMTA2, EVX1, GDF6, TLR1, CYTL1, PAX6, SOX5, RORA, SOX9, MAML3, NFATC2, NR2F2, BMP4, BMP3, UTF1, RFX4, GSX1, SMAD3, NEUROG3, TBR1, DLX2, CSRNP1, HIPK2, EBF1, TFAP2B, JAK3	0.534516
GOTERM_BP_FAT	GO:0009260~ribonucleotide biosynthetic process	8	0.0335818	ALDOA, ADSSL1, ATP2C2, TXNDC6, ATP10A, ATP11A, ATP13A5, ATP8B4	0.54626
GOTERM_BP_FAT	GO:0009206~purine ribonucleoside triphosphate biosynthetic process	7	0.0339064	ALDOA, ATP2C2, TXNDC6, ATP10A, ATP11A, ATP13A5, ATP8B4	0.545423
GOTERM_BP_FAT	GO:0009201~ribonucleoside triphosphate biosynthetic process	7	0.0353783	ALDOA, ATP2C2, TXNDC6, ATP10A, ATP11A, ATP13A5, ATP8B4	0.552404
GOTERM_BP_FAT	GO:0009145~purine nucleoside triphosphate biosynthetic process	7	0.0353783	ALDOA, ATP2C2, TXNDC6, ATP10A, ATP11A, ATP13A5, ATP8B4	0.552404
GOTERM_BP_FAT	GO:0007498~mesoderm development	6	0.0355462	BMP4, WNT3, EOMES, SMAD3, EXT1, SLIT2	0.549932
GOTERM_BP_FAT	GO:0009891~positive regulation of biosynthetic process	26	0.0372074	CAMTA2, EVX1, GDF6, TLR1, CYTL1, PAX6, SOX5, RORA, SOX9, MAML3, NFATC2, NR2F2, BMP4, BMP3, UTF1, RFX4, GSX1, SMAD3, NEUROG3, TBR1, DLX2, CSRNP1, HIPK2, EBF1, TFAP2B, JAK3	0.554337
GOTERM_BP_FAT	GO:0009142~nucleoside triphosphate biosynthetic process	7	0.0400382	ALDOA, ATP2C2, TXNDC6, ATP10A, ATP11A, ATP13A5, ATP8B4	0.577377
GOTERM_BP_FAT	GO:0032409~regulation of transporter activity	4	0.0468165	JPH3, CATSPER1, CACNB4, SYNGR3	0.597303
GOTERM_BP_FAT	GO:0050851~antigen receptor-mediated signaling pathway	4	0.0468165	PTPRC, SLA2, CD247, CACNB4	0.597303
GOTERM_BP_FAT	GO:0060541~respiratory system development	7	0.0504797	BMP4, CRISPLD2, ANO1, MAPK8IP3, MGP, CFTR, CUX1	0.618387
GOTERM_BP_FAT	GO:0050767~regulation of neurogenesis	9	0.0530141	NTRK3, BMP4, DLX2, PTPRF, PAX6, SOX5, NEUROG3, SLIT2, MT3	0.633303
GOTERM_BP_FAT	GO:0009150~purine ribonucleotide metabolic process	8	0.0543828	ALDOA, ADSSL1, ATP2C2, TXNDC6, ATP10A, ATP11A, ATP13A5, ATP8B4	0.639389
GOTERM_BP_FAT	GO:0030301~cholesterol transport	4	0.062109	OSBPL5, SOAT2, CFTR, LIPC	0.675764
GOTERM_BP_FAT	GO:0015918~sterol transport	4	0.062109	OSBPL5, SOAT2, CFTR, LIPC	0.675764
GOTERM_BP_FAT	GO:0006821~chloride transport	5	0.0630551	SLC4A10, GABRA2, CLIC5, ANO1, CFTR	0.6781
GOTERM_BP_FAT	GO:0006754~ATP biosynthetic process	6	0.0684384	ALDOA, ATP2C2, ATP10A, ATP11A, ATP13A5, ATP8B4	0.699032
GOTERM_BP_FAT	GO:0006754~ATP biosynthetic process	6	0.0684384	ALDOA, ATP2C2, ATP10A, ATP11A, ATP13A5, ATP8B4	0.699032
GOTERM_BP_FAT	GO:0019725~cellular homeostasis	18	0.0686583	ALDOA, PTPRC, JPH3, CACNB4, KCNMB2, CALCB, P2RX1, TXNDC6, RYR1, CHRNA4, PLLP, CHRNB1, CACNA1C, KCNH2, KCNQ1, CHRNE, GLRX, MT3	0.69702
GOTERM_BP_FAT	GO:0009205~purine ribonucleoside triphosphate metabolic process	7	0.0690078	ALDOA, ATP2C2, TXNDC6, ATP10A, ATP11A, ATP13A5, ATP8B4	0.695736
GOTERM_BP_FAT	GO:0002429~immune response-activating cell surface receptor signaling pathway	4	0.0705184	PTPRC, SLA2, CD247, CACNB4	0.700697
GOTERM_BP_FAT	GO:0009259~ribonucleotide metabolic process	8	0.0712454	ALDOA, ADSSL1, ATP2C2, TXNDC6, ATP10A, ATP11A, ATP13A5, ATP8B4	0.698313
GOTERM_BP_FAT	GO:0009199~ribonucleoside triphosphate metabolic process	7	0.0712804	ALDOA, ATP2C2, TXNDC6, ATP10A, ATP11A, ATP13A5, ATP8B4	0.695418
GOTERM_BP_FAT	GO:0048701~embryonic cranial skeleton morphogenesis	3	0.0713368	DLX2, CHST11, TFAP2A	0.692657
GOTERM_BP_FAT	GO:0010604~positive regulation of macromolecule metabolic process	29	0.076851	CAMTA2, EVX1, GDF6, TLR1, CYTL1, PAX6, SOX5, RORA, SOX9, MAML3, NFATC2, NR2F2, CUL1, BMP4, BMP3, PTPRC, UTF1, RFX4, GSX1, SMAD3, NEUROG3, TBR1, PSMB9, DLX2, CSRNP1, HIPK2, EBF1, TFAP2B, JAK3	0.711594
GOTERM_BP_FAT	GO:0006873~cellular ion homeostasis	15	0.0791374	PTPRC, JPH3, CACNB4, KCNMB2, CALCB, P2RX1, RYR1, CHRNA4, PLLP, CHRNB1, KCNH2, CACNA1C, KCNQ1, CHRNE, MT3	0.716705
GOTERM_BP_FAT	GO:0009144~purine nucleoside triphosphate metabolic process	7	0.0807965	ALDOA, ATP2C2, TXNDC6, ATP10A, ATP11A, ATP13A5, ATP8B4	0.715894
GOTERM_BP_FAT	GO:0050801~ion homeostasis	16	0.0819275	PTPRC, JPH3, CACNB4, KCNMB2, CALCB, SLC4A10, P2RX1, RYR1, CHRNA4, PLLP, CHRNB1, KCNH2, CACNA1C, KCNQ1, CHRNE, MT3	0.715495
GOTERM_BP_FAT	GO:0002768~immune response-regulating cell surface receptor signaling pathway	4	0.08403	PTPRC, SLA2, CD247, CACNB4	0.722183
GOTERM_BP_FAT	GO:0019048~virus-host interaction	3	0.0858185	HS3ST6, HIPK2, SMAD3	0.727282
GOTERM_BP_FAT	GO:0055082~cellular chemical homeostasis	15	0.087673	PTPRC, JPH3, CACNB4, KCNMB2, CALCB, P2RX1, RYR1, CHRNA4, PLLP, CHRNB1, KCNH2, CACNA1C, KCNQ1, CHRNE, MT3	0.72984
GOTERM_BP_FAT	GO:0009165~nucleotide biosynthetic process	9	0.0892904	ALDOA, ADSSL1, ATP2C2, ADCY9, TXNDC6, ATP10A, ATP11A, ATP13A5, ATP8B4	0.731334
GOTERM_BP_FAT	GO:0051924~regulation of calcium ion transport	5	0.0900188	JPH3, P2RX1, P2RX2, CATSPER1, CACNB4	0.731736
GOTERM_BP_FAT	GO:0006024~glycosaminoglycan biosynthetic process	3	0.0933625	CHST6, CHST11, EXT1	0.742607
GOTERM_BP_FAT	GO:0035194~posttranscriptional gene silencing by RNA	3	0.0933625	EIF2C2, CLP1, SMAD3	0.742607
GOTERM_BP_FAT	GO:0016441~posttranscriptional gene silencing	3	0.0933625	EIF2C2, CLP1, SMAD3	0.742607
GOTERM_BP_FAT	GO:0030324~lung development	6	0.0972982	BMP4, CRISPLD2, MAPK8IP3, MGP, CFTR, CUX1	0.755153
GOTERM_BP_FAT	GO:0043269~regulation of ion transport	6	0.0972982	JPH3, P2RX1, P2RX2, CATSPER1, CACNB4, NFKBIL1	0.755153
GOTERM_BP_FAT	GO:0009395~phospholipid catabolic process	3	0.10109	PLA2G4F, LIPC, SMPD3	0.7616
GOTERM_BP_FAT	GO:0051960~regulation of nervous system development	9	0.102398	NTRK3, BMP4, DLX2, PTPRF, PAX6, SOX5, NEUROG3, SLIT2, MT3	0.763823
GOTERM_BP_FAT	GO:0010810~regulation of cell-substrate adhesion	4	0.103603	EGFLAM, SMAD3, NID1, CYR61	0.765641
GOTERM_BP_FAT	GO:0034404~nucleobase, nucleoside and nucleotide biosynthetic process	9	0.104601	ALDOA, ADSSL1, ATP2C2, ADCY9, TXNDC6, ATP10A, ATP11A, ATP13A5, ATP8B4	0.766716
GOTERM_BP_FAT	GO:0034654~nucleobase, nucleoside, nucleotide and nucleic acid biosynthetic process	9	0.104601	ALDOA, ADSSL1, ATP2C2, ADCY9, TXNDC6, ATP10A, ATP11A, ATP13A5, ATP8B4	0.766716
GOTERM_BP_FAT	GO:0009141~nucleoside triphosphate metabolic process	7	0.104661	ALDOA, ATP2C2, TXNDC6, ATP10A, ATP11A, ATP13A5, ATP8B4	0.764569
GOTERM_BP_FAT	GO:0030323~respiratory tube development	6	0.10699	BMP4, CRISPLD2, MAPK8IP3, MGP, CFTR, CUX1	0.765526
GOTERM_BP_FAT	GO:0050852~T cell receptor signaling pathway	3	0.108986	PTPRC, CD247, CACNB4	0.767616
GOTERM_BP_FAT	GO:0006023~aminoglycan biosynthetic process	3	0.108986	CHST6, CHST11, EXT1	0.767616
GOTERM_BP_FAT	GO:0032412~regulation of ion transmembrane transporter activity	3	0.117039	JPH3, CATSPER1, CACNB4	0.784178
GOTERM_BP_FAT	GO:0046034~ATP metabolic process	6	0.117137	ALDOA, ATP2C2, ATP10A, ATP11A, ATP13A5, ATP8B4	0.782328
GOTERM_BP_FAT	GO:0046034~ATP metabolic process	6	0.117137	ALDOA, ATP2C2, ATP10A, ATP11A, ATP13A5, ATP8B4	0.782328
GOTERM_BP_FAT	GO:0010629~negative regulation of gene expression	18	0.117423	BMP4, EIF2C2, TBX2, SLA2, KLF11, ZHX2, SMAD3, PTPRU, SOX9, CDKN1C, DLX2, CDKN1B, CLP1, HIPK2, CUX1, NR2F2, KCNQ1, CRYM	0.781054
GOTERM_BP_FAT	GO:0009914~hormone transport	4	0.119347	ILDR2, CACNA1C, SMPD3, CRYM	0.784679
GOTERM_BP_FAT	GO:0000122~negative regulation of transcription from RNA polymerase II promoter	11	0.123241	CDKN1C, DLX2, TBX2, SLA2, HIPK2, KLF11, ZHX2, SMAD3, CUX1, NR2F2, CRYM	0.793842
GOTERM_BP_FAT	GO:0034765~regulation of ion transmembrane transport	3	0.125237	JPH3, CATSPER1, CACNB4	0.797369
GOTERM_BP_FAT	GO:0048878~chemical homeostasis	18	0.130434	PTPRC, SOAT2, JPH3, CACNB4, KCNMB2, CALCB, SLC4A10, P2RX1, RYR1, CHRNA4, PLLP, CHRNB1, CACNA1C, KCNH2, LIPC, KCNQ1, CHRNE, MT3	0.809297
GOTERM_BP_FAT	GO:0022898~regulation of transmembrane transporter activity	3	0.133566	JPH3, CATSPER1, CACNB4	0.815346
GOTERM_BP_FAT	GO:0002757~immune response-activating signal transduction	4	0.13591	PTPRC, SLA2, CD247, CACNB4	0.817329
GOTERM_BP_FAT	GO:0010959~regulation of metal ion transport	5	0.138934	JPH3, P2RX1, P2RX2, CATSPER1, CACNB4	0.820893
GOTERM_BP_FAT	GO:0034762~regulation of transmembrane transport	3	0.142017	JPH3, CATSPER1, CACNB4	0.826294
GOTERM_BP_FAT	GO:0006468~protein amino acid phosphorylation	22	0.145818	STK33, PTPRC, PTPRE, CDK18, FLT3, GDF6, MYLK4, PIK3CD, TRIO, PAK6, NTRK3, PSKH2, EPHA4, MAST1, EPHA7, KSR2, HIPK2, MAPK8IP3, JAK3, CAMK2A, MAP3K13, CDK14	0.833098
GOTERM_BP_FAT	GO:0015833~peptide transport	4	0.147365	TAP1, ILDR2, CACNA1C, SMPD3	0.832957
GOTERM_BP_FAT	GO:0021983~pituitary gland development	3	0.150577	BMP4, GSX1, PAX6	0.836419
GOTERM_BP_FAT	GO:0030203~glycosaminoglycan metabolic process	4	0.153206	EGFLAM, CHST6, CHST11, EXT1	0.840245
GOTERM_BP_FAT	GO:0007194~negative regulation of adenylate cyclase activity	4	0.153206	CHRM4, GALR1, ADCY9, OPRK1	0.840245
GOTERM_BP_FAT	GO:0051350~negative regulation of lyase activity	4	0.153206	CHRM4, GALR1, ADCY9, OPRK1	0.840245
GOTERM_BP_FAT	GO:0031280~negative regulation of cyclase activity	4	0.153206	CHRM4, GALR1, ADCY9, OPRK1	0.840245
GOTERM_BP_FAT	GO:0002764~immune response-regulating signal transduction	4	0.15912	PTPRC, SLA2, CD247, CACNB4	0.850485
GOTERM_BP_FAT	GO:0016458~gene silencing	4	0.15912	EIF2C2, CLP1, SMAD3, KCNQ1	0.850485
GOTERM_BP_FAT	GO:0045892~negative regulation of transcription, DNA-dependent	13	0.169493	CDKN1C, DLX2, CDKN1B, TBX2, SLA2, HIPK2, KLF11, ZHX2, SMAD3, CUX1, NR2F2, SOX9, CRYM	0.861829
GOTERM_BP_FAT	GO:0050769~positive regulation of neurogenesis	4	0.177261	NTRK3, PTPRF, PAX6, SLIT2	0.872074
GOTERM_BP_FAT	GO:0016311~dephosphorylation	7	0.1798	PTPRC, LPPR4, PTPRE, PTPRF, DUSP27, PTPRT, PTPRU	0.873299
GOTERM_BP_FAT	GO:0045785~positive regulation of cell adhesion	4	0.18343	EGFLAM, SMAD3, NID1, CYR61	0.87762
GOTERM_BP_FAT	GO:0051253~negative regulation of RNA metabolic process	13	0.183479	CDKN1C, DLX2, CDKN1B, TBX2, SLA2, HIPK2, KLF11, ZHX2, SMAD3, CUX1, NR2F2, SOX9, CRYM	0.874886
GOTERM_BP_FAT	GO:0010942~positive regulation of cell death	15	0.186438	BMP4, PTPRC, PTPRF, SMAD3, TRIO, MCF2L, NFKBIL1, AHRR, TNFSF10, EPHA7, PTGIS, CDKN1B, RASGRF1, HIPK2, CUL1	0.876698
GOTERM_BP_FAT	GO:0030308~negative regulation of cell growth	5	0.19111	CDKN1B, CRYAB, SMAD3, WFDC1, GNG4	0.881018
GOTERM_BP_FAT	GO:0015914~phospholipid transport	3	0.194675	ATP10A, ATP11A, ATP8B4	0.883558
GOTERM_BP_FAT	GO:0031047~gene silencing by RNA	3	0.194675	EIF2C2, CLP1, SMAD3	0.883558
GOTERM_BP_FAT	GO:0022415~viral reproductive process	4	0.195936	HS3ST6, OPRK1, HIPK2, SMAD3	0.884056
GOTERM_BP_FAT	GO:0015698~inorganic anion transport	5	0.196134	SLC4A10, GABRA2, CLIC5, ANO1, CFTR	0.883037
GOTERM_BP_FAT	GO:0001657~ureteric bud development	3	0.212749	BMP4, HOXA11, SLIT2	0.896574
GOTERM_BP_FAT	GO:0006022~aminoglycan metabolic process	4	0.215065	EGFLAM, CHST6, CHST11, EXT1	0.898268
GOTERM_BP_FAT	GO:0045792~negative regulation of cell size	5	0.227072	CDKN1B, CRYAB, SMAD3, WFDC1, GNG4	0.90884
GOTERM_BP_FAT	GO:0006470~protein amino acid dephosphorylation	6	0.230321	PTPRC, PTPRE, PTPRF, DUSP27, PTPRT, PTPRU	0.911295
GOTERM_BP_FAT	GO:0021536~diencephalon development	3	0.230975	BMP4, GSX1, PAX6	0.910945
GOTERM_BP_FAT	GO:0043388~positive regulation of DNA binding	4	0.247738	HIPK2, CYTL1, MAP3K13, CAMK2A	0.921705
GOTERM_BP_FAT	GO:0030072~peptide hormone secretion	3	0.249294	ILDR2, CACNA1C, SMPD3	0.921277
GOTERM_BP_FAT	GO:0016032~viral reproduction	4	0.254367	HS3ST6, OPRK1, HIPK2, SMAD3	0.923153
GOTERM_BP_FAT	GO:0032386~regulation of intracellular transport	4	0.254367	BMP4, CRYAB, SMAD3, NFKBIL1	0.923153
GOTERM_BP_FAT	GO:0007193~inhibition of adenylate cyclase activity by G-protein signaling	3	0.258472	CHRM4, ADCY9, OPRK1	0.925891
GOTERM_BP_FAT	GO:0007584~response to nutrient	6	0.262551	ALPL, BMP4, SOAT2, TNFRSF11B, MGP, ANGPT1	0.928504
GOTERM_BP_FAT	GO:0043065~positive regulation of apoptosis	14	0.262723	PTPRC, PTPRF, TRIO, SMAD3, MCF2L, NFKBIL1, AHRR, TNFSF10, EPHA7, PTGIS, CDKN1B, RASGRF1, HIPK2, CUL1	0.927787
GOTERM_BP_FAT	GO:0002790~peptide secretion	3	0.267655	ILDR2, CACNA1C, SMPD3	0.930178
GOTERM_BP_FAT	GO:0043068~positive regulation of programmed cell death	14	0.268265	PTPRC, PTPRF, TRIO, SMAD3, MCF2L, NFKBIL1, AHRR, TNFSF10, EPHA7, PTGIS, CDKN1B, RASGRF1, HIPK2, CUL1	0.929002
GOTERM_BP_FAT	GO:0051056~regulation of small GTPase mediated signal transduction	9	0.283325	RASGRF1, PREX2, ASAP2, TRIO, RASA3, AGAP1, IQSEC3, KNDC1, MCF2L	0.936684
GOTERM_BP_FAT	GO:0045926~negative regulation of growth	5	0.286498	CDKN1B, CRYAB, SMAD3, WFDC1, GNG4	0.937474
GOTERM_BP_FAT	GO:0040029~regulation of gene expression, epigenetic	4	0.294568	EIF2C2, CLP1, SMAD3, KCNQ1	0.942342
GOTERM_BP_FAT	GO:0010769~regulation of cell morphogenesis involved in differentiation	4	0.294568	NTRK3, PTPRF, SMAD3, SLIT2	0.942342
GOTERM_BP_FAT	GO:0001656~metanephros development	3	0.295173	BMP4, HOXA11, SLIT2	0.942038
GOTERM_BP_FAT	GO:0042306~regulation of protein import into nucleus	3	0.295173	BMP4, SMAD3, NFKBIL1	0.942038
GOTERM_BP_FAT	GO:0051099~positive regulation of binding	4	0.301317	HIPK2, CYTL1, MAP3K13, CAMK2A	0.943985
GOTERM_BP_FAT	GO:0000271~polysaccharide biosynthetic process	3	0.304318	CHST6, CHST11, EXT1	0.94522
GOTERM_BP_FAT	GO:0046879~hormone secretion	3	0.304318	ILDR2, CACNA1C, SMPD3	0.94522
GOTERM_BP_FAT	GO:0042326~negative regulation of phosphorylation	3	0.304318	CDKN1C, PTPRC, CDKN1B	0.94522
GOTERM_BP_FAT	GO:0031346~positive regulation of cell projection organization	3	0.322539	NTRK3, PTPRF, SLIT2	0.952161
GOTERM_BP_FAT	GO:0045936~negative regulation of phosphate metabolic process	3	0.331605	CDKN1C, PTPRC, CDKN1B	0.954687
GOTERM_BP_FAT	GO:0010563~negative regulation of phosphorus metabolic process	3	0.331605	CDKN1C, PTPRC, CDKN1B	0.954687
GOTERM_BP_FAT	GO:0016481~negative regulation of transcription	14	0.338991	TBX2, SLA2, KLF11, ZHX2, SMAD3, PTPRU, SOX9, CDKN1C, DLX2, CDKN1B, HIPK2, NR2F2, CUX1, CRYM	0.957317
GOTERM_BP_FAT	GO:0051101~regulation of DNA binding	5	0.347828	HIPK2, CYTL1, NR2F2, MAP3K13, CAMK2A	0.960464
GOTERM_BP_FAT	GO:0007188~G-protein signaling, coupled to cAMP nucleotide second messenger	4	0.348653	CHRM4, GALR1, ADCY9, OPRK1	0.960334
GOTERM_BP_FAT	GO:0006875~cellular metal ion homeostasis	7	0.353278	CALCB, PTPRC, JPH3, RYR1, CACNB4, CACNA1C, MT3	0.961422
GOTERM_BP_FAT	GO:0031667~response to nutrient levels	7	0.357756	ALPL, BMP4, SOAT2, TNFRSF11B, NES, MGP, ANGPT1	0.962894
GOTERM_BP_FAT	GO:0050864~regulation of B cell activation	3	0.358584	PTPRC, FLT3, SLA2	0.962771
GOTERM_BP_FAT	GO:0006796~phosphate metabolic process	27	0.362843	STK33, LPPR4, CDK18, GDF6, PAK6, PSKH2, CAMK2A, CDK14, PTPRC, PTPRE, PTPRF, FLT3, MYLK4, PIK3CD, TRIO, PTPRT, PTPRU, NTRK3, EPHA4, MAST1, EPHA7, KSR2, DUSP27, HIPK2, MAPK8IP3, JAK3, MAP3K13	0.963635
GOTERM_BP_FAT	GO:0006793~phosphorus metabolic process	27	0.362843	STK33, LPPR4, CDK18, GDF6, PAK6, PSKH2, CAMK2A, CDK14, PTPRC, PTPRE, PTPRF, FLT3, MYLK4, PIK3CD, TRIO, PTPRT, PTPRU, NTRK3, EPHA4, MAST1, EPHA7, KSR2, DUSP27, HIPK2, MAPK8IP3, JAK3, MAP3K13	0.963635
GOTERM_BP_FAT	GO:0055002~striated muscle cell development	3	0.367491	KRT19, CHRNB1, CACNB4	0.964637
GOTERM_BP_FAT	GO:0035150~regulation of tube size	3	0.376349	CALCB, P2RX1, CFTR	0.966816
GOTERM_BP_FAT	GO:0050880~regulation of blood vessel size	3	0.376349	CALCB, P2RX1, CFTR	0.966816
GOTERM_BP_FAT	GO:0033157~regulation of intracellular protein transport	3	0.376349	BMP4, SMAD3, NFKBIL1	0.966816
GOTERM_BP_FAT	GO:0033673~negative regulation of kinase activity	4	0.382297	CDKN1C, PTPRC, CDKN1B, ZFYVE28	0.968622
GOTERM_BP_FAT	GO:0006486~protein amino acid glycosylation	5	0.387057	ST3GAL1, GYPC, ST6GAL2, B3GALT4, GALNT9	0.969122
GOTERM_BP_FAT	GO:0070085~glycosylation	5	0.387057	ST3GAL1, GYPC, ST6GAL2, B3GALT4, GALNT9	0.969122
GOTERM_BP_FAT	GO:0043413~biopolymer glycosylation	5	0.387057	ST3GAL1, GYPC, ST6GAL2, B3GALT4, GALNT9	0.969122
GOTERM_BP_FAT	GO:0055065~metal ion homeostasis	7	0.391198	CALCB, PTPRC, JPH3, RYR1, CACNB4, CACNA1C, MT3	0.969399
GOTERM_BP_FAT	GO:0008203~cholesterol metabolic process	4	0.395654	OSBPL5, SOAT2, CFTR, LIPC	0.970172
GOTERM_BP_FAT	GO:0001568~blood vessel development	8	0.39889	SEMA5A, BMP4, LMO2, SPHK2, ANGPT1, NR2F2, SLIT2, CYR61	0.970514
GOTERM_BP_FAT	GO:0000082~G1/S transition of mitotic cell cycle	3	0.402605	CDKN1B, CAMK2A, CUL1	0.971384
GOTERM_BP_FAT	GO:0055001~muscle cell development	3	0.402605	KRT19, CHRNB1, CACNB4	0.971384
GOTERM_BP_FAT	GO:0016310~phosphorylation	22	0.408422	STK33, PTPRC, PTPRE, CDK18, FLT3, GDF6, MYLK4, PIK3CD, TRIO, PAK6, NTRK3, PSKH2, EPHA4, MAST1, EPHA7, KSR2, HIPK2, MAPK8IP3, JAK3, CAMK2A, MAP3K13, CDK14	0.972898
GOTERM_BP_FAT	GO:0002253~activation of immune response	4	0.408935	PTPRC, SLA2, CD247, CACNB4	0.972706
GOTERM_BP_FAT	GO:0048704~embryonic skeletal system morphogenesis	3	0.411242	DLX2, CHST11, TFAP2A	0.973078
GOTERM_BP_FAT	GO:0001944~vasculature development	8	0.414474	SEMA5A, BMP4, LMO2, SPHK2, ANGPT1, NR2F2, SLIT2, CYR61	0.973729
GOTERM_BP_FAT	GO:0019933~cAMP-mediated signaling	4	0.415542	CHRM4, GALR1, ADCY9, OPRK1	0.972679
GOTERM_BP_FAT	GO:0003018~vascular process in circulatory system	3	0.419816	CALCB, P2RX1, CFTR	0.973316
GOTERM_BP_FAT	GO:0046822~regulation of nucleocytoplasmic transport	3	0.419816	BMP4, SMAD3, NFKBIL1	0.973316
GOTERM_BP_FAT	GO:0001822~kidney development	4	0.422126	BMP4, HOXA11, NID1, SLIT2	0.973345
GOTERM_BP_FAT	GO:0045761~regulation of adenylate cyclase activity	4	0.422126	CHRM4, GALR1, ADCY9, OPRK1	0.973345
GOTERM_BP_FAT	GO:0051348~negative regulation of transferase activity	4	0.422126	CDKN1C, PTPRC, CDKN1B, ZFYVE28	0.973345
GOTERM_BP_FAT	GO:0010941~regulation of cell death	22	0.435306	BMP4, PTPRC, ZC3HC1, SPHK2, PTPRF, CRYAB, SMAD3, TRIO, SOX9, NFKBIL1, MCF2L, AHRR, TNFSF10, EPHA7, PTGIS, CDKN1B, P2RX1, BTG2, RASGRF1, HIPK2, CHST11, CUL1	0.976509
GOTERM_BP_FAT	GO:0012501~programmed cell death	17	0.435743	KLF11, SMAD3, CECR2, TRIO, NFKBIL1, MCF2L, C17ORF88, AHRR, TNFSF10, TNFRSF1B, TNFRSF11B, CDKN1B, P2RX1, RASGRF1, CSRNP1, HIPK2, CUL1	0.976323
GOTERM_BP_FAT	GO:0051091~positive regulation of transcription factor activity	3	0.436772	CYTL1, MAP3K13, CAMK2A	0.976301
GOTERM_BP_FAT	GO:0035023~regulation of Rho protein signal transduction	4	0.441722	RASGRF1, PREX2, TRIO, MCF2L	0.977038
GOTERM_BP_FAT	GO:0031279~regulation of cyclase activity	4	0.441722	CHRM4, GALR1, ADCY9, OPRK1	0.977038
GOTERM_BP_FAT	GO:0016125~sterol metabolic process	4	0.454643	OSBPL5, SOAT2, CFTR, LIPC	0.980003
GOTERM_BP_FAT	GO:0030817~regulation of cAMP biosynthetic process	4	0.454643	CHRM4, GALR1, ADCY9, OPRK1	0.980003
GOTERM_BP_FAT	GO:0051339~regulation of lyase activity	4	0.454643	CHRM4, GALR1, ADCY9, OPRK1	0.980003
GOTERM_BP_FAT	GO:0009991~response to extracellular stimulus	7	0.458728	ALPL, BMP4, SOAT2, TNFRSF11B, NES, MGP, ANGPT1	0.980692
GOTERM_BP_FAT	GO:0050817~coagulation	4	0.461057	F2RL3, VWF, GP5, P2RX1	0.980711
GOTERM_BP_FAT	GO:0007596~blood coagulation	4	0.461057	F2RL3, VWF, GP5, P2RX1	0.980711
GOTERM_BP_FAT	GO:0030814~regulation of cAMP metabolic process	4	0.467438	CHRM4, GALR1, ADCY9, OPRK1	0.98139
GOTERM_BP_FAT	GO:0051329~interphase of mitotic cell cycle	4	0.467438	CDKN1C, CDKN1B, CAMK2A, CUL1	0.98139
GOTERM_BP_FAT	GO:0006820~anion transport	5	0.46965	SLC4A10, GABRA2, CLIC5, ANO1, CFTR	0.98163
GOTERM_BP_FAT	GO:0006874~cellular calcium ion homeostasis	6	0.471596	CALCB, PTPRC, JPH3, RYR1, CACNB4, CACNA1C	0.981568
GOTERM_BP_FAT	GO:0030217~T cell differentiation	3	0.477943	PTPRC, FLT3, EOMES	0.982216
GOTERM_BP_FAT	GO:0010558~negative regulation of macromolecule biosynthetic process	15	0.479951	EIF2C2, TBX2, SLA2, KLF11, ZHX2, SMAD3, PTPRU, SOX9, CDKN1C, DLX2, CDKN1B, HIPK2, NR2F2, CUX1, CRYM	0.982405
GOTERM_BP_FAT	GO:0007519~skeletal muscle tissue development	3	0.485956	ELN, CACNB4, NR2F2	0.983403
GOTERM_BP_FAT	GO:0060538~skeletal muscle organ development	3	0.485956	ELN, CACNB4, NR2F2	0.983403
GOTERM_BP_FAT	GO:0051325~interphase	4	0.486376	CDKN1C, CDKN1B, CAMK2A, CUL1	0.983266
GOTERM_BP_FAT	GO:0051222~positive regulation of protein transport	3	0.493892	BMP4, SMAD3, NFKBIL1	0.984297
GOTERM_BP_FAT	GO:0055074~calcium ion homeostasis	6	0.495279	CALCB, PTPRC, JPH3, RYR1, CACNB4, CACNA1C	0.98435
GOTERM_BP_FAT	GO:0045934~negative regulation of nucleobase, nucleoside, nucleotide and nucleic acid metabolic process	14	0.495641	TBX2, SLA2, KLF11, ZHX2, SMAD3, PTPRU, SOX9, CDKN1C, DLX2, CDKN1B, HIPK2, NR2F2, CUX1, CRYM	0.98421
GOTERM_BP_FAT	GO:0007599~hemostasis	4	0.498821	F2RL3, VWF, GP5, P2RX1	0.984394
GOTERM_BP_FAT	GO:0016265~death	19	0.502391	KLF11, SMAD3, CECR2, TRIO, NFKBIL1, MCF2L, C17ORF88, AHRR, TNFRSF11B, TNFSF10, TNFRSF1B, CDKN1B, P2RX1, RASGRF1, CSRNP1, HIPK2, CABC1, AXIN2, CUL1	0.98465
GOTERM_BP_FAT	GO:0008219~cell death	19	0.503087	KLF11, SMAD3, CECR2, TRIO, NFKBIL1, MCF2L, C17ORF88, AHRR, TNFRSF11B, TNFSF10, TNFRSF1B, CDKN1B, P2RX1, RASGRF1, CSRNP1, HIPK2, CABC1, AXIN2, CUL1	0.984576
GOTERM_BP_FAT	GO:0035270~endocrine system development	3	0.50953	BMP4, GSX1, PAX6	0.98554
GOTERM_BP_FAT	GO:0007204~elevation of cytosolic calcium ion concentration	4	0.511112	PTPRC, JPH3, RYR1, CACNA1C	0.985625
GOTERM_BP_FAT	GO:0001655~urogenital system development	4	0.511112	BMP4, HOXA11, NID1, SLIT2	0.985625
GOTERM_BP_FAT	GO:0030808~regulation of nucleotide biosynthetic process	4	0.511112	CHRM4, GALR1, ADCY9, OPRK1	0.985625
GOTERM_BP_FAT	GO:0030802~regulation of cyclic nucleotide biosynthetic process	4	0.511112	CHRM4, GALR1, ADCY9, OPRK1	0.985625
GOTERM_BP_FAT	GO:0007548~sex differentiation	5	0.512059	BMP4, UTF1, FKBP4, ANGPT1, SOX9	0.9856
GOTERM_BP_FAT	GO:0051172~negative regulation of nitrogen compound metabolic process	14	0.514247	TBX2, SLA2, KLF11, ZHX2, SMAD3, PTPRU, SOX9, CDKN1C, DLX2, CDKN1B, HIPK2, NR2F2, CUX1, CRYM	0.985791
GOTERM_BP_FAT	GO:0005976~polysaccharide metabolic process	4	0.517197	EGFLAM, CHST6, CHST11, EXT1	0.986108
GOTERM_BP_FAT	GO:0010975~regulation of neuron projection development	3	0.517229	NTRK3, PTPRF, SLIT2	0.985929
GOTERM_BP_FAT	GO:0031327~negative regulation of cellular biosynthetic process	15	0.517414	EIF2C2, TBX2, SLA2, KLF11, ZHX2, SMAD3, PTPRU, SOX9, CDKN1C, DLX2, CDKN1B, HIPK2, NR2F2, CUX1, CRYM	0.985775
GOTERM_BP_FAT	GO:0006915~apoptosis	16	0.520038	KLF11, SMAD3, CECR2, TRIO, MCF2L, NFKBIL1, C17ORF88, AHRR, TNFSF10, TNFRSF1B, TNFRSF11B, P2RX1, RASGRF1, CSRNP1, HIPK2, CUL1	0.986038
GOTERM_BP_FAT	GO:0008406~gonad development	4	0.523243	BMP4, UTF1, ANGPT1, SOX9	0.986394
GOTERM_BP_FAT	GO:0042981~regulation of apoptosis	21	0.5262	PTPRC, ZC3HC1, SPHK2, PTPRF, CRYAB, SMAD3, TRIO, SOX9, NFKBIL1, MCF2L, AHRR, TNFSF10, EPHA7, PTGIS, CDKN1B, P2RX1, BTG2, RASGRF1, HIPK2, CHST11, CUL1	0.986526
GOTERM_BP_FAT	GO:0030799~regulation of cyclic nucleotide metabolic process	4	0.529246	CHRM4, GALR1, ADCY9, OPRK1	0.986846
GOTERM_BP_FAT	GO:0043067~regulation of programmed cell death	21	0.532458	PTPRC, ZC3HC1, SPHK2, PTPRF, CRYAB, SMAD3, TRIO, SOX9, NFKBIL1, MCF2L, AHRR, TNFSF10, EPHA7, PTGIS, CDKN1B, P2RX1, BTG2, RASGRF1, HIPK2, CHST11, CUL1	0.987186
GOTERM_BP_FAT	GO:0007187~G-protein signaling, coupled to cyclic nucleotide second messenger	4	0.541126	CHRM4, GALR1, ADCY9, OPRK1	0.988176
GOTERM_BP_FAT	GO:0006140~regulation of nucleotide metabolic process	4	0.547001	CHRM4, GALR1, ADCY9, OPRK1	0.988561
GOTERM_BP_FAT	GO:0009890~negative regulation of biosynthetic process	15	0.55056	EIF2C2, TBX2, SLA2, KLF11, ZHX2, SMAD3, PTPRU, SOX9, CDKN1C, DLX2, CDKN1B, HIPK2, NR2F2, CUX1, CRYM	0.988763
GOTERM_BP_FAT	GO:0051480~cytosolic calcium ion homeostasis	4	0.558619	PTPRC, JPH3, RYR1, CACNA1C	0.98943
GOTERM_BP_FAT	GO:0055080~cation homeostasis	8	0.559794	CALCB, PTPRC, SLC4A10, JPH3, RYR1, CACNB4, CACNA1C, MT3	0.989446
GOTERM_BP_FAT	GO:0044242~cellular lipid catabolic process	3	0.561715	PLA2G4F, LIPC, SMPD3	0.98956
GOTERM_BP_FAT	GO:0014706~striated muscle tissue development	4	0.56436	TBX2, ELN, CACNB4, NR2F2	0.989768
GOTERM_BP_FAT	GO:0048706~embryonic skeletal system development	3	0.568839	DLX2, CHST11, TFAP2A	0.990204
GOTERM_BP_FAT	GO:0048514~blood vessel morphogenesis	6	0.596919	SEMA5A, BMP4, ANGPT1, NR2F2, SLIT2, CYR61	0.992529
GOTERM_BP_FAT	GO:0060537~muscle tissue development	4	0.597837	TBX2, ELN, CACNB4, NR2F2	0.992517
GOTERM_BP_FAT	GO:0030003~cellular cation homeostasis	7	0.598164	CALCB, PTPRC, JPH3, RYR1, CACNB4, CACNA1C, MT3	0.992446
GOTERM_BP_FAT	GO:0048608~reproductive structure development	4	0.603251	BMP4, UTF1, ANGPT1, SOX9	0.992845
GOTERM_BP_FAT	GO:0045137~development of primary sexual characteristics	4	0.608617	BMP4, UTF1, ANGPT1, SOX9	0.993253
GOTERM_BP_FAT	GO:0006333~chromatin assembly or disassembly	4	0.608617	H1F0, TSPYL3, TSPYL4, CHD5	0.993253
GOTERM_BP_FAT	GO:0002683~negative regulation of immune system process	3	0.609816	PTPRC, FLT3, SLA2	0.993268
GOTERM_BP_FAT	GO:0006334~nucleosome assembly	3	0.61635	H1F0, TSPYL3, TSPYL4	0.993758
GOTERM_BP_FAT	GO:0048534~hemopoietic or lymphoid organ development	7	0.620872	BMP4, PGM3, PTPRC, LMO2, FLT3, EOMES, CACNB4	0.994054
GOTERM_BP_FAT	GO:0019935~cyclic-nucleotide-mediated signaling	4	0.624423	CHRM4, GALR1, ADCY9, OPRK1	0.994178
GOTERM_BP_FAT	GO:0006814~sodium ion transport	4	0.624423	FXYD2, SLC4A10, SLC24A4, SLC5A7	0.994178
GOTERM_BP_FAT	GO:0006350~transcription	51	0.627294	AEBP1, EIF2C2, ZNF583, PAX6, RORA, ZNF518A, SFRS8, NR2F2, ZBTB22, EOMES, ZHX2, ZNF790, PROX2, ZNF549, TBR1, TOX2, ZNF334, BTG2, HOXC13, ABT1, HIPK2, TFAP2B, TFAP2A, ZFPM1, CUX1, ZNF469, CAMTA2, ZNF132, HOXA11, SOX5, SOX9, MED12L, ZNF660, AHRR, ZNF167, NPAS3, MAML3, NFATC2, CHD5, ZNF470, UTF1, RFX4, TBX2, KLF11, GSX1, SMAD3, NEUROG3, CSRNP1, ZNF214, EBF1, ZNF763	0.994327
GOTERM_BP_FAT	GO:0051605~protein maturation by peptide bond cleavage	3	0.629167	PCSK2, ECE2, ASPRV1	0.994395
GOTERM_BP_FAT	GO:0006469~negative regulation of protein kinase activity	3	0.63545	PTPRC, CDKN1B, ZFYVE28	0.994647
GOTERM_BP_FAT	GO:0031497~chromatin assembly	3	0.63545	H1F0, TSPYL3, TSPYL4	0.994647
GOTERM_BP_FAT	GO:0051146~striated muscle cell differentiation	3	0.64165	KRT19, CHRNB1, CACNB4	0.995031
GOTERM_BP_FAT	GO:0031344~regulation of cell projection organization	3	0.647766	NTRK3, PTPRF, SLIT2	0.995251
GOTERM_BP_FAT	GO:0032956~regulation of actin cytoskeleton organization	3	0.647766	PFN2, ELN, SMAD3	0.995251
GOTERM_BP_FAT	GO:0048732~gland development	4	0.649785	BMP4, TBX2, GSX1, PAX6	0.995322
GOTERM_BP_FAT	GO:0019220~regulation of phosphate metabolic process	12	0.652613	CDKN1C, BMP4, PTPRC, CDKN1B, SPHK2, ADCY9, GDF6, ZFYVE28, MAPK8IP3, SMAD3, MAP3K13, PPP1R14A	0.995446
GOTERM_BP_FAT	GO:0051174~regulation of phosphorus metabolic process	12	0.652613	CDKN1C, BMP4, PTPRC, CDKN1B, SPHK2, ADCY9, GDF6, ZFYVE28, MAPK8IP3, SMAD3, MAP3K13, PPP1R14A	0.995446
GOTERM_BP_FAT	GO:0051493~regulation of cytoskeleton organization	4	0.654709	PFN2, CDKN1B, ELN, SMAD3	0.99552
GOTERM_BP_FAT	GO:0030155~regulation of cell adhesion	4	0.659583	EGFLAM, SMAD3, NID1, CYR61	0.995771
GOTERM_BP_FAT	GO:0065004~protein-DNA complex assembly	3	0.65975	H1F0, TSPYL3, TSPYL4	0.995719
GOTERM_BP_FAT	GO:0030005~cellular di-, tri-valent inorganic cation homeostasis	6	0.661035	CALCB, PTPRC, JPH3, RYR1, CACNB4, CACNA1C	0.995739
GOTERM_BP_FAT	GO:0032970~regulation of actin filament-based process	3	0.665619	PFN2, ELN, SMAD3	0.995963
GOTERM_BP_FAT	GO:0034728~nucleosome organization	3	0.671406	H1F0, TSPYL3, TSPYL4	0.996192
GOTERM_BP_FAT	GO:0002520~immune system development	7	0.677716	BMP4, PGM3, PTPRC, LMO2, FLT3, EOMES, CACNB4	0.996439
GOTERM_BP_FAT	GO:0050878~regulation of body fluid levels	4	0.678583	F2RL3, VWF, GP5, P2RX1	0.996435
GOTERM_BP_FAT	GO:0030097~hemopoiesis	6	0.694073	BMP4, PGM3, PTPRC, LMO2, FLT3, EOMES	0.997123
GOTERM_BP_FAT	GO:0050778~positive regulation of immune response	4	0.69679	PTPRC, SLA2, CD247, CACNB4	0.997205
GOTERM_BP_FAT	GO:0055066~di-, tri-valent inorganic cation homeostasis	6	0.704585	CALCB, PTPRC, JPH3, RYR1, CACNB4, CACNA1C	0.997425
GOTERM_BP_FAT	GO:0042325~regulation of phosphorylation	11	0.715663	CDKN1C, BMP4, PTPRC, CDKN1B, SPHK2, ADCY9, GDF6, ZFYVE28, MAPK8IP3, MAP3K13, PPP1R14A	0.99769
GOTERM_BP_FAT	GO:0030098~lymphocyte differentiation	3	0.724897	PTPRC, FLT3, EOMES	0.997999
GOTERM_BP_FAT	GO:0045859~regulation of protein kinase activity	8	0.749755	CDKN1C, PTPRC, CDKN1B, SPHK2, ADCY9, ZFYVE28, MAPK8IP3, MAP3K13	0.998551
GOTERM_BP_FAT	GO:0016485~protein processing	3	0.766577	PCSK2, ECE2, ASPRV1	0.998884
GOTERM_BP_FAT	GO:0051223~regulation of protein transport	3	0.775062	BMP4, SMAD3, NFKBIL1	0.999029
GOTERM_BP_FAT	GO:0002694~regulation of leukocyte activation	4	0.779687	PTPRC, FLT3, SLA2, RORA	0.999087
GOTERM_BP_FAT	GO:0043549~regulation of kinase activity	8	0.780208	CDKN1C, PTPRC, CDKN1B, SPHK2, ADCY9, ZFYVE28, MAPK8IP3, MAP3K13	0.999082
GOTERM_BP_FAT	GO:0006323~DNA packaging	3	0.787283	H1F0, TSPYL3, TSPYL4	0.999168
GOTERM_BP_FAT	GO:0031400~negative regulation of protein modification process	3	0.795104	PTPRC, VPS28, PSMB9	0.999287
GOTERM_BP_FAT	GO:0070201~regulation of establishment of protein localization	3	0.80267	BMP4, SMAD3, NFKBIL1	0.999378
GOTERM_BP_FAT	GO:0016042~lipid catabolic process	4	0.802827	PLA2G4F, LIPC, C6ORF126, SMPD3	0.999369
GOTERM_BP_FAT	GO:0045860~positive regulation of protein kinase activity	5	0.802944	PTPRC, SPHK2, ADCY9, MAPK8IP3, MAP3K13	0.99936
GOTERM_BP_FAT	GO:0051604~protein maturation	3	0.806359	PCSK2, ECE2, ASPRV1	0.999398
GOTERM_BP_FAT	GO:0050865~regulation of cell activation	4	0.809054	PTPRC, FLT3, SLA2, RORA	0.999425
GOTERM_BP_FAT	GO:0051338~regulation of transferase activity	8	0.814314	CDKN1C, PTPRC, CDKN1B, SPHK2, ADCY9, ZFYVE28, MAPK8IP3, MAP3K13	0.999455
GOTERM_BP_FAT	GO:0032269~negative regulation of cellular protein metabolic process	4	0.823898	PTPRC, EIF2C2, VPS28, PSMB9	0.999554
GOTERM_BP_FAT	GO:0033674~positive regulation of kinase activity	5	0.824373	PTPRC, SPHK2, ADCY9, MAPK8IP3, MAP3K13	0.999551
GOTERM_BP_FAT	GO:0002521~leukocyte differentiation	3	0.836895	PTPRC, FLT3, EOMES	0.999658
GOTERM_BP_FAT	GO:0051248~negative regulation of protein metabolic process	4	0.843022	PTPRC, EIF2C2, VPS28, PSMB9	0.999706
GOTERM_BP_FAT	GO:0031401~positive regulation of protein modification process	4	0.843022	BMP4, GDF6, CUL1, PSMB9	0.999706
GOTERM_BP_FAT	GO:0051347~positive regulation of transferase activity	5	0.846146	PTPRC, SPHK2, ADCY9, MAPK8IP3, MAP3K13	0.999725
GOTERM_BP_FAT	GO:0050804~regulation of synaptic transmission	3	0.851918	RASGRF1, CAMK2A, NFKBIL1	0.999749
GOTERM_BP_FAT	GO:0032880~regulation of protein localization	3	0.857566	BMP4, SMAD3, NFKBIL1	0.999776
GOTERM_BP_FAT	GO:0043066~negative regulation of apoptosis	7	0.872306	ZC3HC1, BTG2, SPHK2, CRYAB, HIPK2, CHST11, SMAD3	0.999845
GOTERM_BP_FAT	GO:0051674~localization of cell	6	0.878022	ITGA5, CATSPER1, PAX6, NR2F2, SLIT2, FN1	0.999867
GOTERM_BP_FAT	GO:0048870~cell motility	6	0.878022	ITGA5, CATSPER1, PAX6, NR2F2, SLIT2, FN1	0.999867
GOTERM_BP_FAT	GO:0008202~steroid metabolic process	4	0.878037	OSBPL5, SOAT2, CFTR, LIPC	0.999865
GOTERM_BP_FAT	GO:0043069~negative regulation of programmed cell death	7	0.880462	ZC3HC1, BTG2, SPHK2, CRYAB, HIPK2, CHST11, SMAD3	0.999873
GOTERM_BP_FAT	GO:0051969~regulation of transmission of nerve impulse	3	0.880629	RASGRF1, CAMK2A, NFKBIL1	0.999872
GOTERM_BP_FAT	GO:0060548~negative regulation of cell death	7	0.88204	ZC3HC1, BTG2, SPHK2, CRYAB, HIPK2, CHST11, SMAD3	0.999875
GOTERM_BP_FAT	GO:0051249~regulation of lymphocyte activation	3	0.882967	PTPRC, FLT3, SLA2	0.999877
GOTERM_BP_FAT	GO:0003006~reproductive developmental process	5	0.889977	BMP4, UTF1, FKBP4, ANGPT1, SOX9	0.999901
GOTERM_BP_FAT	GO:0031644~regulation of neurological system process	3	0.894037	RASGRF1, CAMK2A, NFKBIL1	0.999914
GOTERM_BP_FAT	GO:0042330~taxis	3	0.90791	ROBO3, SLIT2, CYR61	0.999945
GOTERM_BP_FAT	GO:0006935~chemotaxis	3	0.90791	ROBO3, SLIT2, CYR61	0.999945
GOTERM_BP_FAT	GO:0016477~cell migration	5	0.911826	ITGA5, PAX6, NR2F2, SLIT2, FN1	0.999952
GOTERM_BP_FAT	GO:0032270~positive regulation of cellular protein metabolic process	4	0.92926	BMP4, GDF6, CUL1, PSMB9	0.999978
GOTERM_BP_FAT	GO:0002684~positive regulation of immune system process	4	0.935377	PTPRC, SLA2, CD247, CACNB4	0.999983
GOTERM_BP_FAT	GO:0051247~positive regulation of protein metabolic process	4	0.941005	BMP4, GDF6, CUL1, PSMB9	0.999988
GOTERM_BP_FAT	GO:0034470~ncRNA processing	3	0.947023	EIF2C2, CLP1, SMAD3	0.999991
GOTERM_BP_FAT	GO:0000280~nuclear division	3	0.973607	FSD1, ZC3HC1, MAP9	0.999999
GOTERM_BP_FAT	GO:0007067~mitosis	3	0.973607	FSD1, ZC3HC1, MAP9	0.999999
GOTERM_BP_FAT	GO:0000087~M phase of mitotic cell cycle	3	0.975777	FSD1, ZC3HC1, MAP9	0.999999
GOTERM_BP_FAT	GO:0048285~organelle fission	3	0.978248	FSD1, ZC3HC1, MAP9	1
GOTERM_BP_FAT	GO:0006366~transcription from RNA polymerase II promoter	3	0.980474	ABT1, KLF11, SOX5	1
GOTERM_BP_FAT	GO:0048232~male gamete generation	4	0.982865	PGM3, SLCO4C1, CATSPER1, GAMT	1
GOTERM_BP_FAT	GO:0007283~spermatogenesis	4	0.982865	PGM3, SLCO4C1, CATSPER1, GAMT	1
GOTERM_BP_FAT	GO:0051240~positive regulation of multicellular organismal process	3	0.984285	BMP4, SMAD3, NFKBIL1	1
GOTERM_BP_FAT	GO:0007276~gamete generation	5	0.988955	BMP4, PGM3, SLCO4C1, CATSPER1, GAMT	1
GOTERM_BP_FAT	GO:0043632~modification-dependent macromolecule catabolic process	8	0.988961	ZYG11A, ZC3HC1, UCHL1, USP47, MARCH10, CUL1, LNX1, PSMB9	1
GOTERM_BP_FAT	GO:0019941~modification-dependent protein catabolic process	8	0.988961	ZYG11A, ZC3HC1, UCHL1, USP47, MARCH10, CUL1, LNX1, PSMB9	1
GOTERM_BP_FAT	GO:0051603~proteolysis involved in cellular protein catabolic process	8	0.992761	ZYG11A, ZC3HC1, UCHL1, USP47, MARCH10, CUL1, LNX1, PSMB9	1
GOTERM_BP_FAT	GO:0044257~cellular protein catabolic process	8	0.99311	ZYG11A, ZC3HC1, UCHL1, USP47, MARCH10, CUL1, LNX1, PSMB9	1
GOTERM_BP_FAT	GO:0044265~cellular macromolecule catabolic process	10	0.99391	ZYG11A, ZC3HC1, UCHL1, ZHX2, USP47, CECR2, MARCH10, CUL1, LNX1, PSMB9	1
GOTERM_BP_FAT	GO:0006351~transcription, DNA-dependent	3	0.99456	ABT1, KLF11, SOX5	1
GOTERM_BP_FAT	GO:0030163~protein catabolic process	8	0.994977	ZYG11A, ZC3HC1, UCHL1, USP47, MARCH10, CUL1, LNX1, PSMB9	1
GOTERM_BP_FAT	GO:0032774~RNA biosynthetic process	3	0.995026	ABT1, KLF11, SOX5	1
GOTERM_BP_FAT	GO:0019953~sexual reproduction	5	0.996696	BMP4, PGM3, SLCO4C1, CATSPER1, GAMT	1
GOTERM_BP_FAT	GO:0009057~macromolecule catabolic process	10	0.997497	ZYG11A, ZC3HC1, UCHL1, ZHX2, USP47, CECR2, MARCH10, CUL1, LNX1, PSMB9	1
GOTERM_BP_FAT	GO:0000279~M phase	3	0.997641	FSD1, ZC3HC1, MAP9	1
Molecular Functions
Ontology Category	Ontology Term	Gene Count	P Value	Genes	False Discovery Rate (Benjamini-Hochberg)
GOTERM_MF_FAT	GO:0022836~gated channel activity	27	3.69074e-08	ANO1, CNGB1, CACNB4, KCNIP2, KCNMB2, KCNQ5, CHRNA4, HTR3A, RASA3, KCNQ1, GABRD, KCND3, GABRA2, CACNG6, KCTD21, CFTR, CACNG1, P2RX1, KCNN1, CLIC5, P2RX2, CATSPER1, RYR1, CHRNB1, CACNA1C, KCNH2, CHRNE	2.10739e-05
GOTERM_MF_FAT	GO:0005216~ion channel activity	29	2.34912e-07	FXYD2, ANO1, CNGB1, CACNB4, KCNIP2, KCNMB2, KCNQ5, CHRNA4, HTR3A, RASA3, KCNQ1, GABRD, KCND3, GABRA2, CACNG6, KCTD21, CFTR, CACNG1, P2RX1, KCNN1, CLIC5, P2RX2, CATSPER1, RYR1, PLLP, CHRNB1, CACNA1C, KCNH2, CHRNE	6.7065e-05
GOTERM_MF_FAT	GO:0022838~substrate specific channel activity	29	4.38834e-07	FXYD2, ANO1, CNGB1, CACNB4, KCNIP2, KCNMB2, KCNQ5, CHRNA4, HTR3A, RASA3, KCNQ1, GABRD, KCND3, GABRA2, CACNG6, KCTD21, CFTR, CACNG1, P2RX1, KCNN1, CLIC5, P2RX2, CATSPER1, RYR1, PLLP, CHRNB1, CACNA1C, KCNH2, CHRNE	8.35213e-05
GOTERM_MF_FAT	GO:0015267~channel activity	29	8.76779e-07	FXYD2, ANO1, CNGB1, CACNB4, KCNIP2, KCNMB2, KCNQ5, CHRNA4, HTR3A, RASA3, KCNQ1, GABRD, KCND3, GABRA2, CACNG6, KCTD21, CFTR, CACNG1, P2RX1, KCNN1, CLIC5, P2RX2, CATSPER1, RYR1, PLLP, CHRNB1, CACNA1C, KCNH2, CHRNE	0.000125152
GOTERM_MF_FAT	GO:0022803~passive transmembrane transporter activity	29	9.22398e-07	FXYD2, ANO1, CNGB1, CACNB4, KCNIP2, KCNMB2, KCNQ5, CHRNA4, HTR3A, RASA3, KCNQ1, GABRD, KCND3, GABRA2, CACNG6, KCTD21, CFTR, CACNG1, P2RX1, KCNN1, CLIC5, P2RX2, CATSPER1, RYR1, PLLP, CHRNB1, CACNA1C, KCNH2, CHRNE	0.000105332
GOTERM_MF_FAT	GO:0005261~cation channel activity	22	3.56212e-06	KCND3, CACNG6, KCTD21, CNGB1, CACNB4, KCNIP2, CACNG1, KCNMB2, KCNQ5, P2RX1, KCNN1, P2RX2, CATSPER1, RYR1, CHRNA4, CHRNB1, CACNA1C, KCNH2, RASA3, HTR3A, KCNQ1, CHRNE	0.000338939
GOTERM_MF_FAT	GO:0046873~metal ion transmembrane transporter activity	24	5.14102e-06	KCND3, CACNG6, KCTD21, CNGB1, CACNB4, KCNIP2, CACNG1, KCNMB2, KCNQ5, ATP2C2, P2RX1, KCNN1, P2RX2, CATSPER1, RYR1, CHRNA4, CHRNB1, CACNA1C, KCNH2, RASA3, HTR3A, ABCC8, KCNQ1, CHRNE	0.000419274
GOTERM_MF_FAT	GO:0042626~ATPase activity, coupled to transmembrane movement of substances	11	0.000312733	FXYD2, ATP2C2, TAP1, ATP10A, ATP11A, ABCC13, CFTR, ABCC8, ABCB5, ATP13A5, ATP8B4	0.0196487
GOTERM_MF_FAT	GO:0043492~ATPase activity, coupled to movement of substances	11	0.00033676	FXYD2, ATP2C2, TAP1, ATP10A, ATP11A, ABCC13, CFTR, ABCC8, ABCB5, ATP13A5, ATP8B4	0.0190485
GOTERM_MF_FAT	GO:0016820~hydrolase activity, acting on acid anhydrides, catalyzing transmembrane movement of substances	11	0.000362308	FXYD2, ATP2C2, TAP1, ATP10A, ATP11A, ABCC13, CFTR, ABCC8, ABCB5, ATP13A5, ATP8B4	0.0186347
GOTERM_MF_FAT	GO:0005245~voltage-gated calcium channel activity	6	0.000505796	CACNG6, CATSPER1, RYR1, CACNB4, CACNA1C, CACNG1	0.0237861
GOTERM_MF_FAT	GO:0015405~P-P-bond-hydrolysis-driven transmembrane transporter activity	11	0.000766784	FXYD2, ATP2C2, TAP1, ATP10A, ATP11A, ABCC13, CFTR, ABCC8, ABCB5, ATP13A5, ATP8B4	0.0331312
GOTERM_MF_FAT	GO:0015399~primary active transmembrane transporter activity	11	0.000766784	FXYD2, ATP2C2, TAP1, ATP10A, ATP11A, ABCC13, CFTR, ABCC8, ABCB5, ATP13A5, ATP8B4	0.0331312
GOTERM_MF_FAT	GO:0022843~voltage-gated cation channel activity	12	0.000909963	KCNQ5, KCND3, CACNG6, CATSPER1, RYR1, KCTD21, CACNB4, KCNH2, CACNA1C, KCNIP2, CACNG1, KCNQ1	0.0364495
GOTERM_MF_FAT	GO:0005230~extracellular ligand-gated ion channel activity	8	0.00176839	GABRD, GABRA2, P2RX1, P2RX2, CHRNA4, CHRNB1, HTR3A, CHRNE	0.0651566
GOTERM_MF_FAT	GO:0005539~glycosaminoglycan binding	11	0.00217919	BMP4, RSPO4, PTPRC, TNFAIP6, EGFLAM, CRISPLD2, RSPO2, LIPC, THBS2, CYR61, FN1	0.0706549
GOTERM_MF_FAT	GO:0022832~voltage-gated channel activity	13	0.00291034	KCNQ5, KCND3, CLIC5, CACNG6, CATSPER1, RYR1, KCTD21, CACNB4, KCNH2, CACNA1C, KCNIP2, CACNG1, KCNQ1	0.0838644
GOTERM_MF_FAT	GO:0005244~voltage-gated ion channel activity	13	0.00291034	KCNQ5, KCND3, CLIC5, CACNG6, CATSPER1, RYR1, KCTD21, CACNB4, KCNH2, CACNA1C, KCNIP2, CACNG1, KCNQ1	0.0838644
GOTERM_MF_FAT	GO:0005262~calcium channel activity	8	0.00301398	P2RX1, CACNG6, CATSPER1, RYR1, CACNB4, RASA3, CACNA1C, CACNG1	0.0825702
GOTERM_MF_FAT	GO:0008201~heparin binding	9	0.00355138	BMP4, RSPO4, PTPRC, CRISPLD2, RSPO2, LIPC, THBS2, CYR61, FN1	0.092204
GOTERM_MF_FAT	GO:0030247~polysaccharide binding	11	0.00433562	BMP4, RSPO4, PTPRC, TNFAIP6, EGFLAM, CRISPLD2, RSPO2, LIPC, THBS2, CYR61, FN1	0.106647
GOTERM_MF_FAT	GO:0001871~pattern binding	11	0.00433562	BMP4, RSPO4, PTPRC, TNFAIP6, EGFLAM, CRISPLD2, RSPO2, LIPC, THBS2, CYR61, FN1	0.106647
GOTERM_MF_FAT	GO:0015464~acetylcholine receptor activity	4	0.00880908	CHRM4, CHRNA4, CHRNB1, CHRNE	0.197212
GOTERM_MF_FAT	GO:0019198~transmembrane receptor protein phosphatase activity	4	0.00880908	PTPRC, PTPRE, PTPRF, PTPRU	0.197212
GOTERM_MF_FAT	GO:0015662~ATPase activity, coupled to transmembrane movement of ions, phosphorylative mechanism	6	0.00902352	FXYD2, ATP2C2, ATP10A, ATP11A, ATP13A5, ATP8B4	0.19399
