# Supplementary material for: NSD1- and NSD2-damaging mutations define a subset of laryngeal tumors with favorable prognosis
Source: Nat Commun. 2017 Nov 24;8:1772. doi: 10.1038/s41467-017-01877-7 (PMC5701248; doi:10.1038/s41467-017-01877-7)
Supplement: Supplementary file 6 — Supplementary Data 4 [file 41467_2017_1877_MOESM6_ESM.xlsx]

## Sheet: Peri et al. Suppl. Data 4
Supplementary Data 4: Table showing the demographic information for SCCHN samples obtained from TCGA data repository.
TCGA Patient ID	Cluster (Figure 1a)	Larynx Cluster Fig 2a (L1: cluster associated with NSD1 mutation; L2: No NSD1 mutation)	NSD1 mutation	NSD1-impact (MutAssessor)	NSD2-mutation	NSD2-impact (MutAssessor)	NSD3-mutation	NSD3-Impact (MutAssessor)	Primary Tumor Site	Gender	Age	Race	Smoking Status	Alcohol History
TCGA-BA-5558	1				S1143R	High			Hard Palate	MALE	65	WHITE	Lifelong Non-smoker	YES
TCGA-CN-5355	1	L2			A961S	Medium			Larynx	MALE	64	BLACK OR AFRICAN AMERICAN	Current smoker	YES
TCGA-CV-7427	1		D1992H	Neutral					Oral Cavity	FEMALE	73	WHITE	Current reformed smoker for > 15 years	YES
TCGA-CV-6441	1		D325V	Medium					Oral Tongue	MALE	60	WHITE	Current reformed smoker for < or = 15 years	YES
TCGA-CV-6942	2		E2467Q	Low					Oral Cavity	FEMALE	73	[Not Available]	Lifelong Non-smoker	NO
TCGA-CR-7395	2		L2054R	High					Oral Cavity	FEMALE	80	WHITE	Current reformed smoker for > 15 years	YES
TCGA-CR-7367	2				H715L	Medium			Oral Cavity	MALE	52	WHITE	Current smoker	YES
TCGA-CV-5966	2				S946Qfs*21	High			Oral Cavity	FEMALE	63	WHITE	Current reformed smoker for < or = 15 years	YES
TCGA-CN-4730	3		L590Ifs*5	High					Floor of mouth	MALE	62	WHITE	Current smoker	YES
TCGA-CV-6960	3		G1678W	Medium					Oral Cavity	MALE	49	BLACK OR AFRICAN AMERICAN	Current reformed smoker for < or = 15 years	YES
TCGA-CV-7253	3		S1086Rfs*6	High					Oral Cavity	MALE	58	BLACK OR AFRICAN AMERICAN	[Not Available]	[Not Available]
TCGA-CR-7369	3				S172C	Low			Oral Cavity	MALE	59	WHITE	Current smoker	YES
TCGA-CV-6956	3		R1984*	High					Oral Tongue	MALE	67	[Not Available]	Current smoker	YES
TCGA-CR-5247	3		Y1997C	High					Tonsil	MALE	48	BLACK OR AFRICAN AMERICAN	Current smoker	YES
TCGA-CV-7242	3	L1	A2009T	High	D543V	Neutral			Larynx	FEMALE	60	WHITE	Current reformed smoker for > 15 years	YES
TCGA-CV-7440	3	L1	C1619S	Medium					Larynx	MALE	38	WHITE	Current smoker	NO
TCGA-CN-4739	3	L1	C1710S	High					Larynx	MALE	71	WHITE	Current reformed smoker for < or = 15 years	YES
TCGA-CV-7245	3	L1	E1534*	High					Larynx	MALE	62	WHITE	Current reformed smoker for < or = 15 years	NO
TCGA-CR-7364	3	L1	E1979*	High					Larynx	MALE	66	WHITE	Current smoker	NO
TCGA-F7-7848	3	L1	G1095Afs*3	High	G109W	Low			Larynx	MALE	47	WHITE	Current smoker	YES
TCGA-CN-4727	3	L1	G1928*	High					Larynx	MALE	56	WHITE	Current reformed smoker for < or = 15 years	YES
TCGA-CV-5441	3	L1	I1873Kfs*18	High					Larynx	MALE	58	WHITE	Current reformed smoker for < or = 15 years	YES
TCGA-CN-5356	3	L1	K1433*	High					Larynx	MALE	56	WHITE	Current smoker	NO
TCGA-CR-7402	3	L1	M1525Cfs*49	High					Larynx	MALE	68	WHITE	Current smoker	YES
TCGA-CR-7398	3	L1	M1531Nfs*4	High					Larynx	FEMALE	53	WHITE	Current smoker	YES
TCGA-BA-5555	3	L1	R788*	High					Larynx	MALE	54	BLACK OR AFRICAN AMERICAN	Current reformed smoker for < or = 15 years	YES
TCGA-CV-7250	3	L1	S1359*	High					Larynx	MALE	64	WHITE	Current reformed smoker for > 15 years	YES
TCGA-BA-6869	3	L1	S707*	High					Larynx	MALE	62	WHITE	Current smoker	YES
TCGA-CV-6961	4		S96C	Neutral					Oral Tongue	MALE	61	WHITE	Current reformed smoker for < or = 15 years	YES
TCGA-CR-6481	5		D1489N	Neutral					Tonsil	MALE	47	WHITE	Lifelong Non-smoker	YES
TCGA-CR-7385	5		R1700*	High					Tonsil	MALE	42	WHITE	Current reformed smoker for > 15 years	YES
TCGA-CN-5360	5	L1	S744*	High					Larynx	MALE	68	WHITE	Current smoker	YES
TCGA-CV-5430	5	L2			S946Qfs*21	High			Larynx	MALE	61	WHITE	Current reformed smoker for > 15 years	YES
TCGA-QK-A6VB			A1837Sfs*10	High					Floor of mouth	MALE	66	WHITE	Current reformed smoker for < or = 15 years	NO
TCGA-CN-A6V3			C1710Y	High					Larynx	MALE	61	WHITE	Current reformed smoker for < or = 15 years	YES
TCGA-CN-A641			C1897F	High					Larynx	MALE	47	WHITE	Current smoker	YES
TCGA-CV-A461			D984*	High					Larynx	MALE	65	WHITE	Current smoker	NO
TCGA-CN-A497			E1391*	High					Larynx	MALE	63	[Unknown]	Current reformed smoker for < or = 15 years	NO
TCGA-CN-A63U			E1501*	High					Larynx	MALE	50	WHITE	Current smoker	NO
TCGA-P3-A6T6			E1516*	High					Alveolar Ridge	MALE	53	WHITE	Lifelong Non-smoker	YES
TCGA-F7-A623			E1520K	Low					Larynx	MALE	70	WHITE	Current smoker	YES
TCGA-BA-A6DE			E1575*	High					Oral Tongue	FEMALE	70	WHITE	Current smoker	YES
TCGA-UF-A7JF			E1853*	High					Larynx	MALE	80	WHITE	Current smoker	YES
TCGA-CN-A63T			E1970A	High					Larynx	MALE	60	WHITE	Current smoker	YES
TCGA-BB-7870			E990*	High					Larynx	MALE	58	WHITE	Current smoker	YES
TCGA-BB-A5HZ			F1292Ifs*4	High					Oral Cavity	MALE	65	WHITE	Lifelong Non-smoker	YES
TCGA-KU-A66S			G1953Vfs*16	High			D1104H	Medium	Larynx	FEMALE	69	WHITE	Current smoker	NO
TCGA-P3-A6T8			G2666Efs*95	High					Floor of mouth	MALE	54	WHITE	Current smoker	YES
TCGA-UF-A71B			G566E	Neutral					Alveolar Ridge	MALE	50	WHITE	Current smoker	YES
TCGA-QK-A8Z8			I1873Kfs*18	High					Larynx	FEMALE	60	BLACK OR AFRICAN AMERICAN	Current smoker	YES
TCGA-CV-A45Z			K601*	High					Larynx	MALE	75	WHITE	Current smoker	YES
TCGA-D6-A74Q			K754Nfs*14	High					Larynx	MALE	67	WHITE	Current Reformed Smoker, Duration Not Specified	NO
TCGA-H7-A6C5			P1665del	High					Larynx	MALE	65	WHITE	Current reformed smoker for < or = 15 years	YES
TCGA-BA-A4IF			P1665L	Medium					Oropharynx	MALE	59	WHITE	Current reformed smoker for < or = 15 years	YES
TCGA-CV-A6JU			P1942Sfs*4	High					Oral Tongue	FEMALE	61	WHITE	Current smoker	YES
TCGA-CV-7568			P434L	Low					Oral Cavity	FEMALE	48	WHITE	Current reformed smoker for < or = 15 years	NO
TCGA-CQ-7072			Q679*	High					Floor of mouth	MALE	51	WHITE	Current smoker	YES
TCGA-BA-A6DL			R1072*	High					Oropharynx	MALE	59	WHITE	Current smoker	YES
TCGA-CV-A468			R1320*	High					Lip	MALE	42	[Not Available]	Current smoker	YES
TCGA-CV-6941			R1473*	High					Oral Tongue	MALE	51	WHITE	Current smoker	YES
TCGA-TN-A7HL			R1634Q	Medium					Hypopharynx	MALE	59	WHITE	Current reformed smoker for < or = 15 years	YES
TCGA-P3-A5QF			R2005Q	Medium					Alveolar Ridge	MALE	49	WHITE	Lifelong Non-smoker	NO
TCGA-QK-AA3J			R788*	High					Larynx	MALE	69	BLACK OR AFRICAN AMERICAN	Current reformed smoker for < or = 15 years	NO
TCGA-UF-A719			S1528Y	Low					Floor of mouth	MALE	54	[Unknown]	Current smoker	YES
TCGA-D6-A6EO			T2029Hfs*6	High					Floor of mouth	MALE	44	WHITE	Current Reformed Smoker, Duration Not Specified	NO
TCGA-UF-A71D			T922Rfs*6	High					Larynx	FEMALE	54	WHITE	Current smoker	YES
TCGA-D6-8569			V366L	Low					Oral Tongue	MALE	52	WHITE	Current reformed smoker for < or = 15 years	NO
TCGA-CN-A63W			W1160*	High					Larynx	FEMALE	48	WHITE	Current smoker	YES
TCGA-BA-A6DF					F922C	Medium			Floor of mouth	FEMALE	80	WHITE	[Not Available]	YES
TCGA-F7-A624					P999S	Low			Buccal Mucosa	MALE	73	WHITE	Lifelong Non-smoker	YES
TCGA-KU-A66T							A97T	Low	Floor of mouth	FEMALE	53	WHITE	Lifelong Non-smoker	NO
TCGA-CV-6955							E1028K	Low	Oral Cavity	FEMALE	74	WHITE	Lifelong Non-smoker	NO
TCGA-CV-A45X							I844V	Neutral	Floor of mouth	MALE	47	WHITE	Current smoker	YES
TCGA-QK-A6VC							R870T	Low	Hypopharynx	FEMALE	62	BLACK OR AFRICAN AMERICAN	Current reformed smoker for < or = 15 years	NO
Following TCGA patient samples does not carry mutations in NSD paralogs
TCGA Patient ID	Cluster (Figure 1a)	Larynx Cluster Fig 2a (L1: cluster associated with NSD1 mutation; L2: No NSD1 mutation)	NSD1 mutation	NSD1-impact (MutAssessor)	NSD2-mutation	NSD2-impact (MutAssessor)	NSD3-mutation	NSD3-Impact (MutAssessor)	Primary Tumor Site
TCGA-CN-6022	2	L1							Larynx	MALE	49	WHITE	Current smoker	[Not Available]
TCGA-CN-6988	3	L1							Larynx	MALE	47	WHITE	Current reformed smoker for < or = 15 years	YES
TCGA-CV-7247	3	L1							Larynx	MALE	55	WHITE	Lifelong Non-smoker	NO
TCGA-CV-5440	4	L1							Larynx	MALE	52	WHITE	Current smoker	YES
TCGA-CV-7421	4	L1							Larynx	MALE	76	WHITE	Current reformed smoker for > 15 years	NO
TCGA-CR-7399	5	L1							Larynx	FEMALE	60	WHITE	Current smoker	YES
TCGA-BA-4076	1	L2							Larynx	MALE	39	WHITE	Current smoker	YES
TCGA-BA-6870	1	L2							Larynx	FEMALE	60	BLACK OR AFRICAN AMERICAN	Current smoker	YES
TCGA-CV-7089	1	L2							Larynx	MALE	74	WHITE	Current reformed smoker for < or = 15 years	YES
TCGA-D6-6517	1	L2							Larynx	MALE	59	WHITE	Current reformed smoker for < or = 15 years	YES
TCGA-HD-7229	1	L2							Larynx	MALE	60	WHITE	Current reformed smoker for > 15 years	NO
TCGA-CN-4723	2	L2							Larynx	MALE	67	WHITE	Current reformed smoker for < or = 15 years	YES
TCGA-CN-4738	2	L2							Larynx	MALE	53	WHITE	Current smoker	YES
TCGA-CN-5363	2	L2							Larynx	MALE	48	BLACK OR AFRICAN AMERICAN	Current smoker	YES
TCGA-CR-6474	2	L2							Larynx	MALE	51	WHITE	Current smoker	YES
TCGA-CR-7389	2	L2							Larynx	MALE	55	BLACK OR AFRICAN AMERICAN	Current smoker	YES
TCGA-CV-5444	2	L2							Larynx	MALE	64	BLACK OR AFRICAN AMERICAN	Current reformed smoker for < or = 15 years	YES
TCGA-CV-7410	2	L2							Larynx	MALE	61	WHITE	Current reformed smoker for > 15 years	NO
TCGA-CV-7415	2	L2							Larynx	MALE	60	WHITE	[Not Available]	NO
TCGA-CV-7433	2	L2							Larynx	MALE	49	WHITE	Current smoker	NO
TCGA-CV-5432	3	L2							Larynx	MALE	68	WHITE	Current reformed smoker for < or = 15 years	[Not Available]
TCGA-BA-4078	4	L2							Larynx	MALE	83	WHITE	Current reformed smoker for < or = 15 years	NO
TCGA-CN-4735	4	L2							Larynx	MALE	52	WHITE	Current smoker	YES
TCGA-CN-6010	4	L2							Larynx	MALE	53	WHITE	Current smoker	YES
TCGA-CN-6012	4	L2							Larynx	MALE	66	WHITE	Current smoker	NO
TCGA-CN-6021	4	L2							Larynx	FEMALE	63	WHITE	Current reformed smoker for < or = 15 years	NO
TCGA-CN-6989	4	L2							Larynx	MALE	64	WHITE	Current smoker	YES
TCGA-CN-6992	4	L2							Larynx	MALE	61	WHITE	Current smoker	YES
TCGA-CN-6997	4	L2							Larynx	MALE	66	WHITE	Current reformed smoker for < or = 15 years	NO
TCGA-CR-7370	4	L2							Larynx	FEMALE	72	WHITE	Current reformed smoker for < or = 15 years	YES
TCGA-CR-7371	4	L2							Larynx	FEMALE	45	WHITE	Current smoker	NO
TCGA-CR-7374	4	L2							Larynx	FEMALE	67	WHITE	Current smoker	YES
TCGA-CV-5434	4	L2							Larynx	MALE	60	BLACK OR AFRICAN AMERICAN	Current reformed smoker for > 15 years	NO
TCGA-CV-5435	4	L2							Larynx	MALE	57	WHITE	Current reformed smoker for < or = 15 years	YES
TCGA-CV-5978	4	L2							Larynx	FEMALE	53	BLACK OR AFRICAN AMERICAN	Current smoker	YES
TCGA-CV-6935	4	L2							Larynx	MALE	67	WHITE	Current smoker	YES
TCGA-CV-6962	4	L2							Larynx	MALE	65	WHITE	Current reformed smoker for < or = 15 years	NO
TCGA-CV-7177	4	L2							Larynx	FEMALE	82	WHITE	[Not Available]	NO
TCGA-CV-7248	4	L2							Larynx	FEMALE	63	BLACK OR AFRICAN AMERICAN	Current smoker	NO
TCGA-CV-7261	4	L2							Larynx	MALE	57	WHITE	Current smoker	NO
TCGA-CV-7418	4	L2							Larynx	MALE	62	BLACK OR AFRICAN AMERICAN	Current reformed smoker for < or = 15 years	YES
TCGA-CV-7422	4	L2							Larynx	FEMALE	60	WHITE	Current reformed smoker for < or = 15 years	YES
TCGA-CV-7424	4	L2							Larynx	MALE	67	ASIAN	Current reformed smoker for < or = 15 years	NO
TCGA-CV-7430	4	L2							Larynx	MALE	56	WHITE	Current reformed smoker for < or = 15 years	NO
TCGA-CV-7437	4	L2							Larynx	MALE	77	[Not Available]	Lifelong Non-smoker	NO
TCGA-DQ-5629	4	L2							Larynx	MALE	64	WHITE	Current reformed smoker for < or = 15 years	YES
TCGA-BB-4217	5	L2							Larynx	MALE	68	BLACK OR AFRICAN AMERICAN	Current smoker	YES
TCGA-CN-6023	5	L2							Larynx	MALE	73	WHITE	Current reformed smoker for > 15 years	YES
TCGA-CR-7388	5	L2							Larynx	FEMALE	70	WHITE	Current smoker	YES
TCGA-CV-5431	5	L2							Larynx	MALE	73	WHITE	Current reformed smoker for < or = 15 years	YES
TCGA-CV-5443	5	L2							Larynx	MALE	63	BLACK OR AFRICAN AMERICAN	Current smoker	YES
TCGA-CV-7101	5	L2							Larynx	MALE	80	WHITE	Current smoker	YES
TCGA-BA-4075	1								Oral Tongue	MALE	49	BLACK OR AFRICAN AMERICAN	Current smoker	YES
TCGA-BA-5149	1								Floor of mouth	MALE	47	WHITE	Current smoker	YES
TCGA-BA-5151	1								Buccal Mucosa	MALE	72	WHITE	Current reformed smoker for > 15 years	YES
TCGA-BA-5152	1								Alveolar Ridge	MALE	56	WHITE	Lifelong Non-smoker	YES
TCGA-BA-6868	1								Larynx	MALE	53	BLACK OR AFRICAN AMERICAN	Current reformed smoker for < or = 15 years	YES
TCGA-BA-6872	1								Floor of mouth	MALE	47	WHITE	Current smoker	YES
TCGA-BA-6873	1								Oral Tongue	MALE	28	WHITE	Current smoker	YES
TCGA-BB-4224	1								Oral Tongue	MALE	52	WHITE	Lifelong Non-smoker	YES
TCGA-CN-4725	1								Oral Tongue	MALE	60	WHITE	Lifelong Non-smoker	NO
TCGA-CN-4726	1								Buccal Mucosa	MALE	68	WHITE	Current smoker	YES
TCGA-CN-4729	1								Oral Cavity	MALE	73	WHITE	Current reformed smoker for < or = 15 years	YES
TCGA-CN-5364	1								Floor of mouth	MALE	55	WHITE	Current smoker	YES
TCGA-CN-6011	1								Alveolar Ridge	MALE	57	WHITE	Current reformed smoker for < or = 15 years	YES
TCGA-CN-6994	1								Oral Cavity	MALE	67	WHITE	Current reformed smoker for > 15 years	[Not Available]
TCGA-CN-6995	1								Floor of mouth	MALE	78	WHITE	Current smoker	NO
TCGA-CN-6998	1								Oral Tongue	MALE	53	WHITE	Current smoker	NO
TCGA-CQ-5324	1								Floor of mouth	MALE	59	WHITE	Current reformed smoker for < or = 15 years	NO
TCGA-CQ-5326	1								Alveolar Ridge	MALE	67	WHITE	Current reformed smoker for < or = 15 years	YES
TCGA-CQ-6220	1								Buccal Mucosa	MALE	69	WHITE	Lifelong Non-smoker	YES
TCGA-CQ-6223	1								Alveolar Ridge	MALE	69	WHITE	Current reformed smoker for > 15 years	NO
TCGA-CQ-7065	1								Oral Tongue	MALE	40	ASIAN	Lifelong Non-smoker	NO
TCGA-CQ-7068	1								Floor of mouth	FEMALE	80	WHITE	Lifelong Non-smoker	NO
TCGA-CR-6491	1								Floor of mouth	MALE	60	BLACK OR AFRICAN AMERICAN	Current smoker	YES
TCGA-CR-6492	1								Hard Palate	MALE	78	WHITE	Current smoker	YES
TCGA-CR-6493	1								Oral Tongue	MALE	69	BLACK OR AFRICAN AMERICAN	Current reformed smoker for > 15 years	YES
TCGA-CR-7365	1								Oral Cavity	MALE	60	WHITE	Current smoker	YES
TCGA-CR-7373	1								Oral Cavity	MALE	66	WHITE	Current reformed smoker for > 15 years	NO
TCGA-CR-7380	1								Oral Cavity	MALE	58	WHITE	Lifelong Non-smoker	YES
TCGA-CV-5436	1								Floor of mouth	MALE	65	[Not Available]	Current smoker	YES
TCGA-CV-5439	1								Base of tongue	MALE	62	WHITE	Current smoker	YES
TCGA-CV-5442	1								Hard Palate	FEMALE	76	WHITE	Current reformed smoker for < or = 15 years	NO
TCGA-CV-5970	1								Oral Tongue	MALE	59	WHITE	Current reformed smoker for < or = 15 years	YES
TCGA-CV-5973	1								Oral Tongue	FEMALE	62	WHITE	Lifelong Non-smoker	NO
TCGA-CV-5976	1								Oral Tongue	MALE	50	WHITE	Current reformed smoker for < or = 15 years	YES
TCGA-CV-5977	1								Oral Tongue	MALE	66	WHITE	Current reformed smoker for < or = 15 years	YES
TCGA-CV-5979	1								Oral Tongue	MALE	26	WHITE	Lifelong Non-smoker	YES
TCGA-CV-6003	1								Oral Tongue	FEMALE	50	WHITE	Lifelong Non-smoker	YES
TCGA-CV-6436	1								Oral Tongue	MALE	62	WHITE	Current reformed smoker for > 15 years	NO
TCGA-CV-6936	1								Floor of mouth	MALE	68	WHITE	Current smoker	YES
TCGA-CV-6945	1								Oral Tongue	MALE	41	WHITE	Current smoker	YES
TCGA-CV-6950	1								Base of tongue	MALE	64	WHITE	Current reformed smoker for < or = 15 years	YES
TCGA-CV-6959	1								Oral Tongue	MALE	48	WHITE	Lifelong Non-smoker	YES
TCGA-CV-7095	1								Oral Cavity	FEMALE	87	[Not Available]	Current reformed smoker for > 15 years	NO
TCGA-CV-7099	1								Oral Cavity	FEMALE	85	WHITE	Current reformed smoker for > 15 years	NO
TCGA-CV-7180	1								Oral Tongue	MALE	34	WHITE	Current reformed smoker for > 15 years	YES
TCGA-CV-7183	1								Oral Cavity	MALE	53	WHITE	Current reformed smoker for > 15 years	NO
TCGA-CV-7243	1								Oral Tongue	MALE	50	WHITE	Lifelong Non-smoker	YES
TCGA-CV-7252	1								Oral Cavity	FEMALE	62	BLACK OR AFRICAN AMERICAN	Lifelong Non-smoker	NO
TCGA-CV-7411	1								Oral Cavity	FEMALE	64	WHITE	Current smoker	NO
TCGA-CV-7416	1								Oral Cavity	FEMALE	29	WHITE	Lifelong Non-smoker	[Not Available]
TCGA-CV-7423	1								Oral Cavity	MALE	65	WHITE	Current reformed smoker for > 15 years	NO
TCGA-CV-7432	1								Oral Cavity	MALE	79	WHITE	Current reformed smoker for < or = 15 years	NO
TCGA-CV-7434	1								Oral Cavity	MALE	64	WHITE	Current reformed smoker for < or = 15 years	YES
TCGA-D6-6516	1								Lip	MALE	69	WHITE	Current reformed smoker for < or = 15 years	NO
TCGA-DQ-5631	1								Oral Tongue	MALE	52	WHITE	Current reformed smoker for < or = 15 years	YES
TCGA-DQ-7588	1								Buccal Mucosa	MALE	66	WHITE	Current reformed smoker for < or = 15 years	YES
TCGA-DQ-7592	1								Oral Tongue	MALE	57	AMERICAN INDIAN OR ALASKA NATIVE	Current smoker	YES
TCGA-H7-7774	1								Oral Cavity	FEMALE	75	WHITE	Current reformed smoker for < or = 15 years	YES
TCGA-HD-7753	1								Oropharynx	MALE	62	BLACK OR AFRICAN AMERICAN	Current smoker	YES
TCGA-HD-7832	1								Floor of mouth	MALE	52	WHITE	Current smoker	YES
TCGA-IQ-7630	1								Oropharynx	MALE	49	WHITE	Lifelong Non-smoker	NO
TCGA-BA-5556	2								Floor of mouth	FEMALE	58	WHITE	Current reformed smoker for < or = 15 years	YES
TCGA-BA-5557	2								Oral Tongue	FEMALE	41	[Not Available]	Lifelong Non-smoker	YES
TCGA-CN-4728	2								Oral Cavity	MALE	56	WHITE	Current smoker	YES
TCGA-CN-4733	2								Oral Tongue	MALE	61	WHITE	Lifelong Non-smoker	NO
TCGA-CN-4736	2								Oral Tongue	FEMALE	70	WHITE	Current reformed smoker for < or = 15 years	YES
TCGA-CN-4740	2								Oral Cavity	FEMALE	79	WHITE	Current reformed smoker for < or = 15 years	YES
TCGA-CN-4742	2								Oral Tongue	FEMALE	48	WHITE	Current smoker	YES
TCGA-CN-5358	2								Floor of mouth	MALE	60	WHITE	Current reformed smoker for < or = 15 years	YES
TCGA-CN-5359	2								Floor of mouth	MALE	59	WHITE	Current smoker	YES
TCGA-CN-5370	2								Oral Tongue	MALE	78	WHITE	Current reformed smoker for < or = 15 years	YES
TCGA-CN-5373	2								Floor of mouth	FEMALE	55	WHITE	Current reformed smoker for < or = 15 years	YES
TCGA-CN-6016	2								Floor of mouth	MALE	64	WHITE	Current smoker	YES
TCGA-CN-6018	2								Oral Cavity	FEMALE	85	WHITE	Lifelong Non-smoker	NO
TCGA-CN-6019	2								Oral Tongue	MALE	61	WHITE	Current reformed smoker for < or = 15 years	YES
TCGA-CQ-5325	2								Oral Tongue	MALE	65	WHITE	Current reformed smoker for < or = 15 years	YES
TCGA-CQ-5329	2								Oral Tongue	FEMALE	46	WHITE	Lifelong Non-smoker	NO
TCGA-CQ-5330	2								Oral Tongue	FEMALE	69	WHITE	Current reformed smoker for > 15 years	NO
TCGA-CQ-5331	2								Hard Palate	FEMALE	73	WHITE	Current reformed smoker for > 15 years	NO
TCGA-CQ-5334	2								Buccal Mucosa	MALE	87	WHITE	Current reformed smoker for > 15 years	NO
TCGA-CQ-6224	2								Oral Tongue	MALE	52	WHITE	Current reformed smoker for < or = 15 years	YES
TCGA-CR-6471	2								Oral Cavity	MALE	58	WHITE	Current smoker	YES
TCGA-CR-6477	2								Base of tongue	FEMALE	56	WHITE	Current reformed smoker for > 15 years	YES
TCGA-CR-6478	2								Tonsil	FEMALE	66	WHITE	Current reformed smoker for < or = 15 years	YES
TCGA-CR-6484	2								Oral Cavity	FEMALE	67	ASIAN	Lifelong Non-smoker	NO
TCGA-CR-6488	2								Oral Tongue	FEMALE	68	WHITE	Lifelong Non-smoker	YES
TCGA-CR-7376	2								Oral Cavity	MALE	83	WHITE	Current reformed smoker for > 15 years	YES
TCGA-CR-7377	2								Oral Cavity	MALE	58	WHITE	Current smoker	YES
TCGA-CR-7382	2								Oral Tongue	MALE	49	WHITE	Lifelong Non-smoker	YES
TCGA-CR-7383	2								Tonsil	FEMALE	79	WHITE	Current smoker	YES
TCGA-CR-7386	2								Oral Cavity	MALE	69	WHITE	Current reformed smoker for > 15 years	YES
TCGA-CR-7391	2								Oral Tongue	FEMALE	36	WHITE	Current reformed smoker for > 15 years	YES
TCGA-CR-7392	2								Oral Tongue	FEMALE	67	WHITE	Current reformed smoker for > 15 years	NO
TCGA-CR-7393	2								Oral Tongue	MALE	26	WHITE	Lifelong Non-smoker	YES
TCGA-CR-7394	2								Oral Tongue	MALE	70	WHITE	Current smoker	NO
TCGA-CR-7397	2								Oral Tongue	MALE	44	WHITE	Current reformed smoker for < or = 15 years	YES
TCGA-CR-7401	2								Oral Tongue	MALE	64	WHITE	Current reformed smoker for < or = 15 years	YES
TCGA-CV-5971	2								Oral Tongue	MALE	60	WHITE	Current smoker	YES
TCGA-CV-6934	2								Oral Tongue	FEMALE	66	WHITE	Current smoker	NO
TCGA-CV-6943	2								Base of tongue	MALE	74	WHITE	Current reformed smoker for > 15 years	YES
TCGA-CV-7090	2								Oral Cavity	MALE	39	WHITE	[Not Available]	NO
TCGA-CV-7097	2								Oral Cavity	MALE	53	WHITE	Current reformed smoker for < or = 15 years	YES
TCGA-CV-7102	2								Floor of mouth	FEMALE	76	WHITE	Current reformed smoker for < or = 15 years	YES
TCGA-CV-7178	2								Oral Cavity	FEMALE	64	WHITE	Current reformed smoker for > 15 years	YES
TCGA-CV-7235	2								Floor of mouth	MALE	67	WHITE	Current reformed smoker for > 15 years	YES
TCGA-CV-7236	2								Oral Tongue	FEMALE	77	WHITE	[Not Available]	NO
TCGA-CV-7238	2								Oral Tongue	FEMALE	69	WHITE	Lifelong Non-smoker	NO
TCGA-CV-7413	2								Oral Cavity	FEMALE	74	WHITE	[Not Available]	NO
TCGA-CV-7429	2								Oral Cavity	MALE	55	WHITE	Current reformed smoker for < or = 15 years	YES
TCGA-CV-7438	2								Oral Tongue	FEMALE	87	WHITE	Lifelong Non-smoker	NO
TCGA-CX-7085	2								Oral Tongue	FEMALE	77	WHITE	Current reformed smoker for > 15 years	YES
TCGA-CX-7219	2								Floor of mouth	MALE	47	BLACK OR AFRICAN AMERICAN	Current smoker	YES
TCGA-D6-6515	2								Oral Tongue	FEMALE	82	WHITE	Lifelong Non-smoker	NO
TCGA-DQ-5624	2								Oral Tongue	FEMALE	43	WHITE	Lifelong Non-smoker	NO
TCGA-DQ-5625	2								Oral Tongue	FEMALE	52	WHITE	Current smoker	YES
TCGA-DQ-5630	2								Oral Tongue	MALE	73	WHITE	Current reformed smoker for > 15 years	YES
TCGA-HD-7831	2								Oral Tongue	MALE	74	WHITE	Lifelong Non-smoker	YES
TCGA-CN-4731	3								Buccal Mucosa	FEMALE	63	WHITE	Current reformed smoker for < or = 15 years	YES
TCGA-CN-4737	3								Oral Tongue	MALE	19	WHITE	Lifelong Non-smoker	NO
TCGA-CR-6472	3								Base of tongue	MALE	59	WHITE	Lifelong Non-smoker	YES
TCGA-CR-7372	3								Oral Tongue	MALE	45	WHITE	Lifelong Non-smoker	YES
TCGA-CR-7379	3								Oral Cavity	FEMALE	78	WHITE	Current reformed smoker for > 15 years	NO
TCGA-CR-7390	3								Oral Tongue	MALE	67	WHITE	Current smoker	YES
TCGA-CV-7091	3								Oral Cavity	MALE	54	WHITE	Current reformed smoker for < or = 15 years	YES
TCGA-CV-7255	3								Oral Tongue	FEMALE	32	WHITE	Lifelong Non-smoker	YES
TCGA-CV-7263	3								Oral Cavity	MALE	64	BLACK OR AFRICAN AMERICAN	Current reformed smoker for > 15 years	NO
TCGA-CV-7435	3								Oral Cavity	FEMALE	57	WHITE	Current smoker	NO
TCGA-CX-7086	3								Floor of mouth	MALE	53	BLACK OR AFRICAN AMERICAN	Current smoker	YES
TCGA-D6-6823	3								Oral Tongue	MALE	50	WHITE	Current smoker	YES
TCGA-IQ-7631	3								Buccal Mucosa	FEMALE	60	WHITE	Current reformed smoker for > 15 years	NO
TCGA-IQ-7632	3								Alveolar Ridge	FEMALE	68	WHITE	Current reformed smoker for > 15 years	NO
TCGA-BA-6871	4								Base of tongue	MALE	75	WHITE	Current reformed smoker for < or = 15 years	YES
TCGA-BA-7269	4								Oral Tongue	MALE	61	WHITE	Current smoker	YES
TCGA-CN-6024	4								Oral Tongue	MALE	66	WHITE	Current smoker	YES
TCGA-CQ-5332	4								Floor of mouth	MALE	87	WHITE	Current reformed smoker for < or = 15 years	YES
TCGA-CQ-6221	4								Oral Tongue	MALE	79	WHITE	Current reformed smoker for > 15 years	YES
TCGA-CV-6933	4								Oral Tongue	MALE	53	WHITE	Current reformed smoker for < or = 15 years	YES
TCGA-CV-6937	4								Oral Cavity	MALE	71	WHITE	Current reformed smoker for < or = 15 years	NO
TCGA-CV-6948	4								Floor of mouth	FEMALE	79	WHITE	[Not Available]	NO
TCGA-CV-7103	4								Oral Tongue	MALE	49	WHITE	Current smoker	YES
TCGA-CV-7254	4								Oral Cavity	MALE	55	WHITE	Current reformed smoker for < or = 15 years	YES
TCGA-CV-7406	4								Base of tongue	MALE	49	WHITE	Current reformed smoker for < or = 15 years	YES
TCGA-CV-7414	4								Oral Cavity	MALE	78	WHITE	Current reformed smoker for > 15 years	NO
TCGA-CX-7082	4								Oral Cavity	MALE	82	WHITE	Current reformed smoker for < or = 15 years	YES
TCGA-HD-7754	4								Tonsil	MALE	69	WHITE	Current reformed smoker for < or = 15 years	YES
TCGA-BA-4077	5								Base of tongue	FEMALE	45	WHITE	Current reformed smoker for < or = 15 years	YES
TCGA-BA-5153	5								Tonsil	MALE	51	WHITE	Lifelong Non-smoker	YES
TCGA-BA-5559	5								Tonsil	MALE	71	WHITE	Lifelong Non-smoker	YES
TCGA-BB-4223	5								Tonsil	MALE	48	WHITE	Lifelong Non-smoker	NO
TCGA-BB-4225	5								Base of tongue	MALE	73	WHITE	Current reformed smoker for < or = 15 years	YES
TCGA-BB-4228	5								Base of tongue	MALE	50	WHITE	Current smoker	YES
TCGA-CN-4741	5								Alveolar Ridge	MALE	75	WHITE	Current reformed smoker for < or = 15 years	NO
TCGA-CN-5374	5								Tonsil	FEMALE	56	WHITE	Current smoker	[Not Available]
TCGA-CN-6013	5								Alveolar Ridge	MALE	56	WHITE	Lifelong Non-smoker	YES
TCGA-CQ-5323	5								Alveolar Ridge	MALE	82	WHITE	Current reformed smoker for > 15 years	YES
TCGA-CR-5243	5								Tonsil	MALE	51	WHITE	Lifelong Non-smoker	YES
TCGA-CR-5248	5								Tonsil	MALE	53	WHITE	Current smoker	YES
TCGA-CR-5249	5								Tonsil	FEMALE	35	WHITE	Lifelong Non-smoker	YES
TCGA-CR-5250	5								Base of tongue	MALE	71	WHITE	Current smoker	YES
TCGA-CR-6467	5								Tonsil	MALE	59	WHITE	Current reformed smoker for < or = 15 years	YES
TCGA-CR-6470	5								Tonsil	MALE	38	WHITE	Lifelong Non-smoker	YES
TCGA-CR-6473	5								Hypopharynx	MALE	68	WHITE	Current reformed smoker for < or = 15 years	YES
TCGA-CR-6480	5								Tonsil	MALE	53	WHITE	Lifelong Non-smoker	YES
TCGA-CR-6482	5								Tonsil	MALE	62	BLACK OR AFRICAN AMERICAN	Current reformed smoker for < or = 15 years	YES
TCGA-CR-6487	5								Tonsil	MALE	50	WHITE	Current reformed smoker for < or = 15 years	YES
TCGA-CR-7368	5								Oral Cavity	MALE	54	WHITE	Current reformed smoker for < or = 15 years	YES
TCGA-CR-7404	5								Tonsil	MALE	53	WHITE	Lifelong Non-smoker	YES
TCGA-CV-6433	5								Oral Tongue	MALE	57	WHITE	Current smoker	YES
TCGA-CV-7100	5								Oral Cavity	MALE	66	WHITE	Current reformed smoker for > 15 years	NO
TCGA-CV-7407	5								Floor of mouth	FEMALE	67	WHITE	Lifelong Non-smoker	NO
TCGA-DQ-7591	5								Base of tongue	MALE	62	WHITE	Current reformed smoker for > 15 years	YES
Following samples were not considered for clustering analysis
TCGA Patient ID	Cluster (Figure 1a)	Larynx Cluster Fig 2a (L1: cluster associated with NSD1 mutation; L2: No NSD1 mutation)	NSD1 mutation	NSD1-impact (MutAssessor)	NSD2-mutation	NSD2-impact (MutAssessor)	NSD3-mutation	NSD3-Impact (MutAssessor)	Primary Tumor Site
TCGA-BA-4074									Oral Tongue	MALE	69	WHITE	Current smoker	YES
TCGA-BA-A4IG									Base of tongue	MALE	77	WHITE	Current reformed smoker for > 15 years	YES
TCGA-BA-A4IH									Tonsil	MALE	57	WHITE	Current reformed smoker for < or = 15 years	YES
TCGA-BA-A4II									Oropharynx	MALE	46	WHITE	Current reformed smoker for < or = 15 years	YES
TCGA-BA-A6D8									Floor of mouth	MALE	59	BLACK OR AFRICAN AMERICAN	Current reformed smoker for < or = 15 years	YES
TCGA-BA-A6DA									Larynx	FEMALE	41	WHITE	Current smoker	YES
TCGA-BA-A6DB									Oral Tongue	FEMALE	24	WHITE	Lifelong Non-smoker	YES
TCGA-BA-A6DD									Floor of mouth	MALE	44	BLACK OR AFRICAN AMERICAN	Current smoker	YES
TCGA-BA-A6DG									Oral Tongue	MALE	49	WHITE	Current reformed smoker for > 15 years	YES
TCGA-BA-A6DI									Larynx	MALE	62	BLACK OR AFRICAN AMERICAN	Current smoker	YES
TCGA-BA-A6DJ									Alveolar Ridge	MALE	62	ASIAN	Current reformed smoker for < or = 15 years	YES
TCGA-BA-A8YP									Oropharynx	MALE	50	BLACK OR AFRICAN AMERICAN	Current smoker	YES
TCGA-BB-4227									Hypopharynx	MALE	66	WHITE	Current reformed smoker for > 15 years	YES
TCGA-BB-7861									Base of tongue	MALE	56	WHITE	Current smoker	NO
TCGA-BB-7862									Larynx	MALE	67	WHITE	Current reformed smoker for < or = 15 years	YES
TCGA-BB-7863									Oral Tongue	FEMALE	43	WHITE	Lifelong Non-smoker	YES
TCGA-BB-7864									Larynx	MALE	61	WHITE	Current reformed smoker for < or = 15 years	YES
TCGA-BB-7866									Tonsil	MALE	40	WHITE	Current reformed smoker for < or = 15 years	NO
TCGA-BB-7871									Base of tongue	FEMALE	64	WHITE	Current smoker	YES
TCGA-BB-7872									Oral Tongue	MALE	63	ASIAN	Lifelong Non-smoker	YES
TCGA-BB-8596									Hypopharynx	FEMALE	69	WHITE	Current reformed smoker for < or = 15 years	YES
TCGA-BB-8601									Floor of mouth	MALE	84	BLACK OR AFRICAN AMERICAN	Current reformed smoker for < or = 15 years	YES
TCGA-BB-A5HU									Oral Cavity	MALE	47	WHITE	Lifelong Non-smoker	YES
TCGA-BB-A5HY									Hypopharynx	MALE	64	WHITE	Current smoker	YES
TCGA-BB-A6UM									Tonsil	MALE	52	WHITE	Current reformed smoker for < or = 15 years	NO
TCGA-BB-A6UO									Oral Tongue	FEMALE	61	WHITE	Current smoker	NO
TCGA-C9-A47Z									Oral Tongue	FEMALE	72	ASIAN	Lifelong Non-smoker	NO
TCGA-C9-A480									Oral Tongue	FEMALE	45	ASIAN	Lifelong Non-smoker	NO
TCGA-CN-4722									Larynx	FEMALE	61	WHITE	Current smoker	NO
TCGA-CN-4734									Buccal Mucosa	MALE	70	WHITE	Current reformed smoker for < or = 15 years	YES
TCGA-CN-5361									Larynx	MALE	80	WHITE	Current smoker	YES
TCGA-CN-5365									Tonsil	MALE	38	WHITE	Current smoker	YES
TCGA-CN-5366									Hypopharynx	MALE	51	WHITE	Current smoker	YES
TCGA-CN-5367									Oral Tongue	FEMALE	60	WHITE	Current reformed smoker for < or = 15 years	YES
TCGA-CN-5369									Hard Palate	FEMALE	90	WHITE	Current smoker	NO
TCGA-CN-6017									Oral Tongue	MALE	55	WHITE	Current reformed smoker for > 15 years	YES
TCGA-CN-6020									Oral Cavity	MALE	58	BLACK OR AFRICAN AMERICAN	Current smoker	YES
TCGA-CN-6996									Oral Tongue	FEMALE	58	WHITE	Lifelong Non-smoker	NO
TCGA-CN-A498									Base of tongue	FEMALE	61	WHITE	Current reformed smoker for < or = 15 years	NO
TCGA-CN-A499									Tonsil	FEMALE	60	WHITE	Lifelong Non-smoker	YES
TCGA-CN-A49A									Alveolar Ridge	MALE	60	WHITE	Lifelong Non-smoker	YES
TCGA-CN-A49B									Larynx	MALE	71	WHITE	Current reformed smoker for < or = 15 years	YES
TCGA-CN-A49C									Tonsil	MALE	67	WHITE	Current reformed smoker for > 15 years	NO
TCGA-CN-A63V									Buccal Mucosa	MALE	59	WHITE	Current smoker	NO
TCGA-CN-A63Y									Tonsil	MALE	46	WHITE	Lifelong Non-smoker	NO
TCGA-CN-A640									Oral Tongue	FEMALE	40	WHITE	Lifelong Non-smoker	YES
TCGA-CN-A642									Floor of mouth	MALE	57	WHITE	Current reformed smoker for < or = 15 years	YES
TCGA-CN-A6UY									Base of tongue	MALE	57	WHITE	Current reformed smoker for < or = 15 years	NO
TCGA-CN-A6V1									Tonsil	MALE	59	WHITE	Lifelong Non-smoker	NO
TCGA-CN-A6V6									Base of tongue	MALE	59	WHITE	Current reformed smoker for < or = 15 years	YES
TCGA-CN-A6V7									Tonsil	MALE	40	WHITE	Lifelong Non-smoker	NO
TCGA-CQ-5327									Oral Tongue	FEMALE	61	ASIAN	Lifelong Non-smoker	NO
TCGA-CQ-5333									Oral Tongue	MALE	74	WHITE	Current reformed smoker for > 15 years	YES
TCGA-CQ-6218									Floor of mouth	FEMALE	52	WHITE	Current reformed smoker for < or = 15 years	NO
TCGA-CQ-6219									Oral Tongue	FEMALE	50	WHITE	Current smoker	YES
TCGA-CQ-6222									Oral Tongue	MALE	63	WHITE	Current reformed smoker for > 15 years	NO
TCGA-CQ-6225									Oral Tongue	MALE	65	WHITE	Current reformed smoker for < or = 15 years	NO
TCGA-CQ-6227									Oral Cavity	MALE	77	WHITE	Current reformed smoker for > 15 years	YES
TCGA-CQ-6228									Floor of mouth	FEMALE	71	WHITE	Current smoker	YES
TCGA-CQ-6229									Oral Tongue	MALE	61	WHITE	Lifelong Non-smoker	NO
TCGA-CQ-7063									Hard Palate	FEMALE	59	WHITE	Current reformed smoker for > 15 years	YES
TCGA-CQ-7064									Buccal Mucosa	FEMALE	83	WHITE	Lifelong Non-smoker	YES
TCGA-CQ-7067									Oral Tongue	FEMALE	75	WHITE	[Not Available]	NO
TCGA-CQ-7069									Alveolar Ridge	FEMALE	77	WHITE	Lifelong Non-smoker	YES
TCGA-CQ-7071									Oral Cavity	FEMALE	76	WHITE	Lifelong Non-smoker	YES
TCGA-CQ-A4C6									Buccal Mucosa	MALE	63	ASIAN	Current reformed smoker for < or = 15 years	YES
TCGA-CQ-A4C7									Floor of mouth	MALE	88	WHITE	Current reformed smoker for > 15 years	YES
TCGA-CQ-A4C9									Floor of mouth	MALE	56	[Not Evaluated]	Current smoker	NO
TCGA-CQ-A4CB									Floor of mouth	MALE	59	[Not Evaluated]	Current smoker	YES
TCGA-CQ-A4CD									Oral Cavity	MALE	69	WHITE	Lifelong Non-smoker	YES
TCGA-CQ-A4CE									Oral Tongue	FEMALE	76	[Not Evaluated]	Lifelong Non-smoker	YES
TCGA-CQ-A4CG									Buccal Mucosa	FEMALE	78	WHITE	Current reformed smoker for < or = 15 years	YES
TCGA-CQ-A4CH									Oral Tongue	MALE	58	ASIAN	Lifelong Non-smoker	YES
TCGA-CQ-A4CI									Buccal Mucosa	MALE	73	WHITE	Current reformed smoker for < or = 15 years	YES
TCGA-CV-6938									Oral Cavity	MALE	87	WHITE	Current reformed smoker for > 15 years	NO
TCGA-CV-6939									Oral Tongue	MALE	60	WHITE	Lifelong Non-smoker	NO
TCGA-CV-6940									Buccal Mucosa	FEMALE	80	WHITE	Current smoker	NO
TCGA-CV-6951									Oral Tongue	MALE	57	WHITE	Current reformed smoker for < or = 15 years	YES
TCGA-CV-6952									Oral Tongue	FEMALE	65	WHITE	Current reformed smoker for < or = 15 years	YES
TCGA-CV-6953									Floor of mouth	FEMALE	80	WHITE	Lifelong Non-smoker	NO
TCGA-CV-6954									Oral Tongue	MALE	59	BLACK OR AFRICAN AMERICAN	Current reformed smoker for > 15 years	YES
TCGA-CV-7104									Oral Tongue	FEMALE	61	WHITE	Lifelong Non-smoker	NO
TCGA-CV-7409									Oral Cavity	MALE	43	BLACK OR AFRICAN AMERICAN	[Not Available]	NO
TCGA-CV-7425									Oral Cavity	FEMALE	77	WHITE	Lifelong Non-smoker	NO
TCGA-CV-7428									Oral Cavity	MALE	47	WHITE	Current smoker	YES
TCGA-CV-7446									Oral Tongue	MALE	66	WHITE	Current smoker	YES
TCGA-CV-A45O									Alveolar Ridge	MALE	57	WHITE	Current reformed smoker for > 15 years	NO
TCGA-CV-A45P									Oral Tongue	FEMALE	82	WHITE	Lifelong Non-smoker	NO
TCGA-CV-A45Q									Oral Cavity	FEMALE	69	WHITE	Current reformed smoker for > 15 years	NO
TCGA-CV-A45R									Oral Tongue	MALE	46	WHITE	Current reformed smoker for < or = 15 years	YES
TCGA-CV-A45T									Oral Tongue	FEMALE	64	WHITE	Current reformed smoker for < or = 15 years	YES
TCGA-CV-A45U									Oral Cavity	MALE	59	WHITE	Current smoker	YES
TCGA-CV-A45V									Oral Cavity	FEMALE	87	WHITE	Lifelong Non-smoker	NO
TCGA-CV-A45W									Larynx	MALE	75	WHITE	Current smoker	YES
TCGA-CV-A45Y									Larynx	MALE	61	AMERICAN INDIAN OR ALASKA NATIVE	Current reformed smoker for < or = 15 years	YES
TCGA-CV-A460									Larynx	MALE	72	WHITE	Current reformed smoker for > 15 years	NO
TCGA-CV-A463									Floor of mouth	FEMALE	82	WHITE	Lifelong Non-smoker	NO
TCGA-CV-A464									Buccal Mucosa	MALE	48	WHITE	Current reformed smoker for < or = 15 years	YES
TCGA-CV-A465									Oral Tongue	MALE	24	WHITE	Lifelong Non-smoker	NO
TCGA-CV-A6JD									Floor of mouth	FEMALE	82	WHITE	Current reformed smoker for > 15 years	NO
TCGA-CV-A6JE									Oral Cavity	MALE	78	WHITE	Current reformed smoker for < or = 15 years	YES
TCGA-CV-A6JM									Hypopharynx	MALE	85	WHITE	Lifelong Non-smoker	NO
TCGA-CV-A6JN									Oral Cavity	MALE	53	WHITE	Current smoker	YES
TCGA-CV-A6JO									Oral Tongue	MALE	69	WHITE	Current reformed smoker for < or = 15 years	NO
TCGA-CV-A6JT									Oral Tongue	MALE	65	WHITE	Lifelong Non-smoker	NO
TCGA-CV-A6JY									Oral Cavity	MALE	69	WHITE	Current smoker	YES
TCGA-CV-A6JZ									Oral Cavity	MALE	68	WHITE	Current smoker	YES
TCGA-CV-A6K0									Oral Tongue	MALE	58	WHITE	Lifelong Non-smoker	YES
TCGA-CV-A6K1									Larynx	MALE	65	WHITE	Current reformed smoker for < or = 15 years	YES
TCGA-CV-A6K2									Oral Cavity	MALE	79	WHITE	Current reformed smoker for > 15 years	YES
TCGA-D6-6824									Larynx	MALE	61	WHITE	Current smoker	YES
TCGA-D6-6825									Oral Tongue	MALE	73	WHITE	Current reformed smoker for < or = 15 years	YES
TCGA-D6-6826									Larynx	FEMALE	64	WHITE	Lifelong Non-smoker	NO
TCGA-D6-6827									Lip	FEMALE	55	WHITE	Current smoker	NO
TCGA-D6-8568									Larynx	MALE	62	WHITE	Current smoker	YES
TCGA-D6-A4Z9									Oral Tongue	MALE	59	WHITE	Current reformed smoker for > 15 years	NO
TCGA-D6-A4ZB									Oral Tongue	MALE	61	WHITE	Current smoker	NO
TCGA-D6-A6EK									Larynx	MALE	67	WHITE	Current reformed smoker for < or = 15 years	NO
TCGA-D6-A6EM									Oral Tongue	FEMALE	65	WHITE	Lifelong Non-smoker	NO
TCGA-D6-A6EP									Hypopharynx	MALE	62	WHITE	Current reformed smoker for > 15 years	NO
TCGA-D6-A6EQ									Larynx	MALE	57	WHITE	Lifelong Non-smoker	NO
TCGA-D6-A6ES									Larynx	MALE	50	WHITE	[Unknown]	NO
TCGA-DQ-7589									Larynx	MALE	70	WHITE	Current reformed smoker for < or = 15 years	YES
TCGA-DQ-7590									Tonsil	MALE	51	WHITE	Current reformed smoker for > 15 years	YES
TCGA-DQ-7593									Base of tongue	MALE	58	WHITE	Current smoker	YES
TCGA-DQ-7594									Base of tongue	MALE	47	WHITE	Lifelong Non-smoker	YES
TCGA-DQ-7595									Larynx	MALE	53	WHITE	Current smoker	YES
TCGA-DQ-7596									Tonsil	MALE	48	WHITE	Lifelong Non-smoker	YES
TCGA-F7-8298									Larynx	MALE	58	WHITE	Current reformed smoker for > 15 years	YES
TCGA-F7-8489									Floor of mouth	MALE	48	WHITE	Current smoker	NO
TCGA-F7-A50G									Oral Tongue	MALE	66	WHITE	Current smoker	NO
TCGA-F7-A50I									Larynx	MALE	72	WHITE	Current smoker	YES
TCGA-F7-A50J									Oral Tongue	FEMALE	67	WHITE	Current reformed smoker for < or = 15 years	YES
TCGA-F7-A61S									Oral Tongue	MALE	62	WHITE	Current reformed smoker for < or = 15 years	YES
TCGA-F7-A61V									Base of tongue	MALE	54	WHITE	Current smoker	[Not Available]
TCGA-F7-A61W									Oral Tongue	MALE	51	ASIAN	Current smoker	YES
TCGA-F7-A620									Base of tongue	MALE	47	WHITE	Current smoker	YES
TCGA-F7-A622									Larynx	MALE	75	WHITE	Lifelong Non-smoker	YES
TCGA-H7-8501									Buccal Mucosa	MALE	54	WHITE	Current smoker	YES
TCGA-H7-8502									Oral Cavity	MALE	50	WHITE	Current smoker	YES
TCGA-H7-A6C4									Oral Tongue	FEMALE	35	WHITE	Current smoker	YES
TCGA-H7-A76A									Tonsil	MALE	57	WHITE	Current reformed smoker for < or = 15 years	YES
TCGA-HD-7917									Floor of mouth	MALE	62	WHITE	Current smoker	YES
TCGA-HD-8224									Base of tongue	MALE	63	WHITE	Lifelong Non-smoker	YES
TCGA-HD-8314									Base of tongue	MALE	58	WHITE	Lifelong Non-smoker	NO
TCGA-HD-8634									Oral Tongue	FEMALE	51	WHITE	Current smoker	YES
TCGA-HD-8635									Oral Tongue	FEMALE	61	WHITE	Current smoker	YES
TCGA-HD-A4C1									Buccal Mucosa	FEMALE	41	BLACK OR AFRICAN AMERICAN	Lifelong Non-smoker	NO
TCGA-HD-A633									Oral Cavity	MALE	74	WHITE	Lifelong Non-smoker	YES
TCGA-HD-A634									Tonsil	MALE	56	WHITE	Current smoker	YES
TCGA-HD-A6HZ									Oral Tongue	FEMALE	79	WHITE	Lifelong Non-smoker	NO
TCGA-HD-A6I0									Oral Cavity	MALE	56	WHITE	Current reformed smoker for > 15 years	YES
TCGA-HL-7533									Oral Cavity	MALE	65	WHITE	Current reformed smoker for > 15 years	YES
TCGA-IQ-A61E									Oral Tongue	FEMALE	55	WHITE	Current smoker	YES
TCGA-IQ-A61G									Floor of mouth	MALE	57	WHITE	Current reformed smoker for < or = 15 years	NO
TCGA-IQ-A61H									Oral Tongue	MALE	76	WHITE	Current reformed smoker for < or = 15 years	NO
TCGA-IQ-A61I									Oropharynx	MALE	63	BLACK OR AFRICAN AMERICAN	Lifelong Non-smoker	NO
TCGA-IQ-A61J									Oral Tongue	MALE	54	WHITE	Lifelong Non-smoker	NO
TCGA-IQ-A61K									Oral Tongue	FEMALE	70	WHITE	Current smoker	NO
TCGA-IQ-A61L									Oral Tongue	FEMALE	72	WHITE	Lifelong Non-smoker	NO
TCGA-IQ-A61O									Oropharynx	MALE	43	WHITE	Lifelong Non-smoker	NO
TCGA-KU-A6H7									Tonsil	FEMALE	55	WHITE	Current reformed smoker for < or = 15 years	YES
TCGA-KU-A6H7									Tonsil	FEMALE	55	WHITE	Current reformed smoker for < or = 15 years	YES
TCGA-KU-A6H8									Oral Tongue	MALE	41	WHITE	Current smoker	YES
TCGA-MT-A51W									Tonsil	FEMALE	52	WHITE	Current smoker	YES
TCGA-MT-A51X									Oral Tongue	MALE	30	WHITE	Current smoker	NO
TCGA-MT-A67A									Oral Tongue	FEMALE	85	WHITE	Lifelong Non-smoker	YES
TCGA-MT-A67D									Floor of mouth	MALE	55	WHITE	Current smoker	YES
TCGA-MT-A67F									Oral Cavity	FEMALE	60	WHITE	Lifelong Non-smoker	YES
TCGA-MT-A67G									Tonsil	FEMALE	53	WHITE	Lifelong Non-smoker	YES
TCGA-MT-A7BN									Floor of mouth	MALE	74	WHITE	Lifelong Non-smoker	YES
TCGA-MZ-A5BI									Tonsil	MALE	53	WHITE	[Unknown]	YES
TCGA-MZ-A6I9									Base of tongue	MALE	68	WHITE	Current reformed smoker for > 15 years	YES
TCGA-MZ-A7D7									Base of tongue	MALE	51	WHITE	Current smoker	YES
TCGA-P3-A5Q5									Tonsil	MALE	54	WHITE	Current reformed smoker for < or = 15 years	YES
TCGA-P3-A5Q6									Tonsil	MALE	49	WHITE	Current reformed smoker for < or = 15 years	YES
TCGA-P3-A5QA									Oral Tongue	MALE	41	[Unknown]	Lifelong Non-smoker	YES
TCGA-P3-A5QE									Base of tongue	MALE	49	WHITE	Lifelong Non-smoker	YES
TCGA-P3-A6SW									Tonsil	MALE	50	WHITE	Current smoker	YES
TCGA-P3-A6SX									Tonsil	MALE	67	WHITE	Current reformed smoker for < or = 15 years	YES
TCGA-P3-A6T0									Floor of mouth	FEMALE	47	WHITE	Current reformed smoker for < or = 15 years	YES
TCGA-P3-A6T2									Buccal Mucosa	MALE	45	WHITE	Lifelong Non-smoker	YES
TCGA-P3-A6T3									Oral Cavity	MALE	49	WHITE	Lifelong Non-smoker	YES
TCGA-P3-A6T4									Floor of mouth	MALE	54	WHITE	Current smoker	YES
TCGA-P3-A6T5									Alveolar Ridge	FEMALE	79	WHITE	Current reformed smoker for > 15 years	YES
TCGA-P3-A6T7									Floor of mouth	MALE	55	WHITE	Current smoker	YES
TCGA-QK-A64Z									Hard Palate	FEMALE	79	WHITE	Lifelong Non-smoker	YES
TCGA-QK-A652									Oral Tongue	MALE	60	WHITE	Lifelong Non-smoker	YES
TCGA-QK-A6IF									Tonsil	MALE	61	WHITE	Lifelong Non-smoker	YES
TCGA-QK-A6IG									Buccal Mucosa	MALE	69	WHITE	Current reformed smoker for < or = 15 years	YES
TCGA-QK-A6IH									Alveolar Ridge	FEMALE	65	WHITE	Lifelong Non-smoker	YES
TCGA-QK-A6II									Floor of mouth	MALE	52	WHITE	Current smoker	YES
TCGA-QK-A6IJ									Floor of mouth	MALE	71	WHITE	Current reformed smoker for < or = 15 years	YES
TCGA-QK-A6V9									Tonsil	MALE	56	WHITE	Lifelong Non-smoker	NO
TCGA-QK-A8Z7									Floor of mouth	MALE	59	BLACK OR AFRICAN AMERICAN	Current smoker	YES
TCGA-QK-A8Z9									Floor of mouth	MALE	56	BLACK OR AFRICAN AMERICAN	Current smoker	YES
TCGA-QK-A8ZA									Oropharynx	MALE	60	BLACK OR AFRICAN AMERICAN	Current smoker	YES
TCGA-QK-A8ZB									Larynx	MALE	68	BLACK OR AFRICAN AMERICAN	Current reformed smoker for > 15 years	YES
TCGA-QK-AA3K									Oral Tongue	MALE	60	BLACK OR AFRICAN AMERICAN	Current smoker	YES
TCGA-RS-A6TO									Oral Cavity	FEMALE	82	WHITE	Lifelong Non-smoker	NO
TCGA-RS-A6TP									Tonsil	MALE	58	WHITE	Current reformed smoker for < or = 15 years	YES
TCGA-T2-A6WX									Oral Tongue	FEMALE	73	WHITE	Lifelong Non-smoker	YES
TCGA-T2-A6WZ									Oral Tongue	MALE	53	WHITE	Current smoker	YES
TCGA-T2-A6X0									Tonsil	MALE	49	WHITE	Current reformed smoker for < or = 15 years	YES
TCGA-T2-A6X2									Alveolar Ridge	MALE	82	WHITE	Current reformed smoker for > 15 years	YES
TCGA-T3-A92N									Floor of mouth	MALE	79	BLACK OR AFRICAN AMERICAN	Current smoker	NO
TCGA-TN-A7HI									Tonsil	MALE	56	WHITE	Current smoker	YES
TCGA-TN-A7HJ									Larynx	MALE	51	WHITE	Lifelong Non-smoker	NO
TCGA-UF-A718									Larynx	MALE	62	WHITE	Current smoker	NO
TCGA-UF-A71A									Floor of mouth	MALE	67	WHITE	Current reformed smoker for > 15 years	NO
TCGA-UF-A71A									Floor of mouth	MALE	67	WHITE	Current reformed smoker for > 15 years	NO
TCGA-UF-A71E									Floor of mouth	MALE	63	WHITE	Lifelong Non-smoker	YES
TCGA-UF-A7J9									Larynx	MALE	75	WHITE	Current smoker	YES
TCGA-UF-A7JA									Buccal Mucosa	FEMALE	66	WHITE	Current smoker	YES
TCGA-UF-A7JC									Floor of mouth	MALE	42	WHITE	Current smoker	NO
TCGA-UF-A7JD									Buccal Mucosa	MALE	71	[Unknown]	Current smoker	YES
TCGA-UF-A7JH									Larynx	MALE	59	BLACK OR AFRICAN AMERICAN	Current reformed smoker for < or = 15 years	YES
TCGA-UF-A7JJ									Larynx	MALE	68	[Unknown]	Current smoker	NO
TCGA-UF-A7JK									Larynx	MALE	59	[Unknown]	Current reformed smoker for < or = 15 years	YES
TCGA-UF-A7JO									Floor of mouth	FEMALE	79	WHITE	Lifelong Non-smoker	NO
TCGA-UF-A7JS									Oral Tongue	MALE	59	WHITE	Current smoker	YES
TCGA-UF-A7JT									Floor of mouth	FEMALE	72	WHITE	Lifelong Non-smoker	NO
TCGA-UF-A7JV									Hypopharynx	FEMALE	62	WHITE	Lifelong Non-smoker	NO
TCGA-UP-A6WW									Oral Tongue	MALE	58	WHITE	Lifelong Non-smoker	YES
TCGA-WA-A7GZ									Floor of mouth	MALE	58	WHITE	Current smoker	[Not Available]
TCGA-WA-A7H4									Oral Tongue	MALE	69	WHITE	Current smoker	[Not Available]
TCGA-CQ-A4CA									Oral Tongue	MALE	63	[Not Evaluated]	Current smoker	YES
TCGA-CX-A4AQ									Floor of mouth
TCGA-IQ-A6SH									Oral Tongue
