# Supplementary material for: NSD1- and NSD2-damaging mutations define a subset of laryngeal tumors with favorable prognosis
Source: Nat Commun. 2017 Nov 24;8:1772. doi: 10.1038/s41467-017-01877-7 (PMC5701248; doi:10.1038/s41467-017-01877-7)
Supplement: Supplementary file 7 — Supplementary Data 5 [file 41467_2017_1877_MOESM7_ESM.xlsx]

## Sheet: Peri et al. Suppl. Data 5
Supplementary Data 5 : List of 116 laryngeal samples with and without NSD1 mutations obtained from TCGA and GADC Firehose MAF files
Serial Number	TCGA Patient ID	Cluster - L1 or L2	SCCHN- 5 clusters	Gene	Mutation	cDNA change (NM_022455.4)	Amino acid change	Chromosome	Position (hg19)	Reference allele	Alternate allele 1	Alternate allele 2	Amino Acids	Protein Position	cDNA Position	polyPhen	grantham Score	PhastCons score	consScore GERP	Mutation assessor Functional impact (score)	Overall impact	NSD1 - Methylation (beta-values)	NSD1 - Copy number - GISTIC value	p16 - CDKN2A methylation (beta values)
1	TCGA-BA-5555	1	3	NSD1	Nonsense mutation	c.2500.C>T	p.R788*	5	176637762	C	T	C	ARG,stop	788/2697	2362	unknown	NA	0.996	4.43		High	0.651022	-1	0.0329772
2	TCGA-BA-6869	1	3	NSD1	Nonsense mutation	c.2258.C>G	p.S707*	5	176637520	C	G	C	SER,stop	707/2697	2120	unknown	NA	1	5.1		High	0.660946	0	0.0301124
3	TCGA-CN-4727	1	3	NSD1	Nonsense mutation	c.5920.G>T	p.G1928*	5	176707725	G	T	G	GLY,stop	1928/2697	5782	unknown	NA	0.077	5.05		High	0.652236	-1	0.0494736
				NSD1	Nonsense mutation	c.3013.G>T	p.G959*	5	176638275	G	T	G	GLY,stop	959/2697	2875	unknown	NA	0.998	4.83		High
4	TCGA-CN-4739	1	3	NSD1	Missense mutation	c.5267.G>C	p.C1710Y	5	176687152	G	C	G	CYS,TYR	1710/2697	5129	1	194	1	5.51	High (FI Score: 3.78)	High	0.561837	-1	0.0345051
5	TCGA-CN-5356	1	3	NSD1	Nonsense mutation	c.4435.A>T	p.K1433*	5	176666861	A	T	A	LYS,stop	1433/2697	4297	unknown	NA	1	6.16		High	0.614881	-1	0.0369685
6	TCGA-CN-5360	1	5	NSD1	Nonsense mutation	c.2369.C>G	p.S744*	5	176637631	C	G	C	SER,stop	744/2697	2231	unknown	NA	0.002	1.74		High	0.687563	-1	0.111779
7	TCGA-CR-7364	1	3	NSD1	Nonsense mutation	c.6073.G>T	p.E1979*	5	176709508	G	T	G	GLU,stop	1979/2697	5935	unknown	NA	1	5.77		High	0.61544	-1	0.0195693
8	TCGA-CR-7398	1	3	NSD1	Frameshift insertion			5	176675268	-	A	-									High	0.707029	-1	0.0201516
9	TCGA-CR-7402	1	3	NSD1	Missense mutation	c.2305.A>T	p.T723S	5	176637567	A	T	A	THR,SER	723/2697	2167	0.02	58	1	5.1	Neutral (FI Score: 0.205)	Low	0.598216	0	0.016539
				NSD1	Nonsense mutation	c.6103.C>T	p.Q1989*	5	176709538	C	T	C	GLN,stop	1989/2697	5965	unknown	NA	1	5.5		High
				NSD1	Frameshift deletion			5	176675254	G	-	G									High
10	TCGA-CV-5441	1	3	NSD1	Frameshift deletion			5	176700778	AT	-	AT									High	0.624882	-1	0.0197071
11	TCGA-CV-7242	1	3	NSD1	Missense mutation	c.6163.G>A	p.A2009T	5	176710803	G	A	G	ALA,THR	2009/2697	6025	1	58	1	5.42	High (FI Score: 3.885)	High	0.660601	-1	0.0206107
				NSD2	Missense mutation	c.1628.A>T	p.D543.V	4	1936943	A	T	A	ASP,VAL	543	1628	0.528	152	0.243	4.5	Neutral (FI Score: 0.345)	Low
12	TCGA-CV-7245	1	3	NSD1	Nonsense mutation	c.4738.G>T	p.E1534*	5	176675284	G	T	G	GLU,stop	1534/2697	4600	unknown	NA	1	5.22		High	0.717328	-1	0.0167432
13	TCGA-CV-7250	1	3	NSD1	Nonsense mutation	c.4214.C>A	p.S1359*	5	176665392	C	A	C	SER,stop	1359/2697	4076	unknown	NA	1	5.28		High	0.652469	0	0.0188475
14	TCGA-CV-7440	1	3	NSD1	Missense mutation	c.4994.G>C	p.C1619S	5	176684042	G	C	G	CYS,SER	1619/2697	4856	1	112	1	4.9	Medium (FI Score: 3.285)	High	0.615428	0	0.0277966
				NSD1	Nonsense mutation	c.2514.C>A	p.C792*	5	176637776	C	A	C	CYS,stop	792/2697	2376	unknown	NA	1	5.35		High
				NSD1	Silent mutation	c.7281.C>A	p.P2381P	5	176721512	C	A	C	PRO	2381/2697	7143	unknown	NA	0.038	-1.87		Low
15	TCGA-F7-7848	1	3	NSD1	Frameshift deletion			5	176638682	G	-	G									High	0.642952	-1	0.0240173
				NSD2	NSD2-Missense mutation	c.819G>T	p.G109W		1902706	G	T	G	GLY,TRP	109/1366	325	1	184	0.93	4.72	Low (FI Score: 1.59)	Medium
				NSD2	NSD2-Missense mutation	c4392.C>A	p.P1300T						PRO,THR	1300/1366	3898	1	38	1	4.35	low (FI Score: 1.31)	Medium
16	TCGA-CV-5430	2	5	NSD1	WT																WT	0.649388	0	0.0425856
				NSD2	NSD2 Frameshift insertion		S946Qfs*21	4	1957868	-	C
17	TCGA-CN-5355	2	1	NSD1	WT																WT	0.602272	-1	0.032059
				NSD2	NSD2 Missense mutation	c.2881G>T	p.A961S	4	1957915	G	T	G	ALA.SER	961	2881	1	99	1	5.43	Medium( FI Sore: 2.55)	High
18	TCGA-CV-7421	1	4	NSD1	WT																WT	0.628301	-1	0.0242422
19	TCGA-CV-7247	1	3	NSD1	WT																WT	0.647145	0	0.0180851
20	TCGA-CV-5440	1	4	NSD1	WT																WT	0.668853	-1	0.0167565
21	TCGA-CR-7399	1	5	NSD1	WT																WT	0.663789	-1	0.0189098
22	TCGA-CN-6022	1	2	NSD1	WT																WT	0.568062	0	0.0287122
23	TCGA-CN-6988	1	3	NSD1	WT																WT	0.726144	-1	0.0195706
24	TCGA-BA-4076	2	1	NSD1	WT																WT	0.705808	0	0.0651466
25	TCGA-BA-4078	2	4	NSD1	WT																WT	0.753285	-1	0.0446277
26	TCGA-BA-6870	2	1	NSD1	WT																WT	0.612317	-1	0.0464842
27	TCGA-BB-4217	2	5	NSD1	WT																WT	0.576009	-1	0.0245638
28	TCGA-CN-4723	2	2	NSD1	WT																WT	0.62929	0	0.0253457
29	TCGA-CN-4735	2	4	NSD1	WT																WT	0.590217	0	0.0411406
30	TCGA-CN-4738	2	2	NSD1	WT																WT	0.580305	1	0.0176576
31	TCGA-CN-5363	2	2	NSD1	WT																WT	0.666974	1	0.0279608
32	TCGA-CN-6010	2	4	NSD1	WT																WT	0.662768	-1	0.0168777
33	TCGA-CN-6012	2	4	NSD1	WT																WT	0.624811	-1	0.0245307
34	TCGA-CN-6021	2	4	NSD1	WT																WT	0.677297	-1	0.0208846
35	TCGA-CN-6023	2	5	NSD1	WT																WT	0.604154	0	0.058966
36	TCGA-CN-6989	2	4	NSD1	WT																WT	0.681386	0	0.0175596
37	TCGA-CN-6992	2	4	NSD1	WT																WT	0.658187	-1	0.0216946
38	TCGA-CN-6997	2	4	NSD1	WT																WT	0.685155	-1	0.0188637
39	TCGA-CR-6474	2	2	NSD1	WT																WT	0.608049	-1	0.0219283
40	TCGA-CR-7370	2	4	NSD1	WT																WT	0.679294	-1	0.0143994
41	TCGA-CR-7371	2	4	NSD1	WT																WT	0.594013	-1	0.0147232
42	TCGA-CR-7374	2	4	NSD1	WT																WT	0.607194	-1	0.0357558
43	TCGA-CR-7388	2	5	NSD1	WT																WT	0.545937	0	0.0216906
44	TCGA-CR-7389	2	2	NSD1	WT																WT	0.58657	0	0.0246169
45	TCGA-CV-5431	2	5	NSD1	WT																WT	0.594703	-1	0.0398796
46	TCGA-CV-5432	2	3	NSD1	WT																WT	0.690699	-1	0.027882
47	TCGA-CV-5434	2	4	NSD1	WT																WT	0.66677	-1	0.0607517
48	TCGA-CV-5435	2	4	NSD1	WT																WT	0.705085	-1	0.0191927
49	TCGA-CV-5443	2	5	NSD1	WT																WT	0.60326	0	0.0220084
50	TCGA-CV-5444	2	2	NSD1	WT																WT	0.638782	1	0.0335401
51	TCGA-CV-5978	2	4	NSD1	WT																WT	0.640346	-1	0.0205465
52	TCGA-CV-6935	2	4	NSD1	WT																WT	0.680751	0	0.0122234
53	TCGA-CV-6962	2	4	NSD1	WT																WT	0.633529	0	0.0141867
54	TCGA-CV-7089	2	1	NSD1	WT																WT	0.635589	0	0.0227201
55	TCGA-CV-7101	2	5	NSD1	WT																WT	0.614832	-1	0.0185596
56	TCGA-CV-7177	2	4	NSD1	WT																WT	0.6591	-1	0.032576
57	TCGA-CV-7248	2	4	NSD1	WT																WT	0.610851	-1	0.0191622
58	TCGA-CV-7261	2	4	NSD1	WT																WT	0.622429	-1	0.024991
59	TCGA-CV-7410	2	2	NSD1	WT																WT	0.587432	0	0.0325711
60	TCGA-CV-7415	2	2	NSD1	WT																WT	0.619693	0	0.0294659
61	TCGA-CV-7418	2	4	NSD1	WT																WT	0.644679	0	0.0330182
62	TCGA-CV-7422	2	4	NSD1	WT																WT	0.756835	-1	0.0229375
63	TCGA-CV-7424	2	4	NSD1	WT																WT	0.642771	-1	0.0165705
64	TCGA-CV-7430	2	4	NSD1	WT																WT	0.635333	0	0.0301588
65	TCGA-CV-7433	2	2	NSD1	WT																WT	0.584799	1	0.0304401
66	TCGA-CV-7437	2	4	NSD1	WT																WT	0.618409	0	0.0213733
67	TCGA-D6-6517	2	1	NSD1	WT																WT	0.631073	0	0.0332716
68	TCGA-DQ-5629	2	4	NSD1	WT																WT	0.611343	-1	0.0259505
69	TCGA-HD-7229	2	1	NSD1	WT																WT	0.634248	0	0.0192332
Following samples were not considered for clustering
Serial Number	TCGA Patient ID	Cluster - L1 or L2	SCCHN- 5 clusters	Gene	Mutation	cDNA change (NM_022455.4)	Amino acid change	Chromosome	Position (hg19)	Reference allele	Alt. Allele 1	Alt.Allele 2	Amino Acids	Protein Position	cDNA Position	polyPhen	grantham Score	PhastCons score	consScore GERP	Mutation assessor Functional impact (score)	Overall impact	NSD1 - Methylation (beta-values)	NSD1 - Copy number - GISTIC value	p16 - CDKN2A methylation (beta values)
70	TCGA-BB-7870			NSD1	Nonsense mutation	c.3106.G>T	p.E990*	5	176638368	G	T	G	GLU,stop	990/2697	2968	unknown	NA	0.66	3.63		High	0.670186	-1	0.0325069
71	TCGA-CN-A497			NSD1	Nonsense mutation	c.6233.G>A	p.W2032*	5	176710873	G	A	G	TRP,stop	2032/2697	6095	unknown	NA	1	5.42		High	0.697936	0	0.0267768
				NSD1	Nonsense mutation	c.4309.G>T	p.E1391*	5	176665487	G	T	G	GLU,stop	1391/2697	4171	unknown	NA	1	5.44		High
72	TCGA-CN-A63T			NSD1	Missense mutation	c.6047.A>C	p.E1970A	5	176709482	A	C	A	GLU,ALA	1970/2697	5909	1	107	0.999	5.77	High (FI Score : 4.065)	High	0.637367	0	0.0296654
				NSD1	Splice donor			5	176719160	G	A	G	none	NA	NA	unknown	NA	1	5.35		NA
73	TCGA-CN-A63U			NSD1	Nonsense mutation	c.4639.G>T	p.E1501*	5	176675185	G	T	G	GLU,stop	1501/2697	4501	unknown	NA	1	5.22		High	0.663644	-1	0.0269837
74	TCGA-CN-A63W			NSD1	Nonsense mutation	c.3617.G>A	p.W1160*	5	176638879	G	A	G	TRP,stop	1160/2697	3479	unknown	NA	1	4.7		High	0.726188	-1	0.0475474
75	TCGA-CN-A641			NSD1	Missense mutation	c.5981.G>T	p.R1948L	5	176707786	G	T	G	ARG,LEU	1948/2697	5843	1	102	1	5.05	Medium (FI Score: 2.295)	High	0.677862	-1	0.0227901
				NSD1	Missense mutation	c.5980.C>A	p.R1948S	5	176707785	C	A	C	ARG,SER	1948/2697	5842	1	110	1	5.92	Medium (FI Score: 2.48)	High
				NSD1	Missense mutation	c.5828.G>T	p.C1897F	5	176707633	G	T	G	CYS,PHE	1897/2697	5690	1	205	1	5.68	High (FI Score: 3.78)	High
				NSD1	Frameshift insertion			5	176707779	-	T	-									High
76	TCGA-CN-A6V3			NSD1	Missense mutation	c.5445.G>T	p.W1769C	5	176696606	G	T	G	TRP,CYS	1769/2697	5307	1	215	1	5.89	Mediumm (FI Score: 2.9)	High	0.599722	1	0.0272818
				NSD1	Missense mutation	c.5267.G>A	p.C1710Y	5	176687152	G	A	G	CYS,TYR	1710/2697	5129	1	194	1	5.51	High (FI Score : 4.465)	High
				NSD1	Silent mutation	c.3138.C>T	p.S1000S	5	176638400	C	T	C	SER	1000/2697	3000	unknown	NA	0.011	-5.41		Low
77	TCGA-CV-A45Z			NSD1	Nonsense mutation	c.1939.A>T	p.K601*	5	176637201	A	T	A	LYS,stop	601/2697	1801	unknown	NA	0.811	3.61		High	0.631955	-1	0.0188602
78	TCGA-CV-A461			NSD1	Frameshift deletion			5	176694686	G	-	G									High	0.64248	0	0.0353529
				NSD1	Frameshift insertion			5	176638343	-	G	-									High
79	TCGA-D6-A74Q			NSD1	Frameshift deletion			5	176637659	A	-	A									High	0.693158	-1	0.0246864
80	TCGA-DQ-7595			NSD1	WT																	0.61841	-1	0.018566
81	TCGA-F7-A623			NSD1	Missense mutation	c.4696.G>A	p.E1520K	5	176675242	G	A	G	GLU,LYS	1520/2697	4558	0.988	56	0.106	5.22	Low (FI Score: 1.735)	High	0.614231	0	0.0472703
82	TCGA-H7-A6C5			NSD1	In frame deletion			5	176687015	TCC	-	TCC									High	0.65801	0	0.0411563
83	TCGA-KU-A66S			NSD1	Missense mutation	c.4984.C>T	p.H1616Y	5	176684032	C	T	C	HIS,TYR	1616/2697	4846	1	83	1	4.9	Medium (FI Score: 3.285)	High	0.660413	0	0.0306229
				NSD1	Frameshift deletion			5	176707798	G	-	G									High
				NSD3	Missense mutation	c.3310.C>G	p.D1104H	8	38146196	C	G	C	ASP,HIS	1104	3310	1	81	0.642	6.17	Medium (FI Score: 2.38)	High
84	TCGA-UF-A71D			NSD1	Frameshift deletion			5	176638165	C	-	C									High	0.72807	-1	0.0280622
85	TCGA-UF-A7JF			NSD1	Nonsense mutation	c.5695.G>T	p.E1853*	5	176700720	G	T	G	GLU,stop	1853/2697	5557	unknown	NA	1	5.55		High	0.662126	-1	0.0364437
86	TCGA-F7-A622			NSD1	WT																WT	0.652338	-1	0.0440798
87	TCGA-F7-8298			NSD1	WT																WT	0.633565	0	0.0386077
88	TCGA-D6-A6ES			NSD1	WT																WT	0.606587	0	0.0458705
				NSD2	NSD2 - Silent	c.845.C>T	p.I117I	Silent													Low
89	TCGA-D6-6824			NSD1	WT																WT	0.613663	0	0.022788
90	TCGA-F7-A50I			NSD1	WT																WT	0.595772	0	0.0238686
91	TCGA-D6-8568			NSD1	WT																WT	0.577946	-1	0.0288714
92	TCGA-QK-A8Z8			NSD1	WT
93	TCGA-QK-A8ZB			NSD1	WT																WT	0.576525	0	0.0255316
94	TCGA-BA-6868			NSD1	WT																WT	0.675235	0	0.0374563
95	TCGA-D6-6826			NSD1	WT																WT	0.612561	-1	0.0135619
96	TCGA-TN-A7HJ			NSD1	WT																WT	0.635596	-1	0.0237856
97	TCGA-CN-4722			NSD1	WT																WT	0.656454	0	0.0194141
98	TCGA-CN-5361			NSD1	WT																WT	0.6555	NA	0.0362279
99	TCGA-UF-A7JJ			NSD1	WT																WT	0.57323	-1	0.0308046
100	TCGA-QK-AA3J			NSD1	WT
101	TCGA-T3-A92M			NSD1	WT
102	TCGA-BA-A6DA			NSD1	WT																WT	0.579682	-1	0.0243954
103	TCGA-D6-A6EQ			NSD1	WT																WT	0.639512	-1	0.0328501
104	TCGA-CN-A49B			NSD1	WT																WT	0.651603	1	0.0257232
105	TCGA-UF-A7JH			NSD1	WT																WT	0.665957	-2	0.0420354
106	TCGA-CV-A6K1			NSD1	WT																WT	0.584236	0	0.0343723
107	TCGA-BB-7862			NSD1	WT																WT	0.641085	-1	0.0146569
108	TCGA-DQ-7589			NSD1	WT																WT	0.661041	-1	0.022837
109	TCGA-BB-7864			NSD1	WT																WT	0.591359	-2	0.0172745
110	TCGA-UF-A7J9			NSD1	WT																WT	0.619775	-1	0.0309994
111	TCGA-UF-A718			NSD1	WT																WT	0.66308	0	0.0306043
112	TCGA-BA-A6DI			NSD1	WT																WT	0.635323	-1	0.0245834
113	TCGA-UF-A7JK			NSD1	WT																WT	0.680931	0	0.0490014
114	TCGA-CV-A45W			NSD1	WT																WT	0.639623	-1	0.0167313
115	TCGA-CV-A460			NSD1	WT																WT	0.600928	0	0.0161299
116	TCGA-CV-A45Y			NSD1	WT																WT	0.614885	0	0.0258823
Note: Methylation probe beta values > 0.4 are considered methylated.
2. Gistic values > 1 are considered gain and < 1 are considered loss while 0 indicate no change.
