# Supplementary material for: NSD1- and NSD2-damaging mutations define a subset of laryngeal tumors with favorable prognosis
Source: Nat Commun. 2017 Nov 24;8:1772. doi: 10.1038/s41467-017-01877-7 (PMC5701248; doi:10.1038/s41467-017-01877-7)
Supplement: Supplementary file 8 — Supplementary Data 6 [file 41467_2017_1877_MOESM8_ESM.xlsx]

## Sheet: Peri et al. Suppl. Data 6
Supplementary Data 6: Tumor node status and NSD1 mutation status for laryngeal samples in L1 and L2 clusters.
		NSD1 - mutation	NSD1 - WT
N-stages	N0	12	25
	N1	2	9
	N2	1	17
	N3	0	2
Fisher's Exact Test for Count Data
p-value = 0.137
alternative hypothesis: two.sided
		NSD1 - mutation	NSD1 - WT
N-stages	N0	12	25
	Node +	3	28
Fisher's Exact Test for Count Data
p-value = 0.038
alternative hypothesis: two.sided
