# Supplementary material for: NSD1- and NSD2-damaging mutations define a subset of laryngeal tumors with favorable prognosis
Source: Nat Commun. 2017 Nov 24;8:1772. doi: 10.1038/s41467-017-01877-7 (PMC5701248; doi:10.1038/s41467-017-01877-7)
Supplement: Supplementary file 9 — Supplementary Data 7 [file 41467_2017_1877_MOESM9_ESM.xlsx]

## Sheet: Peri et al. Suppl. Data 7
Supplementary Data 7: List of 34 laryngeal tumor cases for which cisplatin treatment information is available from TCGA clinical data tables
Treatment information available for limited # of samples.
TCGA patient ID	Site	Cluster - L1 or L2	Pharmaceutical - Therapy drug name	Pharmaceutical - Therapy started days to	Pharmaceutical-Therapy ongoing indicator	Pharmaceutical - Therapy ended days to	Treatment best response	Treatment time - duration days
CDE_ID:2673794			CDE_ID:2975232	CDE_ID:3392465	CDE_ID:3103479	CDE_ID:3392470	CDE_ID:2857291
TCGA-BA-4076	Larynx	2	Cisplatin	18	NO	64	[Not Available]	46
TCGA-BA-6868	Larynx		Carboplatin	13	NO	48	[Not Available]	35
TCGA-BA-6868	Larynx		Cisplatin	69	NO	118	[Not Available]	49
TCGA-BA-6870	Larynx	2	Cisplatin	60	NO	152	[Not Available]	92
TCGA-BA-A6DA	Larynx		Cisplatin	68	NO	110	Complete Response	42
TCGA-BA-A6DI	Larynx		Cisplatin	18	NO	53	Complete Response	35
TCGA-BB-7864	Larynx		Cisplatin	136	NO	179	Complete Response	43
TCGA-CN-4727	Larynx	1	Cisplatin	83	NO	143	[Not Available]	60
TCGA-CN-4735	Larynx	2	Cisplatin	46	NO	88	[Not Available]	42
TCGA-CN-4739	Larynx	1	Carboplatin	115	NO	161	[Not Available]	46
TCGA-CN-5360	Larynx	1	Cisplatin	80	NO	125	[Not Available]	45
TCGA-CN-6010	Larynx	2	Cisplatin	50	NO	70	[Not Available]	20
TCGA-CN-6012	Larynx	2	Cisplatin	157	NO	200	[Not Available]	43
TCGA-CN-6989	Larynx	2	Carboplatin	73	NO	114	[Not Available]	41
TCGA-CN-6992	Larynx	2	Cisplatin	71	YES	[Not Available]	[Not Available]
TCGA-CN-6997	Larynx	2	Cisplatin	59	NO	101	[Not Available]	42
TCGA-CN-A63T	Larynx		Cisplatin	64	NO	64	Complete Response	0
TCGA-CN-A63W	Larynx		Carboplatin	69	NO	138	Complete Response	69
TCGA-CN-A63W	Larynx		Cisplatin	69	NO	138	Complete Response	69
TCGA-CN-A641	Larynx		Cisplatin	187	NO	239	Complete Response	52
TCGA-CN-A6V3	Larynx		Cisplatin	130	NO	151	Complete Response	21
TCGA-CR-7388	Larynx	2	Carboplatin	65	NO	93	[Not Available]	28
TCGA-CR-7388	Larynx	2	Carboplatin	114	NO	121	[Not Available]	7
TCGA-CR-7389	Larynx	2	Carboplatin	31	NO	73	Complete Response	42
TCGA-CR-7402	Larynx	1	Carboplatin	37	NO	101	[Not Available]	64
TCGA-CV-5430	Larynx	2	Carboplatin	1641	NO	1702	[Not Available]	61
TCGA-CV-5434	Larynx	2	Carboplatin	3246	NO	3259	[Not Available]	13
TCGA-CV-5435	Larynx	2	Carboplatin	28	NO	63	[Not Available]	35
TCGA-CV-5435	Larynx	2	Carboplatin	305	NO	336	[Not Available]	31
TCGA-DQ-5629	Larynx	2	Carboplatin	52	NO	98	[Not Available]	46
TCGA-DQ-7589	Larynx		Carboplatin	9	NO	34	Stable Disease	25
TCGA-DQ-7589	Larynx		Carboplatin	119	NO	154	Complete Response	35
TCGA-DQ-7595	Larynx		Cisplatin	34	NO	62	Complete Response	28
TCGA-HD-7229	Larynx	2	Carboplatin	35	NO	85	[Unknown]	50
TCGA-HD-7229	Larynx	2	Cisplatin	187	NO	187	Clinical Progressive Disease	0
TCGA-TN-A7HJ	Larynx		Cisplatin	31	NO	92	Complete Response	61
TCGA-UF-A7JF	Larynx		Cisplatin	71	NO	86	Complete Response	15
TCGA-UF-A7JJ	Larynx		Cisplatin	60	NO	102	Complete Response	42
TCGA-UF-A7JK	Larynx		Cisplatin	132	NO	174	Complete Response	42
