# Supplementary material for: NSD1- and NSD2-damaging mutations define a subset of laryngeal tumors with favorable prognosis
Source: Nat Commun. 2017 Nov 24;8:1772. doi: 10.1038/s41467-017-01877-7 (PMC5701248; doi:10.1038/s41467-017-01877-7)
Supplement: Supplementary file 10 — Supplementary Data 8 [file 41467_2017_1877_MOESM10_ESM.xlsx]

## Sheet: Peri et al. Suppl. Data 8
Supplementary Data 8: List of genes, where gene expression and DNA methylation differences contributed to clustering of L1 and L2 laryngeal cluster.
List of lasso selected differentially expressed genes that contributed to clustering of L1 and L2 using iClusterPlus.							List of genes mappings, for which the lasso selected methylation probes contributed to clustering of laryngeal L1 and L2 clusters using iClusterPlus.
A2ML1							TBR1
ADAM23							HPCAL4
ADAMTSL4							GNG4
ADD2							STAU2
ADH7							SGIP1
AFAP1L2							FAM55C
AGR2							ELFN2
AKR1B10							ADAMTSL1
AKR1C1							TRIM31
AKR1C2							PLA2G4F
AKR1C3							TNFRSF1B
ALDH3A1							TFAP2B
ALDH7A1							MOGAT3
ANO1							P2RX1
APOC1							C1QL1
APOE							NR2E1
ARHGAP4							MIR142
ASPG							SLC16A7
ASPRV1							FPGS
BAALC							MYO15B
BAMBI							IL32
BASP1							PRRT1
BEX2							CRISPLD2
BEX4							HCRTR2
C19orf33							VWA5B2
C20orf114							TLX1
C4orf7							MSRA
C7orf10							C19orf35
C9orf167							GIPC2
C9orf169							SLC30A2
CA9							SYTL3
CADM4							APBA2
CALML5							C8orf75
CAPNS2							MGP
CARHSP1							HS3ST3B1
CCDC8							KLRG1
CD177							ITGAE
CEL							SIRPD
CES1							SH3RF3
CFB							EMX1
CKB							TLL1
CNTN1							MACF1
COCH							CRYAB
COL10A1							GNA11
COL21A1							C16orf86
CSF3							SYNPO2L
CST1							CBFA2T3
CSTA							TMEM175
CTSL1							HRASLS5
CX3CL1							KCNH7
CXCL1							GRAP2
CXCL6							CHN2
CYP4F11							HLA.C
CYP4F3							KIF19
DACT2							JPH3
DLK2							TNK2
DNAH17							KRT72
DUOX2							CRYM
DUOXA2							TFAP2A
ECM1							TIMP2
EGLN3							SLA2
EN1							KLF15
ENTPD3							SIDT1
EPHB3							ITGB7
EPHX3							HLA.DPB1
EPS8L1							LOC285780
EREG							RALGAPB
FAM132A							DDN
FAM25A							PAX9
FAM25B							CMTM7
FAM83A							IQSEC1
FAM84A							DLEC1
FBN2							PDZK1
FBXO2							LRRC34
FETUB							GP5
FGF11							ATP2C2
FGFBP2							GAS7
FXYD6							KCND3
FZD10							LOC402644
G0S2							ATP8B4
GAA							GULP1
GCNT3							FYB
GGT6							PTPRU
GJB6							MT1M
GLTP							SERPINA5
GOLGA7B							ZNF763
GPR109B							LOC401463
GPR143							KCTD12
GPR153							PCMT1
GPRC5C							DMRT2
GRIN2D							CUBN
GSTM3							SLMO1
GSTM4							SLFN12L
GSTO2							CACNA1I
GULP1							KIAA1614
H19							C18orf1
HEY1							C12orf56
HSPA6							IFT140
HSPB6							CNN1
IGFBP2							PRDM16
IGFBP3							CAPSL
IGFBP6							GORASP2
IGFL1							KBTBD11
IGFL2							CYTL1
IL18							MED12L
IL1A							OSR1
IL1B							FXYD2
IL1F5							OAF
IL1F9							NRG2
IL1RN							BCL2L14
IL8							PRSS27
INHBB							ZBTB22
IQCG							FZD5
IVL							C7orf16
KCNG1							PRR18
KHDC1L							HLA.DQA2
KLHDC7B							CPNE5
KLK12							C6orf195
KLK13							EIF4E3
KLK14							SLC22A10
KLK5							LRRN2
KLK6							SLIT1
KRT1							PPM1L
KRT10							BPESC1
KRT14							LY9
KRT23							SUNC1
KRT7							ROPN1L
KRT78							HOXD4
KYNU							RTN4RL1
LARP6							KCNQ2
LCN2							FAM20B
LGALS7							SIGIRR
LGALS7B							HMGB1
LOC441869							DMRTB1
LOXL4							CPLX1
LRIG1							MOCS1
LTF							SHISA3
LYPD1							TSPYL5
LYPD2							SDK1
MAGEA3							C7orf58
MAGEA6							CCDC151
MAGEF1							CD5L
MAP1B							KDELR3
MAP2							SLC24A4
MASP1							ANGPT1
MDGA1							FLI1
ME1							TTC39A
MGST1							SNX32
MMP11							TRIM10
MMP7							MYLK4
MN1							PAG1
MOXD1							EVX1
MSC							KIAA0495
MSLN							HLA.DPA1
MST1R							NCKAP1L
MUC16							CCDC37
MYH11							GYPC
NAMPT							TMEM71
NCCRP1							DCBLD1
NDRG4							ACCN1
NEFL							HEATR7B2
NIPAL4							SMOC2
NTS							FLNC
OLFM1							TNFAIP6
OSGIN1							ZBTB39
PADI3							C13orf16
PANX2							MED21
PCSK9							GPR84
PDE9A							CLSTN2
PDZK1IP1							BCAS4
PI3							MYH11
PLA2G4A							RORA
PLBD1							CH25H
POMC							ESRRB
PPARG							RBM24
PRSS22							C2CD4B
PRSS23							TIAM2
PRSS27							FAM43A
PSCA							TRIP10
PTGR1							C6orf126
PTGS2							IGFBP3
PTN							FAM57B
PTPRH							ZNF76
RAB6B							OTX2OS1
RAC3							JAKMIP3
RAMP1							CD38
RHOF							PDE6B
RRAD							TACC1
S100A14							KIAA1409
S100P							ADSSL1
S1PR4							KIF26A
SBSN							SEMA5B
SCGB3A1							GPR150
SCN9A							KIAA1688
SCNN1D							B3GAT2
SDK1							BCKDK
SDR16C5							SORBS1
SERPINE2							SIX3
SERPINF1							SYTL2
SFRP2							GFAP
SFRP4							RGL3
SHISA2							ADAP2
SLC10A6							RYR1
SLC22A18							LRFN5
SLC38A5							AATK
SLC40A1							ABCB5
SLC44A4							SMAD3
SLC6A15							DLX2
SLC7A11							MAP1B
SMOC2							LCN6
SNCG							AKD1
SPOCK1							PPP1R14A
SPP1							SORBS2
SPRR1A							DLL4
SPRR2C							SLC25A42
SPRR2D							SPOCK2
SPRR2E							DEFB136
SPRR2F							MUC21
SPRR3							C2orf65
SRXN1							LMF1
ST6GALNAC1							SLC17A7
STC2							MIR346
SULF1							ZIC4
SULF2							HGFAC
SYNGR1							COL11A2
SYT8							PROCA1
TBX6							EOMES
TGM1							ATP6V0A4
THBD							TMEM108
TIMP3							UCP1
TMEM37							COL20A1
TMPRSS11A							MT1G
TNF							CPAMD8
TSPAN1							CXCL17
TSPAN7							STAT5B
UGT1A7							RBPMS
UPK1B							SYNE1
UPK3B							SLC44A4
WNT4							DDO
ZG16B							PNMAL2
ZNF703							LTV1
							WISP1
							CACNA2D4
							RASSF1
							RFX8
							C14orf169
							TNFRSF10C
							PPT2
							NCRNA00028
							S1PR4
							PKHD1L1
							NR2F2
							SCOC
							C1orf173
							HS3ST6
							MACROD1
							TAF4
							KCNQ1
							FAM101A
							PRR14
							SP9
							WNT3
							EGFLAM
							TMEM225
							FN1
							RADIL
							BTG3
							DHRS7C
							METRNL
							TRIM15
							AHNAK
							BDH2
							NINJ2
							STK32C
							FKBP4
							ZFPM1
							LOC732275
							LBXCOR1
							GCK
							CDH4
							NIT2
							C20orf186
							FADS6
							MPG
							MRGPRF
							IGSF11
							MFSD2B
							GIMAP6
							JAK3
							C11orf21
							SCML4
							ZFPM2
							TUBB6
							FGF21
							THBS2
							GREB1L
							LOC255167
							CCDC8
							PACS2
							MFSD4
							TDRD6
							AHRR
							PON3
							WSCD2
							EPHB1
							ZNF167
							DENND1C
							MC2R
							PEBP4
							FAM92B
							CCDC74B
							C13orf29
							TBXAS1
							HOXA11
							GPRC5B
							GIMAP7
							LBH
							C21orf62
							GPR124
							HSF4
							C17orf96
							PARP15
							ANKRD52
							GLRX
							SLC10A4
							BLK
							SACS
							TAL1
							DOC2A
							PDE4DIP
							LRRFIP1
							LOC100287718
							KCNQ5
							BCR
							KIF26B
							DCTPP1
							KIAA1751
							CA14
							TIE1
							SCUBE1
							CCDC154
							OLAH
							ESPNL
							NFKBIL1
							KCNH3
							CD96
							DNAJB13
							ZNF831
							CACNG1
							SLC38A4
							TRIM67
							SNORD123
							CPA5
							SIRPB1
							C8orf42
							BICD1
							ZFR2
							C1QC
							PROM1
							PTPRC
							SCARA5
							BFSP2
							GAMT
							ANKRD44
							LRRC33
							ORMDL3
							USP3
							TOX2
							TNFRSF13B
							ZMYND15
							TP73
							SULT1C4
							WDR16
							DCAF5
							PLAC9
							LOC100130987
							PLSCR2
							DDC
							MGAT5B
							NOTUM
							CACNA1H
							FAM19A5
							C20orf166
							TRPM8
							SYNGR3
							BOLA3
							LASP1
							PYY
							HLA.DOA
							C17orf93
							CCL2
							TBL2
							CATSPER1
							SLC7A5P1
							CLDN9
							KCP
							MGC45800
							PODN
							IL17RE
							RPLP1
							GABRD
							ZNF790
							SOX8
							LIX1L
							LIMS2
							HOXA10
							HEYL
							SYDE1
							DKK3
							C17orf46
							MORN1
							SLC45A1
							TMEM176B
							ADCY4
							VWA3A
							NOTO
							CDKN1C
							SLC38A11
							TEX14
							SLC29A4
							SLCO4A1
							WNT10B
							LOC285205
							F2RL3
							CDC42EP3
							CACNA1G
							KCNK5
							DISP2
							TRABD
							ASPRV1
							ESYT3
							MRVI1
							RASIP1
							LOC284798
							CHRM4
							DCHS1
							PLEC1
							GMFG
							LASS2
							TNN
							APOLD1
							BCAR4
							FAM150B
							OR6B3
							BAI1
							GIMAP2
							TMED8
							ELN
							COL14A1
							NXPH4
							LOC646999
							RAPGEF4
							UBE3A
							PLCB2
							ICAM4
							IDO2
							TRIM54
							HTR3A
							MIR212
							KALRN
							HAAO
							RBM38
							ACACB
							FOXF2
							GAL3ST2
							PLA1A
							PYCR2
							IQSEC3
							PFKFB2
							ALLC
							NANOS3
							CDH15
							TSPAN4
							KCNS1
							VWCE
							INHBB
							RASL10B
							NES
							STAT5A
							CALB2
							CD248
							GIMAP8
							EVC2
							MTMR7
							ATP2B2
							SLC26A4
							PGCP
							C11orf75
							GEFT
							CPXM2
							LY75
							GLP1R
							PALM3
							CHST11
							ZNF518A
							BCL6B
							MSLNL
							CA5A
							SLAMF8
							RICH2
