# Supplementary material for: NSD1- and NSD2-damaging mutations define a subset of laryngeal tumors with favorable prognosis
Source: Nat Commun. 2017 Nov 24;8:1772. doi: 10.1038/s41467-017-01877-7 (PMC5701248; doi:10.1038/s41467-017-01877-7)
Supplement: Supplementary file 11 — Supplementary Data 9 [file 41467_2017_1877_MOESM11_ESM.xlsx]

## Sheet: Peri et al. Suppl. Data 9
Supplementary Data 9: List of enriched gene ontology terms (biological processes and molecular functions; p < 0.01) for genes where DNA methylation differences contributed to clustering of two laryngeal clusters L1 and L2.
Biological Processes
Ontology Category	Ontology Term	Gene Count	P Value	Genes	False Discovery Rate (Benjamini-Hochberg)
GOTERM_BP_FAT	GO:0030001~metal ion transport	31	6.29153e-07	SLC38A4, FXYD2, JPH3, FKBP4, SLC38A11, ATP2B2, KCNQ5, KCNS1, SLC24A4, KCNK5, SLC30A2, KCNQ2, KCNQ1, PTPRC, KCND3, TRPM8, CACNA1I, SLC10A4, CACNG1, CACNA2D4, SLC17A7, ACCN1, ATP2C2, CATSPER1, CACNA1G, RYR1, CACNA1H, KCNH7, KCNH3, SCARA5, KCTD12	0.00118399
GOTERM_BP_FAT	GO:0006812~cation transport	34	9.81041e-07	SLC38A4, FXYD2, JPH3, FKBP4, SLC38A11, ATP2B2, KCNQ5, KCNS1, SLC24A4, KCNK5, SLC30A2, KCNQ2, KCNQ1, PTPRC, KCND3, TRPM8, CACNA1I, SLC10A4, UCP1, CACNG1, CACNA2D4, SLC17A7, ACCN1, ATP2C2, CATSPER1, CACNA1G, RYR1, CACNA1H, KCNH7, ATP6V0A4, KCNH3, PDZK1, SCARA5, KCTD12	0.000923224
GOTERM_BP_FAT	GO:0006811~ion transport	41	2.10996e-06	SLC38A4, FXYD2, JPH3, FKBP4, SLC38A11, ATP2B2, KCNQ5, KCNS1, SLC24A4, KCNK5, SLC30A2, KCNQ2, HTR3A, KCNQ1, GABRD, PTPRC, KCND3, TRPM8, SLCO4A1, CACNA1I, SLC10A4, UCP1, CACNG1, CACNA2D4, SLC26A4, SLC17A7, ACCN1, ATP2C2, P2RX1, SLC16A7, LASP1, CATSPER1, RYR1, CACNA1G, CACNA1H, KCNH7, ATP6V0A4, KCNH3, PDZK1, SCARA5, KCTD12	0.00132348
GOTERM_BP_FAT	GO:0000904~cell morphogenesis involved in differentiation	15	0.00202972	RTN4RL1, ESRRB, MAP1B, EOMES, CDH4, SLIT1, NR2E1, TBR1, EPHB1, ATP2B2, MACF1, BAI1, TNN, FN1, KALRN	0.293763
GOTERM_BP_FAT	GO:0045893~positive regulation of transcription, DNA-dependent	22	0.00475818	EVX1, STAT5A, STAT5B, CYTL1, SIX3, SMAD3, RORA, KLF15, MED21, PRDM16, SOX8, TBR1, TP73, DLX2, PAX9, FOXF2, TFAP2B, ZFPM2, HSF4, JAK3, NR2F2, TLX1	0.498849
GOTERM_BP_FAT	GO:0006813~potassium ion transport	11	0.0047646	KCNQ5, FXYD2, KCNS1, KCND3, SLC24A4, KCNK5, KCNH7, KCNQ2, KCNH3, KCNQ1, KCTD12	0.473956
GOTERM_BP_FAT	GO:0051254~positive regulation of RNA metabolic process	22	0.00528727	EVX1, STAT5A, STAT5B, CYTL1, SIX3, SMAD3, RORA, KLF15, MED21, PRDM16, SOX8, TBR1, TP73, DLX2, PAX9, FOXF2, TFAP2B, ZFPM2, HSF4, JAK3, NR2F2, TLX1	0.485978
GOTERM_BP_FAT	GO:0050864~regulation of B cell activation	6	0.00692393	CD38, PTPRC, STAT5A, SLA2, TNFRSF13B, STAT5B	0.558552
GOTERM_BP_FAT	GO:0045586~regulation of gamma-delta T cell differentiation	3	0.00785659	PTPRC, STAT5A, STAT5B	0.561823
GOTERM_BP_FAT	GO:0045588~positive regulation of gamma-delta T cell differentiation	3	0.00785659	PTPRC, STAT5A, STAT5B	0.561823
GOTERM_BP_FAT	GO:0046645~positive regulation of gamma-delta T cell activation	3	0.00785659	PTPRC, STAT5A, STAT5B	0.561823
GOTERM_BP_FAT	GO:0046643~regulation of gamma-delta T cell activation	3	0.00785659	PTPRC, STAT5A, STAT5B	0.561823
GOTERM_BP_FAT	GO:0001707~mesoderm formation	5	0.00997121	WNT3, MACF1, EOMES, SMAD3, TRIM15	0.59285
GOTERM_BP_FAT	GO:0048667~cell morphogenesis involved in neuron differentiation	12	0.0110086	ATP2B2, MACF1, RTN4RL1, BAI1, MAP1B, TNN, TBR1, CDH4, NR2E1, SLIT1, EPHB1, KALRN	0.595971
GOTERM_BP_FAT	GO:0048332~mesoderm morphogenesis	5	0.0120441	WNT3, MACF1, EOMES, SMAD3, TRIM15	0.598549
GOTERM_BP_FAT	GO:0048812~neuron projection morphogenesis	12	0.0125389	MACF1, RTN4RL1, BAI1, MAP1B, TNN, GAS7, TBR1, CDH4, NR2E1, SLIT1, EPHB1, KALRN	0.599022
GOTERM_BP_FAT	GO:0001704~formation of primary germ layer	5	0.0143744	WNT3, MACF1, EOMES, SMAD3, TRIM15	0.635693
GOTERM_BP_FAT	GO:0050796~regulation of insulin secretion	5	0.0143744	INHBB, CD38, GCK, PFKFB2, KCNQ1	0.635693
GOTERM_BP_FAT	GO:0045944~positive regulation of transcription from RNA polymerase II promoter	17	0.0152223	EVX1, STAT5A, STAT5B, CYTL1, SIX3, SMAD3, RORA, MED21, SOX8, TBR1, DLX2, PAX9, TFAP2B, ZFPM2, HSF4, JAK3, TLX1	0.643554
GOTERM_BP_FAT	GO:0007409~axonogenesis	11	0.0165398	MACF1, RTN4RL1, BAI1, MAP1B, TNN, TBR1, CDH4, NR2E1, SLIT1, EPHB1, KALRN	0.648951
GOTERM_BP_FAT	GO:0006600~creatine metabolic process	3	0.0179914	STAT5A, STAT5B, GAMT	0.656415
GOTERM_BP_FAT	GO:0006599~phosphagen metabolic process	3	0.0179914	STAT5A, STAT5B, GAMT	0.656415
GOTERM_BP_FAT	GO:0051252~regulation of RNA metabolic process	57	0.0207841	EVX1, STAT5A, STAT5B, RORA, CBFA2T3, MED21, NR2E1, FLI1, PAX9, FOXF2, LRRFIP1, HSF4, NR2F2, NOTO, EMX1, SLA2, SIX3, EOMES, ZNF790, DMRT2, DMRTB1, TBR1, HOXD4, TFAP2B, KCNH7, TFAP2A, ZFPM2, RBM38, KCNH3, HMGB1, HOXA11, ZNF76, CYTL1, PRDM16, SOX8, MED12L, TAL1, AHRR, TNFRSF1B, ZNF167, HOXA10, LBXCOR1, TLX1, RFX8, TAF4, ESRRB, SMAD3, KLF15, TP73, CDKN1C, DLX2, LASS2, HEYL, BCL6B, ZNF763, JAK3, CRYM	0.698339
GOTERM_BP_FAT	GO:0000902~cell morphogenesis	16	0.0222971	RTN4RL1, ESRRB, MAP1B, EOMES, CDH4, SLIT1, NR2E1, TBR1, GAS7, EPHB1, ATP2B2, MACF1, BAI1, TNN, FN1, KALRN	0.702743
GOTERM_BP_FAT	GO:0002791~regulation of peptide secretion	5	0.0230001	INHBB, CD38, GCK, PFKFB2, KCNQ1	0.703907
GOTERM_BP_FAT	GO:0032989~cellular component morphogenesis	17	0.0270175	RTN4RL1, ESRRB, MAP1B, EOMES, CDH4, SLIT1, NR2E1, TBR1, GAS7, EPHB1, ATP2B2, MACF1, BAI1, MYH11, TNN, FN1, KALRN	0.724548
GOTERM_BP_FAT	GO:0045941~positive regulation of transcription	22	0.0271355	EVX1, STAT5A, STAT5B, CYTL1, SIX3, SMAD3, RORA, KLF15, MED21, PRDM16, SOX8, TBR1, TP73, DLX2, PAX9, FOXF2, TFAP2B, ZFPM2, HSF4, JAK3, NR2F2, TLX1	0.717328
GOTERM_BP_FAT	GO:0007548~sex differentiation	9	0.0271625	INHBB, TAF4, OSR1, FKBP4, STAT5A, STAT5B, DMRT2, ANGPT1, DMRTB1	0.709057
GOTERM_BP_FAT	GO:0006355~regulation of transcription, DNA-dependent	55	0.0293353	EVX1, STAT5A, STAT5B, RORA, CBFA2T3, MED21, NR2E1, FLI1, PAX9, FOXF2, LRRFIP1, HSF4, NR2F2, NOTO, EMX1, SLA2, SIX3, EOMES, ZNF790, DMRT2, DMRTB1, TBR1, HOXD4, TFAP2B, KCNH7, TFAP2A, ZFPM2, KCNH3, HMGB1, HOXA11, ZNF76, CYTL1, PRDM16, SOX8, MED12L, TAL1, AHRR, ZNF167, HOXA10, LBXCOR1, TLX1, RFX8, TAF4, ESRRB, SMAD3, KLF15, TP73, CDKN1C, DLX2, LASS2, HEYL, BCL6B, ZNF763, JAK3, CRYM	0.720345
GOTERM_BP_FAT	GO:0006874~cellular calcium ion homeostasis	10	0.0299507	ATP2B2, CD38, PTPRC, JPH3, CCL2, TRPM8, S1PR4, RYR1, CACNA1G, GLP1R	0.719848
GOTERM_BP_FAT	GO:0048666~neuron development	15	0.0311716	RTN4RL1, MAP1B, CDH4, SLIT1, NR2E1, TBR1, GAS7, TP73, EPHB1, CDKN1C, ATP2B2, MACF1, BAI1, TNN, KALRN	0.71128
GOTERM_BP_FAT	GO:0048858~cell projection morphogenesis	12	0.0313772	MACF1, RTN4RL1, BAI1, MAP1B, TNN, GAS7, TBR1, CDH4, NR2E1, SLIT1, EPHB1, KALRN	0.706273
GOTERM_BP_FAT	GO:0055074~calcium ion homeostasis	10	0.0347251	ATP2B2, CD38, PTPRC, JPH3, CCL2, TRPM8, S1PR4, RYR1, CACNA1G, GLP1R	0.728799
GOTERM_BP_FAT	GO:0010628~positive regulation of gene expression	22	0.0358037	EVX1, STAT5A, STAT5B, CYTL1, SIX3, SMAD3, RORA, KLF15, MED21, PRDM16, SOX8, TBR1, TP73, DLX2, PAX9, FOXF2, TFAP2B, ZFPM2, HSF4, JAK3, NR2F2, TLX1	0.732941
GOTERM_BP_FAT	GO:0010557~positive regulation of macromolecule biosynthetic process	24	0.0374847	EVX1, STAT5A, STAT5B, CYTL1, SIX3, SMAD3, RORA, KLF15, MED21, PRDM16, SOX8, TBR1, TP73, DLX2, GCK, PAX9, SORBS1, FOXF2, TFAP2B, ZFPM2, HSF4, JAK3, NR2F2, TLX1	0.736113
GOTERM_BP_FAT	GO:0055080~cation homeostasis	13	0.0395086	SLC26A4, ATP2B2, CD38, PTPRC, JPH3, CCL2, TRPM8, S1PR4, RYR1, CACNA1G, ATP6V0A4, SCARA5, GLP1R	0.748441
GOTERM_BP_FAT	GO:0045935~positive regulation of nucleobase, nucleoside, nucleotide and nucleic acid metabolic process	23	0.0406498	PTPRC, EVX1, STAT5A, STAT5B, CYTL1, SIX3, SMAD3, RORA, KLF15, MED21, PRDM16, SOX8, TBR1, TP73, DLX2, PAX9, FOXF2, TFAP2B, ZFPM2, HSF4, JAK3, NR2F2, TLX1	0.746128
GOTERM_BP_FAT	GO:0032990~cell part morphogenesis	12	0.0413009	MACF1, RTN4RL1, BAI1, MAP1B, TNN, GAS7, TBR1, CDH4, NR2E1, SLIT1, EPHB1, KALRN	0.745723
GOTERM_BP_FAT	GO:0031175~neuron projection development	12	0.0413009	MACF1, RTN4RL1, BAI1, MAP1B, TNN, GAS7, TBR1, CDH4, NR2E1, SLIT1, EPHB1, KALRN	0.745723
GOTERM_BP_FAT	GO:0050871~positive regulation of B cell activation	4	0.0424194	CD38, PTPRC, STAT5A, STAT5B	0.74927
GOTERM_BP_FAT	GO:0030005~cellular di-, tri-valent inorganic cation homeostasis	11	0.0435496	ATP2B2, CD38, PTPRC, JPH3, CCL2, TRPM8, S1PR4, RYR1, CACNA1G, SCARA5, GLP1R	0.747028
GOTERM_BP_FAT	GO:0006875~cellular metal ion homeostasis	10	0.0436492	ATP2B2, CD38, PTPRC, JPH3, CCL2, TRPM8, S1PR4, RYR1, CACNA1G, GLP1R	0.742175
GOTERM_BP_FAT	GO:0008406~gonad development	7	0.0498468	INHBB, TAF4, OSR1, STAT5A, STAT5B, DMRT2, ANGPT1	0.757295
GOTERM_BP_FAT	GO:0000122~negative regulation of transcription from RNA polymerase II promoter	12	0.0515833	CDKN1C, HMGB1, DLX2, SLA2, BCL6B, SMAD3, ZFPM2, HSF4, NR2F2, PRDM16, NR2E1, CRYM	0.764326
GOTERM_BP_FAT	GO:0046887~positive regulation of hormone secretion	4	0.052742	INHBB, CD38, GCK, PFKFB2	0.767192
GOTERM_BP_FAT	GO:0045577~regulation of B cell differentiation	3	0.0538108	PTPRC, STAT5A, STAT5B	0.759916
GOTERM_BP_FAT	GO:0051173~positive regulation of nitrogen compound metabolic process	23	0.0538412	PTPRC, EVX1, STAT5A, STAT5B, CYTL1, SIX3, SMAD3, RORA, KLF15, MED21, PRDM16, SOX8, TBR1, TP73, DLX2, PAX9, FOXF2, TFAP2B, ZFPM2, HSF4, JAK3, NR2F2, TLX1	0.755442
GOTERM_BP_FAT	GO:0055065~metal ion homeostasis	10	0.0547481	ATP2B2, CD38, PTPRC, JPH3, CCL2, TRPM8, S1PR4, RYR1, CACNA1G, GLP1R	0.756734
GOTERM_BP_FAT	GO:0031328~positive regulation of cellular biosynthetic process	24	0.0576248	EVX1, STAT5A, STAT5B, CYTL1, SIX3, SMAD3, RORA, KLF15, MED21, PRDM16, SOX8, TBR1, TP73, DLX2, GCK, PAX9, SORBS1, FOXF2, TFAP2B, ZFPM2, HSF4, JAK3, NR2F2, TLX1	0.765763
GOTERM_BP_FAT	GO:0055066~di-, tri-valent inorganic cation homeostasis	11	0.0578106	ATP2B2, CD38, PTPRC, JPH3, CCL2, TRPM8, S1PR4, RYR1, CACNA1G, SCARA5, GLP1R	0.762497
GOTERM_BP_FAT	GO:0022602~ovulation cycle process	5	0.0588595	INHBB, TAF4, STAT5A, STAT5B, ANGPT1	0.764472
GOTERM_BP_FAT	GO:0050801~ion homeostasis	16	0.0628642	PTPRC, JPH3, CCL2, TRPM8, GNA11, SLC26A4, ATP2B2, CD38, P2RX1, S1PR4, CACNA1G, RYR1, ATP6V0A4, SCARA5, KCNQ1, GLP1R	0.774841
GOTERM_BP_FAT	GO:0008585~female gonad development	5	0.0646775	INHBB, TAF4, STAT5A, STAT5B, ANGPT1	0.776617
GOTERM_BP_FAT	GO:0009891~positive regulation of biosynthetic process	24	0.0660037	EVX1, STAT5A, STAT5B, CYTL1, SIX3, SMAD3, RORA, KLF15, MED21, PRDM16, SOX8, TBR1, TP73, DLX2, GCK, PAX9, SORBS1, FOXF2, TFAP2B, ZFPM2, HSF4, JAK3, NR2F2, TLX1	0.779678
GOTERM_BP_FAT	GO:0032024~positive regulation of insulin secretion	3	0.0665358	CD38, GCK, PFKFB2	0.778549
GOTERM_BP_FAT	GO:0048701~embryonic cranial skeleton morphogenesis	3	0.0665358	DLX2, CHST11, TFAP2A	0.778549
GOTERM_BP_FAT	GO:0010863~positive regulation of phospholipase C activity	5	0.0676952	HCRTR2, F2RL3, GNA11, S1PR4, PLCB2	0.780658
GOTERM_BP_FAT	GO:0007202~activation of phospholipase C activity	5	0.0676952	HCRTR2, F2RL3, GNA11, S1PR4, PLCB2	0.780658
GOTERM_BP_FAT	GO:0055082~cellular chemical homeostasis	15	0.0681783	PTPRC, JPH3, CCL2, TRPM8, GNA11, ATP2B2, CD38, P2RX1, GCK, S1PR4, CACNA1G, RYR1, SCARA5, KCNQ1, GLP1R	0.779305
GOTERM_BP_FAT	GO:0046883~regulation of hormone secretion	5	0.0707847	INHBB, CD38, GCK, PFKFB2, KCNQ1	0.788443
GOTERM_BP_FAT	GO:0031327~negative regulation of cellular biosynthetic process	20	0.0727115	HMGB1, SLA2, SIX3, SMAD3, PTPRU, PRDM16, NR2E1, SIGIRR, INHBB, CDKN1C, DLX2, GCK, FOXF2, BCL6B, LBXCOR1, ZFPM2, HSF4, LRRFIP1, NR2F2, CRYM	0.793907
GOTERM_BP_FAT	GO:0045168~cell-cell signaling involved in cell fate specification	3	0.073235	WNT3, HOXA11, SIX3	0.792735
GOTERM_BP_FAT	GO:0031128~developmental induction	3	0.073235	WNT3, HOXA11, SIX3	0.792735
GOTERM_BP_FAT	GO:0042698~ovulation cycle	5	0.0739454	INHBB, TAF4, STAT5A, STAT5B, ANGPT1	0.792443
GOTERM_BP_FAT	GO:0048608~reproductive structure development	7	0.0786127	INHBB, TAF4, OSR1, STAT5A, STAT5B, DMRT2, ANGPT1	0.806041
GOTERM_BP_FAT	GO:0016481~negative regulation of transcription	17	0.0791286	HMGB1, SLA2, SIX3, SMAD3, PTPRU, PRDM16, NR2E1, CDKN1C, DLX2, FOXF2, BCL6B, LBXCOR1, ZFPM2, HSF4, LRRFIP1, NR2F2, CRYM	0.804842
GOTERM_BP_FAT	GO:0030003~cellular cation homeostasis	11	0.0795431	ATP2B2, CD38, PTPRC, JPH3, CCL2, TRPM8, S1PR4, RYR1, CACNA1G, SCARA5, GLP1R	0.803237
GOTERM_BP_FAT	GO:0045892~negative regulation of transcription, DNA-dependent	14	0.0802312	HMGB1, SLA2, SIX3, SMAD3, PRDM16, NR2E1, CDKN1C, DLX2, FOXF2, BCL6B, ZFPM2, HSF4, NR2F2, CRYM	0.79622
GOTERM_BP_FAT	GO:0046545~development of primary female sexual characteristics	5	0.0804774	INHBB, TAF4, STAT5A, STAT5B, ANGPT1	0.793994
GOTERM_BP_FAT	GO:0046660~female sex differentiation	5	0.0804774	INHBB, TAF4, STAT5A, STAT5B, ANGPT1	0.793994
GOTERM_BP_FAT	GO:0010518~positive regulation of phospholipase activity	5	0.0804774	HCRTR2, F2RL3, GNA11, S1PR4, PLCB2	0.793994
GOTERM_BP_FAT	GO:0045137~development of primary sexual characteristics	7	0.0809626	INHBB, TAF4, OSR1, STAT5A, STAT5B, DMRT2, ANGPT1	0.792795
GOTERM_BP_FAT	GO:0006029~proteoglycan metabolic process	4	0.080963	EGFLAM, CHST11, CYTL1, HS3ST3B1	0.789575
GOTERM_BP_FAT	GO:0007369~gastrulation	5	0.0838473	WNT3, MACF1, EOMES, SMAD3, TRIM15	0.798297
GOTERM_BP_FAT	GO:0009890~negative regulation of biosynthetic process	20	0.0870716	HMGB1, SLA2, SIX3, SMAD3, PTPRU, PRDM16, NR2E1, SIGIRR, INHBB, CDKN1C, DLX2, GCK, FOXF2, BCL6B, LBXCOR1, ZFPM2, HSF4, LRRFIP1, NR2F2, CRYM	0.807834
GOTERM_BP_FAT	GO:0001912~positive regulation of leukocyte mediated cytotoxicity	3	0.0872371	PTPRC, STAT5A, STAT5B	0.805425
GOTERM_BP_FAT	GO:0010517~regulation of phospholipase activity	5	0.0872854	HCRTR2, F2RL3, GNA11, S1PR4, PLCB2	0.802583
GOTERM_BP_FAT	GO:0019725~cellular homeostasis	17	0.0875233	PTPRC, JPH3, CCL2, TRPM8, GNA11, ATP2B2, CD38, GCK, P2RX1, S1PR4, CACNA1G, RYR1, HAAO, SCARA5, KCNQ1, GLP1R, GLRX	0.800484
GOTERM_BP_FAT	GO:0006814~sodium ion transport	7	0.0882456	SLC17A7, ACCN1, SLC38A4, FXYD2, SLC24A4, SLC10A4, SLC38A11	0.800261
GOTERM_BP_FAT	GO:0051253~negative regulation of RNA metabolic process	14	0.0899441	HMGB1, SLA2, SIX3, SMAD3, PRDM16, NR2E1, CDKN1C, DLX2, FOXF2, BCL6B, ZFPM2, HSF4, NR2F2, CRYM	0.800786
GOTERM_BP_FAT	GO:0010629~negative regulation of gene expression	18	0.0901618	HMGB1, SLA2, SIX3, SMAD3, PTPRU, PRDM16, NR2E1, CDKN1C, DLX2, FOXF2, BCL6B, LBXCOR1, ZFPM2, HSF4, LRRFIP1, NR2F2, KCNQ1, CRYM	0.798688
GOTERM_BP_FAT	GO:0010558~negative regulation of macromolecule biosynthetic process	19	0.0987104	HMGB1, SLA2, SIX3, SMAD3, PTPRU, PRDM16, NR2E1, SIGIRR, INHBB, CDKN1C, DLX2, FOXF2, BCL6B, LBXCOR1, ZFPM2, HSF4, LRRFIP1, NR2F2, CRYM	0.814935
GOTERM_BP_FAT	GO:0002694~regulation of leukocyte activation	8	0.099385	CD38, PTPRC, STAT5A, SLA2, TNFRSF13B, STAT5B, RORA, PAG1	0.814496
GOTERM_BP_FAT	GO:0060193~positive regulation of lipase activity	5	0.101703	HCRTR2, F2RL3, GNA11, S1PR4, PLCB2	0.81941
GOTERM_BP_FAT	GO:0002793~positive regulation of peptide secretion	3	0.101957	CD38, GCK, PFKFB2	0.817614
GOTERM_BP_FAT	GO:0006873~cellular ion homeostasis	14	0.10739	PTPRC, JPH3, CCL2, TRPM8, GNA11, CD38, ATP2B2, P2RX1, S1PR4, CACNA1G, RYR1, SCARA5, KCNQ1, GLP1R	0.829312
GOTERM_BP_FAT	GO:0031343~positive regulation of cell killing	3	0.109556	PTPRC, STAT5A, STAT5B	0.833196
GOTERM_BP_FAT	GO:0007584~response to nutrient	7	0.114995	CD38, CUBN, CCL2, MAP1B, MGP, ANGPT1, TIE1	0.841223
GOTERM_BP_FAT	GO:0001910~regulation of leukocyte mediated cytotoxicity	3	0.117299	PTPRC, STAT5A, STAT5B	0.838174
GOTERM_BP_FAT	GO:0001708~cell fate specification	4	0.11947	WNT3, EVX1, HOXA11, SIX3	0.837159
GOTERM_BP_FAT	GO:0050865~regulation of cell activation	8	0.121862	CD38, PTPRC, STAT5A, SLA2, TNFRSF13B, STAT5B, RORA, PAG1	0.836767
GOTERM_BP_FAT	GO:0030166~proteoglycan biosynthetic process	3	0.125174	CHST11, CYTL1, HS3ST3B1	0.83874
GOTERM_BP_FAT	GO:0033077~T cell differentiation in the thymus	3	0.133171	PTPRC, STAT5A, STAT5B	0.851705
GOTERM_BP_FAT	GO:0050670~regulation of lymphocyte proliferation	5	0.133525	CD38, PTPRC, STAT5A, TNFRSF13B, STAT5B	0.850511
GOTERM_BP_FAT	GO:0070663~regulation of leukocyte proliferation	5	0.137762	CD38, PTPRC, STAT5A, TNFRSF13B, STAT5B	0.854104
GOTERM_BP_FAT	GO:0032944~regulation of mononuclear cell proliferation	5	0.137762	CD38, PTPRC, STAT5A, TNFRSF13B, STAT5B	0.854104
GOTERM_BP_FAT	GO:0051249~regulation of lymphocyte activation	7	0.139006	CD38, PTPRC, STAT5A, SLA2, TNFRSF13B, STAT5B, PAG1	0.854895
GOTERM_BP_FAT	GO:0050671~positive regulation of lymphocyte proliferation	4	0.140825	CD38, PTPRC, STAT5A, STAT5B	0.856907
GOTERM_BP_FAT	GO:0031341~regulation of cell killing	3	0.14128	PTPRC, STAT5A, STAT5B	0.855989
GOTERM_BP_FAT	GO:0007595~lactation	3	0.14128	ATP2B2, STAT5A, STAT5B	0.855989
GOTERM_BP_FAT	GO:0070271~protein complex biogenesis	17	0.142329	TAF4, TRPM8, CRYAB, SCUBE1, TSPAN4, FKBP4, SMAD3, MGP, GAS7, KCNQ5, P2RX1, MYH11, TUBB6, ANGPT1, HSF4, SCARA5, DCTPP1	0.85634
GOTERM_BP_FAT	GO:0006461~protein complex assembly	17	0.142329	TAF4, TRPM8, CRYAB, SCUBE1, TSPAN4, FKBP4, SMAD3, MGP, GAS7, KCNQ5, P2RX1, MYH11, TUBB6, ANGPT1, HSF4, SCARA5, DCTPP1	0.85634
GOTERM_BP_FAT	GO:0070665~positive regulation of leukocyte proliferation	4	0.146352	CD38, PTPRC, STAT5A, STAT5B	0.862811
GOTERM_BP_FAT	GO:0032946~positive regulation of mononuclear cell proliferation	4	0.146352	CD38, PTPRC, STAT5A, STAT5B	0.862811
GOTERM_BP_FAT	GO:0010605~negative regulation of macromolecule metabolic process	23	0.148334	PTPRC, HMGB1, SLA2, SIX3, SMAD3, PTPRU, PRDM16, NR2E1, SIGIRR, INHBB, CDKN1C, DLX2, SERPINA5, FOXF2, BCL6B, LBXCOR1, ZFPM2, HSF4, LRRFIP1, NR2F2, IGFBP3, KCNQ1, CRYM	0.863176
GOTERM_BP_FAT	GO:0015758~glucose transport	3	0.149492	SORBS1, SLC45A1, KLF15	0.863686
GOTERM_BP_FAT	GO:0060191~regulation of lipase activity	5	0.150789	HCRTR2, F2RL3, GNA11, S1PR4, PLCB2	0.864463
GOTERM_BP_FAT	GO:0048704~embryonic skeletal system morphogenesis	4	0.151949	DLX2, HOXD4, CHST11, TFAP2A	0.861478
GOTERM_BP_FAT	GO:0030336~negative regulation of cell migration	4	0.151949	DLL4, TIE1, PTPRU, IGFBP3	0.861478
GOTERM_BP_FAT	GO:0048878~chemical homeostasis	17	0.157144	PTPRC, JPH3, CCL2, TRPM8, GNA11, SLC26A4, ATP2B2, CD38, GCK, P2RX1, S1PR4, CACNA1G, RYR1, ATP6V0A4, SCARA5, KCNQ1, GLP1R	0.869638
GOTERM_BP_FAT	GO:0045934~negative regulation of nucleobase, nucleoside, nucleotide and nucleic acid metabolic process	17	0.157144	HMGB1, SLA2, SIX3, SMAD3, PTPRU, PRDM16, NR2E1, CDKN1C, DLX2, FOXF2, BCL6B, LBXCOR1, ZFPM2, HSF4, LRRFIP1, NR2F2, CRYM	0.869638
GOTERM_BP_FAT	GO:0008645~hexose transport	3	0.157796	SORBS1, SLC45A1, KLF15	0.869162
GOTERM_BP_FAT	GO:0030030~cell projection organization	13	0.162755	ATP2B2, MACF1, RTN4RL1, MAP1B, BAI1, TNN, CDH4, GAS7, TBR1, NR2E1, SLIT1, EPHB1, KALRN	0.874769
GOTERM_BP_FAT	GO:0010604~positive regulation of macromolecule metabolic process	26	0.163131	EVX1, STAT5A, STAT5B, CYTL1, RORA, PRDM16, MED21, SOX8, SORBS1, PAX9, FOXF2, HSF4, NR2F2, TLX1, PTPRC, SIX3, SMAD3, KLF15, TBR1, TP73, DLX2, GCK, TFAP2B, ZFPM2, JAK3, TNK2	0.873814
GOTERM_BP_FAT	GO:0015749~monosaccharide transport	3	0.166184	SORBS1, SLC45A1, KLF15	0.877485
GOTERM_BP_FAT	GO:0031110~regulation of microtubule polymerization or depolymerization	3	0.166184	TRIM54, MACF1, MAP1B	0.877485
GOTERM_BP_FAT	GO:0051172~negative regulation of nitrogen compound metabolic process	17	0.169303	HMGB1, SLA2, SIX3, SMAD3, PTPRU, PRDM16, NR2E1, CDKN1C, DLX2, FOXF2, BCL6B, LBXCOR1, ZFPM2, HSF4, LRRFIP1, NR2F2, CRYM	0.878042
GOTERM_BP_FAT	GO:0045582~positive regulation of T cell differentiation	3	0.174648	PTPRC, STAT5A, STAT5B	0.882187
GOTERM_BP_FAT	GO:0040013~negative regulation of locomotion	4	0.17498	DLL4, TIE1, PTPRU, IGFBP3	0.881227
GOTERM_BP_FAT	GO:0042110~T cell activation	6	0.178591	PTPRC, STAT5A, SLA2, STAT5B, EOMES, SMAD3	0.885407
GOTERM_BP_FAT	GO:0031667~response to nutrient levels	8	0.18529	CD38, NES, CUBN, CCL2, MAP1B, MGP, ANGPT1, TIE1	0.889746
GOTERM_BP_FAT	GO:0048511~rhythmic process	6	0.186626	INHBB, DDC, TAF4, STAT5A, STAT5B, ANGPT1	0.8903
GOTERM_BP_FAT	GO:0051271~negative regulation of cell motion	4	0.186842	DLL4, TIE1, PTPRU, IGFBP3	0.889235
GOTERM_BP_FAT	GO:0019933~cAMP-mediated signaling	5	0.18763	ADCY4, CHRM4, S1PR4, RAPGEF4, GLP1R	0.889002
GOTERM_BP_FAT	GO:0002708~positive regulation of lymphocyte mediated immunity	3	0.191769	PTPRC, STAT5A, STAT5B	0.89084
GOTERM_BP_FAT	GO:0002705~positive regulation of leukocyte mediated immunity	3	0.191769	PTPRC, STAT5A, STAT5B	0.89084
GOTERM_BP_FAT	GO:0030217~T cell differentiation	4	0.198906	PTPRC, STAT5A, STAT5B, EOMES	0.899193
GOTERM_BP_FAT	GO:0045621~positive regulation of lymphocyte differentiation	3	0.200411	PTPRC, STAT5A, STAT5B	0.898616
GOTERM_BP_FAT	GO:0010906~regulation of glucose metabolic process	3	0.200411	GCK, SORBS1, PFKFB2	0.898616
GOTERM_BP_FAT	GO:0035023~regulation of Rho protein signal transduction	5	0.207043	BCR, TIAM2, SYDE1, GEFT, KALRN	0.902076
GOTERM_BP_FAT	GO:0010675~regulation of cellular carbohydrate metabolic process	3	0.226576	GCK, SORBS1, PFKFB2	0.918464
GOTERM_BP_FAT	GO:0030814~regulation of cAMP metabolic process	5	0.227003	ADCY4, CHRM4, S1PR4, TIMP2, GLP1R	0.917846
GOTERM_BP_FAT	GO:0046578~regulation of Ras protein signal transduction	8	0.227997	BCR, ADAP2, TIAM2, SYDE1, GEFT, IQSEC3, IQSEC1, KALRN	0.917813
GOTERM_BP_FAT	GO:0019221~cytokine-mediated signaling pathway	4	0.229811	CCL2, STAT5A, STAT5B, JAK3	0.918619
GOTERM_BP_FAT	GO:0042102~positive regulation of T cell proliferation	3	0.235356	PTPRC, STAT5A, STAT5B	0.923076
GOTERM_BP_FAT	GO:0006109~regulation of carbohydrate metabolic process	3	0.235356	GCK, SORBS1, PFKFB2	0.923076
GOTERM_BP_FAT	GO:0043010~camera-type eye development	5	0.247428	CRYAB, SIX3, HSF4, NR2E1, EPHB1	0.928406
GOTERM_BP_FAT	GO:0007599~hemostasis	5	0.252597	F2RL3, GP5, FLI1, P2RX1, SCUBE1	0.929242
GOTERM_BP_FAT	GO:0070507~regulation of microtubule cytoskeleton organization	3	0.261784	TRIM54, MACF1, MAP1B	0.933373
GOTERM_BP_FAT	GO:0009991~response to extracellular stimulus	8	0.263756	CD38, NES, CUBN, CCL2, MAP1B, MGP, ANGPT1, TIE1	0.933255
GOTERM_BP_FAT	GO:0006164~purine nucleotide biosynthetic process	6	0.273026	ATP2B2, ADCY4, ADSSL1, ATP2C2, ATP6V0A4, ATP8B4	0.937145
GOTERM_BP_FAT	GO:0048706~embryonic skeletal system development	4	0.274369	DLX2, HOXD4, CHST11, TFAP2A	0.937351
GOTERM_BP_FAT	GO:0009165~nucleotide biosynthetic process	7	0.276026	ATP2B2, ADCY4, ADSSL1, ATP2C2, HAAO, ATP6V0A4, ATP8B4	0.937788
GOTERM_BP_FAT	GO:0030799~regulation of cyclic nucleotide metabolic process	5	0.278753	ADCY4, CHRM4, S1PR4, TIMP2, GLP1R	0.938223
GOTERM_BP_FAT	GO:0002699~positive regulation of immune effector process	3	0.279422	PTPRC, STAT5A, STAT5B	0.937934
GOTERM_BP_FAT	GO:0042326~negative regulation of phosphorylation	3	0.288232	CDKN1C, PTPRC, IGFBP3	0.942625
GOTERM_BP_FAT	GO:0006140~regulation of nucleotide metabolic process	5	0.294651	ADCY4, CHRM4, S1PR4, TIMP2, GLP1R	0.944024
GOTERM_BP_FAT	GO:0009152~purine ribonucleotide biosynthetic process	5	0.299977	ATP2B2, ADSSL1, ATP2C2, ATP6V0A4, ATP8B4	0.946056
GOTERM_BP_FAT	GO:0034654~nucleobase, nucleoside, nucleotide and nucleic acid biosynthetic process	7	0.304468	ATP2B2, ADCY4, ADSSL1, ATP2C2, HAAO, ATP6V0A4, ATP8B4	0.947497
GOTERM_BP_FAT	GO:0034404~nucleobase, nucleoside and nucleotide biosynthetic process	7	0.304468	ATP2B2, ADCY4, ADSSL1, ATP2C2, HAAO, ATP6V0A4, ATP8B4	0.947497
GOTERM_BP_FAT	GO:0006468~protein amino acid phosphorylation	19	0.309385	FYB, PTPRC, BCKDK, CCL2, BCR, BLK, STAT5A, MYLK4, EPHB1, STK32C, TEX14, GMFG, C7ORF16, TIE1, TNK2, JAK3, IGFBP3, AATK, KALRN	0.949145
GOTERM_BP_FAT	GO:0002683~negative regulation of immune system process	4	0.313216	PTPRC, SLA2, TNFRSF13B, PAG1	0.95011
GOTERM_BP_FAT	GO:0010563~negative regulation of phosphorus metabolic process	3	0.314571	CDKN1C, PTPRC, IGFBP3	0.950261
GOTERM_BP_FAT	GO:0045936~negative regulation of phosphate metabolic process	3	0.314571	CDKN1C, PTPRC, IGFBP3	0.950261
GOTERM_BP_FAT	GO:0032886~regulation of microtubule-based process	3	0.323306	TRIM54, MACF1, MAP1B	0.95449
GOTERM_BP_FAT	GO:0045449~regulation of transcription	66	0.330564	EVX1, STAT5A, STAT5B, ZBTB39, RORA, CBFA2T3, MED21, ZNF518A, NR2E1, LBH, FLI1, PAX9, FOXF2, HSF4, LRRFIP1, NR2F2, ZBTB22, NOTO, EMX1, SLA2, SIX3, ZNF790, EOMES, DMRT2, PTPRU, DMRTB1, TBR1, TOX2, SIGIRR, PARP15, HOXD4, TFAP2B, TFAP2A, KCNH7, ZFPM2, ZFPM1, KCNH3, SCML4, HMGB1, HOXA11, ZNF76, CYTL1, C14ORF169, PRDM16, SOX8, MED12L, TAL1, AHRR, ZNF167, HOXA10, LBXCOR1, TLX1, RFX8, TAF4, ESRRB, SMAD3,…	0.957092
GOTERM_BP_FAT	GO:0044272~sulfur compound biosynthetic process	3	0.332013	CHST11, CYTL1, HS3ST3B1	0.957257
GOTERM_BP_FAT	GO:0009260~ribonucleotide biosynthetic process	5	0.337513	ATP2B2, ADSSL1, ATP2C2, ATP6V0A4, ATP8B4	0.958856
GOTERM_BP_FAT	GO:0045580~regulation of T cell differentiation	3	0.340688	PTPRC, STAT5A, STAT5B	0.959301
GOTERM_BP_FAT	GO:0006754~ATP biosynthetic process	4	0.352192	ATP2B2, ATP2C2, ATP6V0A4, ATP8B4	0.962987
GOTERM_BP_FAT	GO:0050767~regulation of neurogenesis	6	0.356537	DLX2, MAP1B, TIMP2, CDH4, NR2E1, KALRN	0.964354
GOTERM_BP_FAT	GO:0002706~regulation of lymphocyte mediated immunity	3	0.36649	PTPRC, STAT5A, STAT5B	0.96609
GOTERM_BP_FAT	GO:0051250~negative regulation of lymphocyte activation	3	0.36649	SLA2, TNFRSF13B, PAG1	0.96609
GOTERM_BP_FAT	GO:0030308~negative regulation of cell growth	4	0.371604	CRYAB, SMAD3, GNG4, TP73	0.967197
GOTERM_BP_FAT	GO:0007190~activation of adenylate cyclase activity	3	0.375005	ADCY4, S1PR4, GLP1R	0.968054
GOTERM_BP_FAT	GO:0001654~eye development	5	0.380599	CRYAB, SIX3, HSF4, NR2E1, EPHB1	0.969269
GOTERM_BP_FAT	GO:0045762~positive regulation of adenylate cyclase activity	3	0.383474	ADCY4, S1PR4, GLP1R	0.96948
GOTERM_BP_FAT	GO:0019724~B cell mediated immunity	3	0.383474	SLA2, LY9, C1QC	0.96948
GOTERM_BP_FAT	GO:0048562~embryonic organ morphogenesis	5	0.385973	ATP2B2, DLX2, HOXD4, CHST11, TFAP2A	0.969557
GOTERM_BP_FAT	GO:0045664~regulation of neuron differentiation	5	0.385973	MAP1B, TIMP2, CDH4, NR2E1, KALRN	0.969557
GOTERM_BP_FAT	GO:0031281~positive regulation of cyclase activity	3	0.391893	ADCY4, S1PR4, GLP1R	0.970433
GOTERM_BP_FAT	GO:0002695~negative regulation of leukocyte activation	3	0.391893	SLA2, TNFRSF13B, PAG1	0.970433
GOTERM_BP_FAT	GO:0045761~regulation of adenylate cyclase activity	4	0.397309	ADCY4, CHRM4, S1PR4, GLP1R	0.971872
GOTERM_BP_FAT	GO:0050804~regulation of synaptic transmission	5	0.40206	ATP2B2, CD38, CCL2, MAP1B, NFKBIL1	0.973037
GOTERM_BP_FAT	GO:0065003~macromolecular complex assembly	18	0.403656	TAF4, TRPM8, CRYAB, TSPAN4, SCUBE1, FKBP4, SMAD3, MGP, TSPYL5, GAS7, KCNQ5, P2RX1, MYH11, TUBB6, ANGPT1, HSF4, SCARA5, DCTPP1	0.973179
GOTERM_BP_FAT	GO:0051251~positive regulation of lymphocyte activation	4	0.403693	CD38, PTPRC, STAT5A, STAT5B	0.972829
GOTERM_BP_FAT	GO:0051349~positive regulation of lyase activity	3	0.408573	ADCY4, S1PR4, GLP1R	0.973993
GOTERM_BP_FAT	GO:0009206~purine ribonucleoside triphosphate biosynthetic process	4	0.410058	ATP2B2, ATP2C2, ATP6V0A4, ATP8B4	0.974096
GOTERM_BP_FAT	GO:0009150~purine ribonucleotide metabolic process	5	0.412743	ATP2B2, ADSSL1, ATP2C2, ATP6V0A4, ATP8B4	0.974561
GOTERM_BP_FAT	GO:0009201~ribonucleoside triphosphate biosynthetic process	4	0.416403	ATP2B2, ATP2C2, ATP6V0A4, ATP8B4	0.975302
GOTERM_BP_FAT	GO:0009145~purine nucleoside triphosphate biosynthetic process	4	0.416403	ATP2B2, ATP2C2, ATP6V0A4, ATP8B4	0.975302
GOTERM_BP_FAT	GO:0031279~regulation of cyclase activity	4	0.416403	ADCY4, CHRM4, S1PR4, GLP1R	0.975302
GOTERM_BP_FAT	GO:0045792~negative regulation of cell size	4	0.416403	CRYAB, SMAD3, GNG4, TP73	0.975302
GOTERM_BP_FAT	GO:0040014~regulation of multicellular organism growth	3	0.425028	STAT5A, STAT5B, GAMT	0.976766
GOTERM_BP_FAT	GO:0002703~regulation of leukocyte mediated immunity	3	0.425028	PTPRC, STAT5A, STAT5B	0.976766
GOTERM_BP_FAT	GO:0008643~carbohydrate transport	3	0.425028	SORBS1, SLC45A1, KLF15	0.976766
GOTERM_BP_FAT	GO:0050866~negative regulation of cell activation	3	0.425028	SLA2, TNFRSF13B, PAG1	0.976766
GOTERM_BP_FAT	GO:0016310~phosphorylation	21	0.428423	FYB, PTPRC, BCKDK, CCL2, BCR, STAT5A, BLK, MYLK4, EPHB1, STK32C, TEX14, GCK, GMFG, C7ORF16, TIE1, TNK2, JAK3, ATP6V0A4, IGFBP3, AATK, KALRN	0.977376
GOTERM_BP_FAT	GO:0030817~regulation of cAMP biosynthetic process	4	0.429024	ADCY4, CHRM4, S1PR4, GLP1R	0.977229
GOTERM_BP_FAT	GO:0051339~regulation of lyase activity	4	0.429024	ADCY4, CHRM4, S1PR4, GLP1R	0.977229
GOTERM_BP_FAT	GO:0042129~regulation of T cell proliferation	3	0.433166	PTPRC, STAT5A, STAT5B	0.978022
GOTERM_BP_FAT	GO:0009142~nucleoside triphosphate biosynthetic process	4	0.435298	ATP2B2, ATP2C2, ATP6V0A4, ATP8B4	0.978277
GOTERM_BP_FAT	GO:0007596~blood coagulation	4	0.435298	F2RL3, GP5, P2RX1, SCUBE1	0.978277
GOTERM_BP_FAT	GO:0050817~coagulation	4	0.435298	F2RL3, GP5, P2RX1, SCUBE1	0.978277
GOTERM_BP_FAT	GO:0045619~regulation of lymphocyte differentiation	3	0.441242	PTPRC, STAT5A, STAT5B	0.979482
GOTERM_BP_FAT	GO:0030879~mammary gland development	3	0.441242	ATP2B2, STAT5A, STAT5B	0.979482
GOTERM_BP_FAT	GO:0030098~lymphocyte differentiation	4	0.441547	PTPRC, STAT5A, STAT5B, EOMES	0.979274
GOTERM_BP_FAT	GO:0048736~appendage development	4	0.441547	HOXA11, CHST11, HOXA10, NR2F2	0.979274
GOTERM_BP_FAT	GO:0060173~limb development	4	0.441547	HOXA11, CHST11, HOXA10, NR2F2	0.979274
GOTERM_BP_FAT	GO:0046034~ATP metabolic process	4	0.453963	ATP2B2, ATP2C2, ATP6V0A4, ATP8B4	0.980862
GOTERM_BP_FAT	GO:0002696~positive regulation of leukocyte activation	4	0.460129	CD38, PTPRC, STAT5A, STAT5B	0.98173
GOTERM_BP_FAT	GO:0009259~ribonucleotide metabolic process	5	0.460224	ATP2B2, ADSSL1, ATP2C2, ATP6V0A4, ATP8B4	0.981498
GOTERM_BP_FAT	GO:0051969~regulation of transmission of nerve impulse	5	0.460224	ATP2B2, CD38, CCL2, MAP1B, NFKBIL1	0.981498
GOTERM_BP_FAT	GO:0051960~regulation of nervous system development	6	0.473058	DLX2, MAP1B, TIMP2, CDH4, NR2E1, KALRN	0.983712
GOTERM_BP_FAT	GO:0051270~regulation of cell motion	6	0.478178	DLL4, STAT5B, SMAD3, TIE1, PTPRU, IGFBP3	0.984483
GOTERM_BP_FAT	GO:0051047~positive regulation of secretion	4	0.478442	INHBB, CD38, GCK, PFKFB2	0.984313
GOTERM_BP_FAT	GO:0030808~regulation of nucleotide biosynthetic process	4	0.484483	ADCY4, CHRM4, S1PR4, GLP1R	0.985017
GOTERM_BP_FAT	GO:0030802~regulation of cyclic nucleotide biosynthetic process	4	0.484483	ADCY4, CHRM4, S1PR4, GLP1R	0.985017
GOTERM_BP_FAT	GO:0045926~negative regulation of growth	4	0.484483	CRYAB, SMAD3, GNG4, TP73	0.985017
GOTERM_BP_FAT	GO:0009108~coenzyme biosynthetic process	3	0.488316	HAAO, FPGS, MOCS1	0.985297
GOTERM_BP_FAT	GO:0050867~positive regulation of cell activation	4	0.49049	CD38, PTPRC, STAT5A, STAT5B	0.985482
GOTERM_BP_FAT	GO:0031644~regulation of neurological system process	5	0.491144	ATP2B2, CD38, CCL2, MAP1B, NFKBIL1	0.985395
GOTERM_BP_FAT	GO:0002449~lymphocyte mediated immunity	3	0.495919	SLA2, LY9, C1QC	0.986034
GOTERM_BP_FAT	GO:0046649~lymphocyte activation	6	0.506311	PTPRC, STAT5A, SLA2, STAT5B, EOMES, SMAD3	0.987193
GOTERM_BP_FAT	GO:0043933~macromolecular complex subunit organization	18	0.511436	TAF4, TRPM8, CRYAB, TSPAN4, SCUBE1, FKBP4, SMAD3, MGP, TSPYL5, GAS7, KCNQ5, P2RX1, MYH11, TUBB6, ANGPT1, HSF4, SCARA5, DCTPP1	0.987463
GOTERM_BP_FAT	GO:0050863~regulation of T cell activation	4	0.525784	PTPRC, STAT5A, STAT5B, PAG1	0.988923
GOTERM_BP_FAT	GO:0009205~purine ribonucleoside triphosphate metabolic process	4	0.525784	ATP2B2, ATP2C2, ATP6V0A4, ATP8B4	0.988923
GOTERM_BP_FAT	GO:0009199~ribonucleoside triphosphate metabolic process	4	0.531536	ATP2B2, ATP2C2, ATP6V0A4, ATP8B4	0.989405
GOTERM_BP_FAT	GO:0006796~phosphate metabolic process	24	0.533191	FYB, PTPRC, BCKDK, CCL2, BCR, STAT5A, BLK, MYLK4, PTPRU, EPHB1, STK32C, TEX14, GCK, GMFG, C7ORF16, PPM1L, TIE1, TNK2, JAK3, ATP6V0A4, IGFBP3, MTMR7, KALRN, AATK	0.989323
GOTERM_BP_FAT	GO:0006793~phosphorus metabolic process	24	0.533191	FYB, PTPRC, BCKDK, CCL2, BCR, STAT5A, BLK, MYLK4, PTPRU, EPHB1, STK32C, TEX14, GCK, GMFG, C7ORF16, PPM1L, TIE1, TNK2, JAK3, ATP6V0A4, IGFBP3, MTMR7, KALRN, AATK	0.989323
GOTERM_BP_FAT	GO:0043623~cellular protein complex assembly	5	0.536078	FKBP4, MYH11, SMAD3, TUBB6, GAS7	0.989561
GOTERM_BP_FAT	GO:0050870~positive regulation of T cell activation	3	0.539997	PTPRC, STAT5A, STAT5B	0.989783
GOTERM_BP_FAT	GO:0002460~adaptive immune response based on somatic recombination of immune receptors built from immunoglobulin superfamily domains	3	0.54708	SLA2, LY9, C1QC	0.990401
GOTERM_BP_FAT	GO:0002250~adaptive immune response	3	0.54708	SLA2, LY9, C1QC	0.990401
GOTERM_BP_FAT	GO:0009144~purine nucleoside triphosphate metabolic process	4	0.554144	ATP2B2, ATP2C2, ATP6V0A4, ATP8B4	0.990986
GOTERM_BP_FAT	GO:0048514~blood vessel morphogenesis	6	0.561391	CXCL17, DLL4, APOLD1, ZFPM2, ANGPT1, NR2F2	0.991437
GOTERM_BP_FAT	GO:0006915~apoptosis	15	0.56524	PACS2, BCL2L14, GULP1, SMAD3, CD5L, DNAJB13, TP73, NFKBIL1, AHRR, TNFRSF10C, TNFRSF1B, TIAM2, P2RX1, AATK, KALRN	0.991742
GOTERM_BP_FAT	GO:0030334~regulation of cell migration	5	0.569616	DLL4, SMAD3, TIE1, PTPRU, IGFBP3	0.992093
GOTERM_BP_FAT	GO:0048534~hemopoietic or lymphoid organ development	7	0.582024	TAL1, PTPRC, STAT5A, STAT5B, EOMES, TRIM10, TLX1	0.993005
GOTERM_BP_FAT	GO:0012501~programmed cell death	15	0.587891	PACS2, BCL2L14, GULP1, SMAD3, CD5L, DNAJB13, TP73, NFKBIL1, AHRR, TNFRSF10C, TNFRSF1B, TIAM2, P2RX1, AATK, KALRN	0.993246
GOTERM_BP_FAT	GO:0007188~G-protein signaling, coupled to cAMP nucleotide second messenger	3	0.600972	ADCY4, CHRM4, S1PR4	0.993922
GOTERM_BP_FAT	GO:0043066~negative regulation of apoptosis	9	0.602461	HMGB1, CCL2, CRYAB, STAT5A, CHST11, STAT5B, SMAD3, NR2E1, TP73	0.993957
GOTERM_BP_FAT	GO:0002521~leukocyte differentiation	4	0.602564	PTPRC, STAT5A, STAT5B, EOMES	0.993874
GOTERM_BP_FAT	GO:0009141~nucleoside triphosphate metabolic process	4	0.602564	ATP2B2, ATP2C2, ATP6V0A4, ATP8B4	0.993874
GOTERM_BP_FAT	GO:0007156~homophilic cell adhesion	4	0.602564	CDH15, CLSTN2, CDH4, DCHS1	0.993874
GOTERM_BP_FAT	GO:0002443~leukocyte mediated immunity	3	0.607359	SLA2, LY9, C1QC	0.994096
GOTERM_BP_FAT	GO:0006470~protein amino acid dephosphorylation	4	0.612843	PTPRC, PPM1L, PTPRU, MTMR7	0.994452
GOTERM_BP_FAT	GO:0035113~embryonic appendage morphogenesis	3	0.613668	HOXA11, CHST11, HOXA10	0.994433
GOTERM_BP_FAT	GO:0030326~embryonic limb morphogenesis	3	0.613668	HOXA11, CHST11, HOXA10	0.994433
GOTERM_BP_FAT	GO:0002252~immune effector process	4	0.617916	PTPRC, SLA2, LY9, C1QC	0.994679
GOTERM_BP_FAT	GO:0043069~negative regulation of programmed cell death	9	0.618281	HMGB1, CCL2, CRYAB, STAT5A, CHST11, STAT5B, SMAD3, NR2E1, TP73	0.994626
GOTERM_BP_FAT	GO:0060548~negative regulation of cell death	9	0.621405	HMGB1, CCL2, CRYAB, STAT5A, CHST11, STAT5B, SMAD3, NR2E1, TP73	0.994702
GOTERM_BP_FAT	GO:0006865~amino acid transport	3	0.632131	SLC38A4, SLC38A11, PDZK1	0.995104
GOTERM_BP_FAT	GO:0033673~negative regulation of kinase activity	3	0.632131	CDKN1C, PTPRC, TP73	0.995104
GOTERM_BP_FAT	GO:0007423~sensory organ development	6	0.634012	ATP2B2, CRYAB, SIX3, HSF4, NR2E1, EPHB1	0.995091
GOTERM_BP_FAT	GO:0002520~immune system development	7	0.640027	TAL1, PTPRC, STAT5A, STAT5B, EOMES, TRIM10, TLX1	0.995224
GOTERM_BP_FAT	GO:0030097~hemopoiesis	6	0.660189	TAL1, PTPRC, STAT5A, STAT5B, EOMES, TRIM10	0.996183
GOTERM_BP_FAT	GO:0051348~negative regulation of transferase activity	3	0.666982	CDKN1C, PTPRC, TP73	0.996507
GOTERM_BP_FAT	GO:0040012~regulation of locomotion	5	0.669584	DLL4, SMAD3, TIE1, PTPRU, IGFBP3	0.99654
GOTERM_BP_FAT	GO:0051188~cofactor biosynthetic process	3	0.672525	HAAO, FPGS, MOCS1	0.996538
GOTERM_BP_FAT	GO:0046942~carboxylic acid transport	4	0.67972	SLC38A4, SLC16A7, SLC38A11, PDZK1	0.99681
GOTERM_BP_FAT	GO:0045321~leukocyte activation	6	0.681649	PTPRC, STAT5A, SLA2, STAT5B, EOMES, SMAD3	0.996858
GOTERM_BP_FAT	GO:0035108~limb morphogenesis	3	0.683386	HOXA11, CHST11, HOXA10	0.996895
GOTERM_BP_FAT	GO:0035107~appendage morphogenesis	3	0.683386	HOXA11, CHST11, HOXA10	0.996895
GOTERM_BP_FAT	GO:0030324~lung development	3	0.683386	CRISPLD2, MGP, ZFPM2	0.996895
GOTERM_BP_FAT	GO:0015849~organic acid transport	4	0.684154	SLC38A4, SLC16A7, SLC38A11, PDZK1	0.996837
GOTERM_BP_FAT	GO:0006350~transcription	48	0.68671	SCML4, STAT5A, ZNF76, HOXA11, STAT5B, ZBTB39, C14ORF169, RORA, MED21, PRDM16, CBFA2T3, ZNF518A, NR2E1, SOX8, MED12L, TAL1, ZNF167, AHRR, LBH, FLI1, PAX9, FOXF2, HOXA10, LBXCOR1, LRRFIP1, HSF4, NR2F2, ZBTB22, TAF4, NOTO, ESRRB, ZNF790, EOMES, SMAD3, DMRT2, KLF15, DMRTB1, TBR1, TOX2, TP73, HEYL, HOXD4, PARP15, TFAP2B, TFAP2A, ZFPM2, ZNF763, ZFPM1	0.996916
GOTERM_BP_FAT	GO:0001568~blood vessel development	6	0.692033	CXCL17, DLL4, APOLD1, ZFPM2, ANGPT1, NR2F2	0.997035
GOTERM_BP_FAT	GO:0002697~regulation of immune effector process	3	0.693952	PTPRC, STAT5A, STAT5B	0.997081
GOTERM_BP_FAT	GO:0030323~respiratory tube development	3	0.699125	CRISPLD2, MGP, ZFPM2	0.997274
GOTERM_BP_FAT	GO:0051090~regulation of transcription factor activity	3	0.704226	CYTL1, NR2F2, SIGIRR	0.997454
GOTERM_BP_FAT	GO:0006732~coenzyme metabolic process	4	0.705638	GCK, HAAO, FPGS, MOCS1	0.997474
GOTERM_BP_FAT	GO:0051098~regulation of binding	4	0.705638	CYTL1, SMAD3, NR2F2, SIGIRR	0.997474
GOTERM_BP_FAT	GO:0016311~dephosphorylation	4	0.709798	PTPRC, PPM1L, PTPRU, MTMR7	0.997569
GOTERM_BP_FAT	GO:0001944~vasculature development	6	0.712104	CXCL17, DLL4, APOLD1, ZFPM2, ANGPT1, NR2F2	0.997625
GOTERM_BP_FAT	GO:0042981~regulation of apoptosis	18	0.719321	PTPRC, HMGB1, BCL2L14, CCL2, CRYAB, STAT5A, STAT5B, SMAD3, NR2E1, TP73, NFKBIL1, CD38, AHRR, P2RX1, TIAM2, CHST11, IGFBP3, KALRN	0.997833
GOTERM_BP_FAT	GO:0009101~glycoprotein biosynthetic process	4	0.72599	GYPC, CHST11, CYTL1, HS3ST3B1	0.998008
GOTERM_BP_FAT	GO:0060541~respiratory system development	3	0.728659	CRISPLD2, MGP, ZFPM2	0.998038
GOTERM_BP_FAT	GO:0008219~cell death	16	0.729237	PACS2, BCL2L14, GULP1, SMAD3, CD5L, DNAJB13, TP73, NFKBIL1, AHRR, SYNE1, TNFRSF10C, TNFRSF1B, P2RX1, TIAM2, AATK, KALRN	0.998027
GOTERM_BP_FAT	GO:0043067~regulation of programmed cell death	18	0.734046	PTPRC, HMGB1, BCL2L14, CCL2, CRYAB, STAT5A, STAT5B, SMAD3, NR2E1, TP73, NFKBIL1, CD38, AHRR, P2RX1, TIAM2, CHST11, IGFBP3, KALRN	0.99813
GOTERM_BP_FAT	GO:0016265~death	16	0.738791	PACS2, BCL2L14, GULP1, SMAD3, CD5L, DNAJB13, TP73, NFKBIL1, AHRR, SYNE1, TNFRSF10C, TNFRSF1B, P2RX1, TIAM2, AATK, KALRN	0.998255
GOTERM_BP_FAT	GO:0010941~regulation of cell death	18	0.739443	PTPRC, HMGB1, BCL2L14, CCL2, CRYAB, STAT5A, STAT5B, SMAD3, NR2E1, TP73, NFKBIL1, CD38, AHRR, P2RX1, TIAM2, CHST11, IGFBP3, KALRN	0.99822
GOTERM_BP_FAT	GO:0006917~induction of apoptosis	7	0.772629	CD38, AHRR, TIAM2, SMAD3, NFKBIL1, TP73, KALRN	0.999013
GOTERM_BP_FAT	GO:0012502~induction of programmed cell death	7	0.775164	CD38, AHRR, TIAM2, SMAD3, NFKBIL1, TP73, KALRN	0.999047
GOTERM_BP_FAT	GO:0051101~regulation of DNA binding	3	0.784294	CYTL1, NR2F2, SIGIRR	0.999186
GOTERM_BP_FAT	GO:0043065~positive regulation of apoptosis	9	0.802425	CD38, PTPRC, AHRR, TIAM2, SMAD3, IGFBP3, NFKBIL1, TP73, KALRN	0.999448
GOTERM_BP_FAT	GO:0043068~positive regulation of programmed cell death	9	0.80845	CD38, PTPRC, AHRR, TIAM2, SMAD3, IGFBP3, NFKBIL1, TP73, KALRN	0.999494
GOTERM_BP_FAT	GO:0010942~positive regulation of cell death	9	0.81239	CD38, PTPRC, AHRR, TIAM2, SMAD3, IGFBP3, NFKBIL1, TP73, KALRN	0.999532
GOTERM_BP_FAT	GO:0019220~regulation of phosphate metabolic process	10	0.815383	CDKN1C, ADCY4, PTPRC, PFKFB2, SMAD3, RAPGEF4, TNK2, IGFBP3, PPP1R14A, TP73	0.999557
GOTERM_BP_FAT	GO:0051174~regulation of phosphorus metabolic process	10	0.815383	CDKN1C, ADCY4, PTPRC, PFKFB2, SMAD3, RAPGEF4, TNK2, IGFBP3, PPP1R14A, TP73	0.999557
GOTERM_BP_FAT	GO:0048732~gland development	3	0.832781	ATP2B2, STAT5A, STAT5B	0.999712
GOTERM_BP_FAT	GO:0051186~cofactor metabolic process	4	0.84397	GCK, HAAO, FPGS, MOCS1	0.999786
GOTERM_BP_FAT	GO:0048870~cell motility	6	0.855764	CCL2, CATSPER1, TNN, NR2F2, NR2E1, FN1	0.999837
GOTERM_BP_FAT	GO:0051674~localization of cell	6	0.855764	CCL2, CATSPER1, TNN, NR2F2, NR2E1, FN1	0.999837
GOTERM_BP_FAT	GO:0048232~male gamete generation	6	0.857665	NANOS3, SERPINA5, CATSPER1, HOXA10, GAMT, DNAJB13	0.999837
GOTERM_BP_FAT	GO:0007283~spermatogenesis	6	0.857665	NANOS3, SERPINA5, CATSPER1, HOXA10, GAMT, DNAJB13	0.999837
GOTERM_BP_FAT	GO:0042325~regulation of phosphorylation	9	0.865817	CDKN1C, ADCY4, PTPRC, PFKFB2, RAPGEF4, TNK2, IGFBP3, PPP1R14A, TP73	0.999863
GOTERM_BP_FAT	GO:0000226~microtubule cytoskeleton organization	3	0.866285	MACF1, CRYAB, MAP1B	0.999863
GOTERM_BP_FAT	GO:0034622~cellular macromolecular complex assembly	6	0.875552	FKBP4, MYH11, SMAD3, TUBB6, GAS7, TSPYL5	0.999898
GOTERM_BP_FAT	GO:0006006~glucose metabolic process	3	0.880626	GCK, CRYAB, PFKFB2	0.999913
GOTERM_BP_FAT	GO:0016477~cell migration	5	0.895372	CCL2, TNN, NR2F2, NR2E1, FN1	0.999948
GOTERM_BP_FAT	GO:0006935~chemotaxis	3	0.895559	CXCL17, CCL2, CMTM7	0.999947
GOTERM_BP_FAT	GO:0042330~taxis	3	0.895559	CXCL17, CCL2, CMTM7	0.999947
GOTERM_BP_FAT	GO:0007276~gamete generation	7	0.909588	NANOS3, TDRD6, SERPINA5, CATSPER1, HOXA10, GAMT, DNAJB13	0.999967
GOTERM_BP_FAT	GO:0019953~sexual reproduction	8	0.920428	NANOS3, TDRD6, LCN6, SERPINA5, CATSPER1, HOXA10, GAMT, DNAJB13	0.99998
GOTERM_BP_FAT	GO:0034621~cellular macromolecular complex subunit organization	6	0.928192	FKBP4, MYH11, SMAD3, TUBB6, GAS7, TSPYL5	0.999987
GOTERM_BP_FAT	GO:0006644~phospholipid metabolic process	3	0.941903	PLA1A, PLA2G4F, PLCB2	0.999993
GOTERM_BP_FAT	GO:0019318~hexose metabolic process	3	0.944171	GCK, CRYAB, PFKFB2	0.999994
GOTERM_BP_FAT	GO:0019637~organophosphate metabolic process	3	0.952427	PLA1A, PLA2G4F, PLCB2	0.999997
GOTERM_BP_FAT	GO:0005996~monosaccharide metabolic process	3	0.96955	GCK, CRYAB, PFKFB2	0.999999
GOTERM_BP_FAT	GO:0043549~regulation of kinase activity	5	0.971603	CDKN1C, ADCY4, PTPRC, PFKFB2, TP73	1
GOTERM_BP_FAT	GO:0051338~regulation of transferase activity	5	0.97804	CDKN1C, ADCY4, PTPRC, PFKFB2, TP73	1
GOTERM_BP_FAT	GO:0045859~regulation of protein kinase activity	4	0.989267	CDKN1C, ADCY4, PTPRC, TP73	1
GOTERM_BP_FAT	GO:0045859~regulation of protein kinase activity	4	0.989267	CDKN1C, ADCY4, PTPRC, TP73	1
GOTERM_BP_FAT	GO:0006281~DNA repair	3	0.991673	HMGB1, MPG, TP73	1
GOTERM_BP_FAT	GO:0006974~response to DNA damage stimulus	4	0.993782	HMGB1, MPG, RBM38, TP73	1
GOTERM_BP_FAT	GO:0015031~protein transport	10	0.994581	FYB, KDELR3, CUBN, MACF1, LMF1, SIX3, APBA2, SNX32, SYTL2, SYTL3	1
GOTERM_BP_FAT	GO:0008104~protein localization	12	0.994925	FYB, KDELR3, CUBN, MACF1, LMF1, SIX3, APBA2, SNX32, SYTL2, SYTL3, PTPRU, NFKBIL1	1
GOTERM_BP_FAT	GO:0045184~establishment of protein localization	10	0.995123	FYB, KDELR3, CUBN, MACF1, LMF1, SIX3, APBA2, SNX32, SYTL2, SYTL3	1
GOTERM_BP_FAT	GO:0006259~DNA metabolic process	3	0.99994	HMGB1, MPG, TP73	1
Cellular component
Ontology Category	Ontology Term	Gene Count	P Value	Genes	False Discovery Rate (Benjamini-Hochberg)
GOTERM_CC_FAT	GO:0044449~contractile fiber part	9	0.00786289	SYNE1, TRIM54, CRYAB, SORBS2, GNA11, MYH11, RYR1, GEFT, FLNC	0.502072
GOTERM_CC_FAT	GO:0016021~integral to membrane	156	0.0093725	F2RL3, ADCY4, SLC44A4, GPR124, TSPAN4, IL17RE, SLC22A10, SIDT1, ATP2B2, GP5, CH25H, S1PR4, KCNK5, PRRT1, PAG1, KCND3, SLCO4A1, APOLD1, PKHD1L1, MRGPRF, PTPRU, CD38, EVC2, ATP2C2, DLL4, CATSPER1, MC2R, RYR1, SLFN12L, HS3ST3B1, GLP1R, ASPRV1, GAL3ST2, SLC38A4, DCBLD1, FXYD2, MGAT5B, ITGAE, NINJ2, SLC38A11, EPHB1, FAM19A5, HCRTR2, SEMA5B, KCNS1, SLC29A4, ITGB7, BAI1, SLC30A2, LRFN5, IFT140, GABRD, T…	0.464126
GOTERM_CC_FAT	GO:0043292~contractile fiber	9	0.0116418	SYNE1, TRIM54, CRYAB, SORBS2, GNA11, MYH11, RYR1, GEFT, FLNC	0.403811
GOTERM_CC_FAT	GO:0031224~intrinsic to membrane	160	0.0119992	F2RL3, ADCY4, SLC44A4, GPR124, TSPAN4, IL17RE, SLC22A10, SIDT1, ATP2B2, GP5, CH25H, S1PR4, KCNK5, PRRT1, PAG1, KCND3, SLCO4A1, APOLD1, PKHD1L1, MRGPRF, PTPRU, CD38, EVC2, ATP2C2, DLL4, CATSPER1, MC2R, RYR1, SLFN12L, HS3ST3B1, GLP1R, ASPRV1, GAL3ST2, SLC38A4, DCBLD1, FXYD2, MGAT5B, ITGAE, NINJ2, SLC38A11, EPHB1, FAM19A5, HCRTR2, SEMA5B, PDE6B, KCNS1, SLC29A4, GORASP2, ITGB7, BAI1, SLC30A2, LRFN5, …	0.366821
GOTERM_CC_FAT	GO:0030017~sarcomere	8	0.0120128	SYNE1, TRIM54, CRYAB, SORBS2, GNA11, RYR1, GEFT, FLNC	0.329902
GOTERM_CC_FAT	GO:0005891~voltage-gated calcium channel complex	4	0.0172471	CACNA1I, CACNA1G, CACNA1H, CACNG1	0.319002
GOTERM_CC_FAT	GO:0030016~myofibril	8	0.0224149	SYNE1, TRIM54, CRYAB, SORBS2, GNA11, RYR1, GEFT, FLNC	0.370051
GOTERM_CC_FAT	GO:0031012~extracellular matrix	16	0.028787	WNT10B, PODN, ADAMTSL1, SPOCK2, CD248, ELN, MGP, TIMP2, SMOC2, COL14A1, WNT3, EGFLAM, CRISPLD2, TNN, COL11A2, FN1	0.424718
GOTERM_CC_FAT	GO:0034704~calcium channel complex	4	0.0298718	CACNA1I, CACNA1G, CACNA1H, CACNG1	0.414786
GOTERM_CC_FAT	GO:0005578~proteinaceous extracellular matrix	15	0.033492	WNT10B, PODN, ADAMTSL1, SPOCK2, CD248, ELN, MGP, TIMP2, SMOC2, COL14A1, WNT3, EGFLAM, TNN, COL11A2, FN1	0.411998
GOTERM_CC_FAT	GO:0034705~potassium channel complex	6	0.0665023	KCNQ5, KCNS1, KCND3, KCNQ2, KCNQ1, KCTD12	0.563484
GOTERM_CC_FAT	GO:0008076~voltage-gated potassium channel complex	6	0.0665023	KCNQ5, KCNS1, KCND3, KCNQ2, KCNQ1, KCTD12	0.563484
GOTERM_CC_FAT	GO:0005903~brush border	4	0.109845	PROM1, CUBN, ATP6V0A4, PDZK1	0.723295
GOTERM_CC_FAT	GO:0031526~brush border membrane	3	0.148107	CUBN, ATP6V0A4, PDZK1	0.792632
GOTERM_CC_FAT	GO:0005773~vacuole	9	0.31174	DOC2A, CUBN, PEBP4, PPT2, PLA2G4F, SLC30A2, SP9, TRIP10, ATP6V0A4	0.910602
GOTERM_CC_FAT	GO:0030055~cell-substrate junction	5	0.314099	PTPRC, LIMS2, MACF1, SORBS1, LASP1	0.907341
GOTERM_CC_FAT	GO:0031091~platelet alpha granule	3	0.415495	GP5, THBS2, FN1	0.951573
GOTERM_CC_FAT	GO:0005764~lysosome	7	0.451984	DOC2A, CUBN, PEBP4, PPT2, PLA2G4F, SP9, TRIP10	0.963865
GOTERM_CC_FAT	GO:0000323~lytic vacuole	7	0.451984	DOC2A, CUBN, PEBP4, PPT2, PLA2G4F, SP9, TRIP10	0.963865
GOTERM_CC_FAT	GO:0031253~cell projection membrane	3	0.491822	CUBN, ATP6V0A4, PDZK1	0.970322
GOTERM_CC_FAT	GO:0005924~cell-substrate adherens junction	4	0.50394	PTPRC, LIMS2, SORBS1, LASP1	0.97192
GOTERM_CC_FAT	GO:0008021~synaptic vesicle	3	0.576129	SLC17A7, DOC2A, SYNGR3	0.977426
GOTERM_CC_FAT	GO:0045111~intermediate filament cytoskeleton	5	0.699722	KRT72, GFAP, NES, MACF1, BFSP2	0.992017
GOTERM_CC_FAT	GO:0005925~focal adhesion	3	0.733417	PTPRC, LIMS2, LASP1	0.994213
GOTERM_CC_FAT	GO:0005912~adherens junction	4	0.754967	PTPRC, LIMS2, SORBS1, LASP1	0.995127
GOTERM_CC_FAT	GO:0016323~basolateral plasma membrane	5	0.758603	PTPRC, LIMS2, MACF1, SORBS1, LASP1	0.995033
GOTERM_CC_FAT	GO:0070161~anchoring junction	4	0.813984	PTPRC, LIMS2, SORBS1, LASP1	0.99777
GOTERM_CC_FAT	GO:0016023~cytoplasmic membrane-bounded vesicle	12	0.826689	SLC17A7, GP5, DOC2A, CUBN, CRISPLD2, SLA2, MYH11, SLC30A2, SYTL2, THBS2, SYNGR3, FN1	0.997782
GOTERM_CC_FAT	GO:0031410~cytoplasmic vesicle	14	0.831345	CUBN, SLA2, GPRC5B, SYNGR3, SLC17A7, GP5, DOC2A, CRISPLD2, MYH11, SYTL2, SLC30A2, KCNQ1, THBS2, FN1	0.997814
GOTERM_CC_FAT	GO:0005882~intermediate filament	4	0.845404	KRT72, GFAP, NES, BFSP2	0.998094
GOTERM_CC_FAT	GO:0030136~clathrin-coated vesicle	3	0.850633	SLC17A7, DOC2A, SYNGR3	0.99816
GOTERM_CC_FAT	GO:0044433~cytoplasmic vesicle part	4	0.855637	SLC17A7, GP5, THBS2, FN1	0.998079
GOTERM_CC_FAT	GO:0031988~membrane-bounded vesicle	12	0.855723	SLC17A7, GP5, DOC2A, CUBN, CRISPLD2, SLA2, MYH11, SLC30A2, SYTL2, THBS2, SYNGR3, FN1	0.997932
GOTERM_CC_FAT	GO:0031982~vesicle	14	0.871399	CUBN, SLA2, GPRC5B, SYNGR3, SLC17A7, GP5, DOC2A, CRISPLD2, MYH11, SYTL2, SLC30A2, KCNQ1, THBS2, FN1	0.998329
GOTERM_CC_FAT	GO:0005789~endoplasmic reticulum membrane	5	0.91218	JPH3, CLSTN2, MRVI1, RYR1, PPM1L	0.999444
GOTERM_CC_FAT	GO:0030135~coated vesicle	3	0.913827	SLC17A7, DOC2A, SYNGR3	0.999428
GOTERM_CC_FAT	GO:0042175~nuclear envelope-endoplasmic reticulum network	5	0.931631	JPH3, CLSTN2, MRVI1, RYR1, PPM1L	0.99969
GOTERM_CC_FAT	GO:0044463~cell projection part	4	0.938044	CUBN, CHRM4, ATP6V0A4, PDZK1	0.999747
GOTERM_CC_FAT	GO:0044432~endoplasmic reticulum part	6	0.941457	PACS2, JPH3, CLSTN2, MRVI1, RYR1, PPM1L	0.999765
GOTERM_CC_FAT	GO:0030141~secretory granule	3	0.944619	GP5, THBS2, FN1	0.999781
GOTERM_CC_FAT	GO:0031981~nuclear lumen	20	0.999762	HMGB1, TAF4, HOXA11, FKBP4, SMAD3, C14ORF169, MED21, CBFA2T3, PRDM16, C1QC, STAU2, MED12L, CDKN1C, TAL1, MPG, GCK, OSR1, FOXF2, HOXA10, LBXCOR1	1
GOTERM_CC_FAT	GO:0043233~organelle lumen	25	0.999956	HMGB1, PACS2, BCKDK, CA5A, FKBP4, HOXA11, C14ORF169, CBFA2T3, PRDM16, MED21, C1QC, STAU2, MED12L, TAL1, OSR1, FOXF2, HOXA10, LBXCOR1, THBS2, FN1, TAF4, SMAD3, CDKN1C, MPG, GCK	1
GOTERM_CC_FAT	GO:0031974~membrane-enclosed lumen	25	0.999975	HMGB1, PACS2, BCKDK, CA5A, FKBP4, HOXA11, C14ORF169, CBFA2T3, PRDM16, MED21, C1QC, STAU2, MED12L, TAL1, OSR1, FOXF2, HOXA10, LBXCOR1, THBS2, FN1, TAF4, SMAD3, CDKN1C, MPG, GCK	1
GOTERM_CC_FAT	GO:0070013~intracellular organelle lumen	23	0.999984	PACS2, HMGB1, BCKDK, TAF4, HOXA11, FKBP4, CA5A, SMAD3, C14ORF169, MED21, CBFA2T3, PRDM16, C1QC, STAU2, MED12L, CDKN1C, MPG, TAL1, GCK, OSR1, FOXF2, HOXA10, LBXCOR1	1
Molecular Function
Ontology Category	Ontology Term	Gene Count	P Value	Genes	False Discovery Rate (Benjamini-Hochberg)
GOTERM_MF_FAT	GO:0046873~metal ion transmembrane transporter activity	23	1.05487e-05	KCND3, TRPM8, CACNA1I, CACNG1, CACNA2D4, ATP2B2, ACCN1, KCNQ5, KCNS1, ATP2C2, P2RX1, CATSPER1, KCNK5, CACNA1G, RYR1, CACNA1H, KCNH7, SLC30A2, KCNQ2, HTR3A, KCNH3, KCNQ1, KCTD12	0.00539689
GOTERM_MF_FAT	GO:0005261~cation channel activity	20	2.8436e-05	KCND3, TRPM8, CACNA1I, CACNG1, CACNA2D4, ACCN1, KCNQ5, KCNS1, P2RX1, CATSPER1, KCNK5, CACNA1G, RYR1, CACNA1H, KCNH7, KCNQ2, HTR3A, KCNH3, KCNQ1, KCTD12	0.00726739
GOTERM_MF_FAT	GO:0005261~cation channel activity	20	2.8436e-05	KCND3, TRPM8, CACNA1I, CACNG1, CACNA2D4, ACCN1, KCNQ5, KCNS1, P2RX1, CATSPER1, KCNK5, CACNA1G, RYR1, CACNA1H, KCNH7, KCNQ2, HTR3A, KCNH3, KCNQ1, KCTD12	0.00726739
GOTERM_MF_FAT	GO:0022843~voltage-gated cation channel activity	14	4.41683e-05	KCND3, CACNA1I, CACNG1, KCNQ5, KCNS1, CATSPER1, CACNA1G, RYR1, KCNH7, CACNA1H, KCNQ2, KCNH3, KCNQ1, KCTD12	0.00752449
GOTERM_MF_FAT	GO:0005244~voltage-gated ion channel activity	16	5.9457e-05	KCND3, CACNA1I, CACNG1, CACNA2D4, KCNQ5, KCNS1, CATSPER1, KCNK5, CACNA1G, RYR1, CACNA1H, KCNH7, KCNQ2, KCNH3, KCNQ1, KCTD12	0.00759658
GOTERM_MF_FAT	GO:0022832~voltage-gated channel activity	16	5.9457e-05	KCND3, CACNA1I, CACNG1, CACNA2D4, KCNQ5, KCNS1, CATSPER1, KCNK5, CACNA1G, RYR1, CACNA1H, KCNH7, KCNQ2, KCNH3, KCNQ1, KCTD12	0.00759658
GOTERM_MF_FAT	GO:0022836~gated channel activity	20	0.00014137	GABRD, KCND3, CACNA1I, CACNG1, CACNA2D4, ACCN1, KCNQ5, KCNS1, P2RX1, CATSPER1, KCNK5, CACNA1G, RYR1, CACNA1H, KCNH7, KCNQ2, HTR3A, KCNH3, KCNQ1, KCTD12	0.0144008
GOTERM_MF_FAT	GO:0022836~gated channel activity	20	0.00014137	GABRD, KCND3, CACNA1I, CACNG1, CACNA2D4, ACCN1, KCNQ5, KCNS1, P2RX1, CATSPER1, KCNK5, CACNA1G, RYR1, CACNA1H, KCNH7, KCNQ2, HTR3A, KCNH3, KCNQ1, KCTD12	0.0144008
GOTERM_MF_FAT	GO:0005216~ion channel activity	22	0.000330317	GABRD, FXYD2, KCND3, TRPM8, CACNA1I, CACNG1, CACNA2D4, ACCN1, KCNQ5, KCNS1, P2RX1, CATSPER1, KCNK5, CACNA1G, RYR1, CACNA1H, KCNH7, KCNQ2, HTR3A, KCNH3, KCNQ1, KCTD12	0.0278515
GOTERM_MF_FAT	GO:0022838~substrate specific channel activity	22	0.000495245	GABRD, FXYD2, KCND3, TRPM8, CACNA1I, CACNG1, CACNA2D4, ACCN1, KCNQ5, KCNS1, P2RX1, CATSPER1, KCNK5, CACNA1G, RYR1, CACNA1H, KCNH7, KCNQ2, HTR3A, KCNH3, KCNQ1, KCTD12	0.027841
GOTERM_MF_FAT	GO:0015267~channel activity	22	0.00077364	GABRD, FXYD2, KCND3, TRPM8, CACNA1I, CACNG1, CACNA2D4, ACCN1, KCNQ5, KCNS1, P2RX1, CATSPER1, KCNK5, CACNA1G, RYR1, CACNA1H, KCNH7, KCNQ2, HTR3A, KCNH3, KCNQ1, KCTD12	0.0354501
GOTERM_MF_FAT	GO:0022803~passive transmembrane transporter activity	22	0.000808217	GABRD, FXYD2, KCND3, TRPM8, CACNA1I, CACNG1, CACNA2D4, ACCN1, KCNQ5, KCNS1, P2RX1, CATSPER1, KCNK5, CACNA1G, RYR1, CACNA1H, KCNH7, KCNQ2, HTR3A, KCNH3, KCNQ1, KCTD12	0.0339747
GOTERM_MF_FAT	GO:0008332~low voltage-gated calcium channel activity	3	0.00163528	CACNA1I, CACNA1G, CACNA1H	0.0544347
GOTERM_MF_FAT	GO:0030955~potassium ion binding	10	0.00328281	KCNQ5, FXYD2, KCNS1, KCND3, SLC24A4, KCNK5, KCNH7, KCNQ2, KCNH3, KCNQ1	0.0944624
GOTERM_MF_FAT	GO:0043167~ion binding	123	0.00437158	ADCY4, STAT5A, STAT5B, RORA, NR2E1, CALB2, ATP2B2, CH25H, KCNK5, KCND3, SCUBE1, ZNF790, MGP, ATP2C2, DOC2A, TRIM31, DLL4, CATSPER1, RYR1, PGCP, KALRN, FXYD2, SLC38A4, ADAMTSL1, MGAT5B, ZNF76, ITGAE, CA5A, SLC38A11, KCNS1, AHRR, TRIM67, MACF1, ITGB7, SLC30A2, MOCS1, CPA5, GABRD, ZNF831, ADSSL1, CUBN, ESRRB, HPCAL4, CACNA1I, ACACB, KLF15, CACNA2D4, B3GAT2, TRIM54, ADAP2, P2RX1, LASP1, ZIC4, CACNA1G…	0.117382
GOTERM_MF_FAT	GO:0046872~metal ion binding	120	0.00520728	ADCY4, STAT5A, STAT5B, RORA, NR2E1, CALB2, ATP2B2, CH25H, KCNK5, KCND3, SCUBE1, ZNF790, MGP, ATP2C2, DOC2A, DLL4, TRIM31, CATSPER1, RYR1, PGCP, KALRN, FXYD2, SLC38A4, ADAMTSL1, MGAT5B, ZNF76, ITGAE, CA5A, SLC38A11, KCNS1, AHRR, TRIM67, MACF1, ITGB7, SLC30A2, MOCS1, CPA5, ZNF831, ADSSL1, CUBN, ESRRB, HPCAL4, CACNA1I, ACACB, KLF15, CACNA2D4, B3GAT2, TRIM54, ADAP2, P2RX1, LASP1, ZIC4, CACNA1G, BCL6B…	0.131479
GOTERM_MF_FAT	GO:0043169~cation binding	120	0.00722809	ADCY4, STAT5A, STAT5B, RORA, NR2E1, CALB2, ATP2B2, CH25H, KCNK5, KCND3, SCUBE1, ZNF790, MGP, ATP2C2, DOC2A, DLL4, TRIM31, CATSPER1, RYR1, PGCP, KALRN, FXYD2, SLC38A4, ADAMTSL1, MGAT5B, ZNF76, ITGAE, CA5A, SLC38A11, KCNS1, AHRR, TRIM67, MACF1, ITGB7, SLC30A2, MOCS1, CPA5, ZNF831, ADSSL1, CUBN, ESRRB, HPCAL4, CACNA1I, ACACB, KLF15, CACNA2D4, B3GAT2, TRIM54, ADAP2, P2RX1, LASP1, ZIC4, CACNA1G, BCL6B…	0.162399
GOTERM_MF_FAT	GO:0005249~voltage-gated potassium channel activity	8	0.00933784	KCNQ5, KCNS1, KCND3, KCNH7, KCNQ2, KCNH3, KCNQ1, KCTD12	0.196489
GOTERM_MF_FAT	GO:0005249~voltage-gated potassium channel activity	8	0.00933784	KCNQ5, KCNS1, KCND3, KCNH7, KCNQ2, KCNH3, KCNQ1, KCTD12	0.196489
GOTERM_MF_FAT	GO:0005267~potassium channel activity	9	0.0134429	KCNQ5, KCNS1, KCND3, KCNK5, KCNH7, KCNQ2, KCNH3, KCNQ1, KCTD12	0.260565
GOTERM_MF_FAT	GO:0015662~ATPase activity, coupled to transmembrane movement of ions, phosphorylative mechanism	5	0.0359218	ATP2B2, FXYD2, ATP2C2, ATP6V0A4, ATP8B4	0.476458
GOTERM_MF_FAT	GO:0015662~ATPase activity, coupled to transmembrane movement of ions, phosphorylative mechanism	5	0.0359218	ATP2B2, FXYD2, ATP2C2, ATP6V0A4, ATP8B4	0.476458
GOTERM_MF_FAT	GO:0004879~ligand-dependent nuclear receptor activity	5	0.0475667	ESRRB, RORA, COL11A2, NR2F2, NR2E1	0.553577
GOTERM_MF_FAT	GO:0005539~glycosaminoglycan binding	8	0.0478714	PTPRC, TNFAIP6, EGFLAM, CCL2, CRISPLD2, SERPINA5, THBS2, FN1	0.544525
GOTERM_MF_FAT	GO:0031402~sodium ion binding	7	0.0583733	SLC17A7, ACCN1, SLC38A4, FXYD2, SLC24A4, SLC10A4, SLC38A11	0.58587
GOTERM_MF_FAT	GO:0030247~polysaccharide binding	8	0.0721801	PTPRC, TNFAIP6, EGFLAM, CCL2, CRISPLD2, SERPINA5, THBS2, FN1	0.656159
GOTERM_MF_FAT	GO:0001871~pattern binding	8	0.0721801	PTPRC, TNFAIP6, EGFLAM, CCL2, CRISPLD2, SERPINA5, THBS2, FN1	0.656159
GOTERM_MF_FAT	GO:0008201~heparin binding	6	0.0961527	PTPRC, CCL2, CRISPLD2, SERPINA5, THBS2, FN1	0.744563
GOTERM_MF_FAT	GO:0042625~ATPase activity, coupled to transmembrane movement of ions	5	0.0970068	ATP2B2, FXYD2, ATP2C2, ATP6V0A4, ATP8B4	0.738736
GOTERM_MF_FAT	GO:0042625~ATPase activity, coupled to transmembrane movement of ions	5	0.0970068	ATP2B2, FXYD2, ATP2C2, ATP6V0A4, ATP8B4	0.738736
GOTERM_MF_FAT	GO:0003707~steroid hormone receptor activity	4	0.108394	ESRRB, RORA, NR2F2, NR2E1	0.770403
GOTERM_MF_FAT	GO:0042626~ATPase activity, coupled to transmembrane movement of substances	6	0.114997	ATP2B2, FXYD2, ATP2C2, ATP6V0A4, ABCB5, ATP8B4	0.775113
GOTERM_MF_FAT	GO:0004181~metallocarboxypeptidase activity	3	0.116595	CPA5, CPXM2, PGCP	0.772136
GOTERM_MF_FAT	GO:0043492~ATPase activity, coupled to movement of substances	6	0.118299	ATP2B2, FXYD2, ATP2C2, ATP6V0A4, ABCB5, ATP8B4	0.769592
GOTERM_MF_FAT	GO:0016820~hydrolase activity, acting on acid anhydrides, catalyzing transmembrane movement of substances	6	0.121645	ATP2B2, FXYD2, ATP2C2, ATP6V0A4, ABCB5, ATP8B4	0.772049
GOTERM_MF_FAT	GO:0005088~Ras guanyl-nucleotide exchange factor activity	5	0.153797	BCR, TIAM2, RGL3, GEFT, KALRN	0.838419
GOTERM_MF_FAT	GO:0015399~primary active transmembrane transporter activity	6	0.161212	ATP2B2, FXYD2, ATP2C2, ATP6V0A4, ABCB5, ATP8B4	0.847233
GOTERM_MF_FAT	GO:0015405~P-P-bond-hydrolysis-driven transmembrane transporter activity	6	0.161212	ATP2B2, FXYD2, ATP2C2, ATP6V0A4, ABCB5, ATP8B4	0.847233
GOTERM_MF_FAT	GO:0004713~protein tyrosine kinase activity	7	0.198246	TEX14, BLK, TIE1, JAK3, TNK2, EPHB1, AATK	0.882188
GOTERM_MF_FAT	GO:0004180~carboxypeptidase activity	3	0.216653	CPA5, CPXM2, PGCP	0.897463
GOTERM_MF_FAT	GO:0008235~metalloexopeptidase activity	3	0.225373	CPA5, CPXM2, PGCP	0.89144
GOTERM_MF_FAT	GO:0008017~microtubule binding	4	0.240765	TRIM54, MACF1, CRYAB, MAP1B	0.897622
GOTERM_MF_FAT	GO:0005089~Rho guanyl-nucleotide exchange factor activity	4	0.253422	BCR, TIAM2, GEFT, KALRN	0.900398
GOTERM_MF_FAT	GO:0015631~tubulin binding	4	0.420457	TRIM54, MACF1, CRYAB, MAP1B	0.965668
GOTERM_MF_FAT	GO:0008528~peptide receptor activity, G-protein coupled	4	0.505903	HCRTR2, F2RL3, MC2R, GLP1R	0.982816
GOTERM_MF_FAT	GO:0001653~peptide receptor activity	4	0.505903	HCRTR2, F2RL3, MC2R, GLP1R	0.982816
GOTERM_MF_FAT	GO:0005525~GTP binding	10	0.526115	GIMAP2, ADSSL1, GIMAP6, GIMAP7, GNA11, GIMAP8, FKBP4, RASL10B, TUBB6, MOCS1	0.983746
GOTERM_MF_FAT	GO:0008238~exopeptidase activity	3	0.54514	CPA5, CPXM2, PGCP	0.98642
GOTERM_MF_FAT	GO:0003777~microtubule motor activity	3	0.54514	KIF19, KIF26A, KIF26B	0.98642
GOTERM_MF_FAT	GO:0019001~guanyl nucleotide binding	10	0.548337	GIMAP2, ADSSL1, GIMAP6, GIMAP7, GNA11, GIMAP8, FKBP4, RASL10B, TUBB6, MOCS1	0.985697
GOTERM_MF_FAT	GO:0032561~guanyl ribonucleotide binding	10	0.548337	GIMAP2, ADSSL1, GIMAP6, GIMAP7, GNA11, GIMAP8, FKBP4, RASL10B, TUBB6, MOCS1	0.985697
GOTERM_MF_FAT	GO:0004620~phospholipase activity	3	0.586015	PLA1A, PLA2G4F, PLCB2	0.990114
GOTERM_MF_FAT	GO:0017016~Ras GTPase binding	3	0.636201	RGL3, SYTL2, SYTL3	0.994118
GOTERM_MF_FAT	GO:0016298~lipase activity	3	0.686833	PLA1A, PLA2G4F, PLCB2	0.996371
GOTERM_MF_FAT	GO:0031267~small GTPase binding	3	0.692087	RGL3, SYTL2, SYTL3	0.996474
GOTERM_MF_FAT	GO:0004725~protein tyrosine phosphatase activity	3	0.707416	PTPRC, PTPRU, MTMR7	0.996586
GOTERM_MF_FAT	GO:0042277~peptide binding	5	0.708803	HCRTR2, KDELR3, F2RL3, MC2R, GLP1R	0.996486
GOTERM_MF_FAT	GO:0032555~purine ribonucleotide binding	41	0.730651	ADCY4, BCKDK, GNA11, PFKFB2, BLK, FKBP4, EPHB1, ATP2B2, STK32C, RASL10B, TUBB6, PALM3, RAPGEF4, TIE1, AKD1, AATK, MOCS1, ATP8B4, GIMAP2, ADSSL1, BCR, GIMAP6, GIMAP7, GIMAP8, MYLK4, SACS, ACACB, ABCB5, TEX14, ATP2C2, GCK, P2RX1, MYH11, KIF19, JAK3, TNK2, FPGS, KIF26A, SLFN12L, KALRN, KIF26B	0.997125
GOTERM_MF_FAT	GO:0032553~ribonucleotide binding	41	0.730651	ADCY4, BCKDK, GNA11, PFKFB2, BLK, FKBP4, EPHB1, ATP2B2, STK32C, RASL10B, TUBB6, PALM3, RAPGEF4, TIE1, AKD1, AATK, MOCS1, ATP8B4, GIMAP2, ADSSL1, BCR, GIMAP6, GIMAP7, GIMAP8, MYLK4, SACS, ACACB, ABCB5, TEX14, ATP2C2, GCK, P2RX1, MYH11, KIF19, JAK3, TNK2, FPGS, KIF26A, SLFN12L, KALRN, KIF26B	0.997125
GOTERM_MF_FAT	GO:0051020~GTPase binding	3	0.731548	RGL3, SYTL2, SYTL3	0.99702
GOTERM_MF_FAT	GO:0004721~phosphoprotein phosphatase activity	4	0.750505	PTPRC, PPM1L, PTPRU, MTMR7	0.997608
GOTERM_MF_FAT	GO:0042623~ATPase activity, coupled	6	0.772445	ATP2B2, FXYD2, ATP2C2, ATP6V0A4, ABCB5, ATP8B4	0.998308
GOTERM_MF_FAT	GO:0032559~adenyl ribonucleotide binding	32	0.805416	ADCY4, BCKDK, BLK, PFKFB2, FKBP4, EPHB1, ATP2B2, STK32C, PALM3, RAPGEF4, TIE1, AKD1, AATK, ATP8B4, BCR, MYLK4, SACS, ACACB, ABCB5, TEX14, ATP2C2, GCK, P2RX1, MYH11, KIF19, JAK3, TNK2, FPGS, KIF26A, SLFN12L, KIF26B, KALRN	0.998975
GOTERM_MF_FAT	GO:0017076~purine nucleotide binding	41	0.823329	ADCY4, BCKDK, GNA11, PFKFB2, BLK, FKBP4, EPHB1, ATP2B2, STK32C, RASL10B, TUBB6, PALM3, RAPGEF4, TIE1, AKD1, AATK, MOCS1, ATP8B4, GIMAP2, ADSSL1, BCR, GIMAP6, GIMAP7, GIMAP8, MYLK4, SACS, ACACB, ABCB5, TEX14, ATP2C2, GCK, P2RX1, MYH11, KIF19, JAK3, TNK2, FPGS, KIF26A, SLFN12L, KALRN, KIF26B	0.999232
GOTERM_MF_FAT	GO:0005524~ATP binding	31	0.833224	ADCY4, BCKDK, BLK, PFKFB2, FKBP4, EPHB1, ATP2B2, STK32C, PALM3, TIE1, AKD1, AATK, ATP8B4, BCR, MYLK4, SACS, ACACB, ABCB5, TEX14, ATP2C2, GCK, P2RX1, MYH11, KIF19, JAK3, TNK2, FPGS, KIF26A, SLFN12L, KIF26B, KALRN	0.999358
GOTERM_MF_FAT	GO:0000166~nucleotide binding	48	0.836646	ADCY4, BCKDK, FKBP4, PFKFB2, GNA11, BLK, EPHB1, ATP2B2, STK32C, RASL10B, TUBB6, PALM3, LBXCOR1, BDH2, RAPGEF4, TIE1, AKD1, DCTPP1, ATP8B4, MOCS1, AATK, GIMAP2, ADSSL1, RBM24, BCR, GIMAP6, GIMAP7, GIMAP8, MYLK4, SACS, ACACB, ABCB5, TEX14, ATP2C2, RBPMS, GCK, P2RX1, MYH11, RBM38, KIF19, JAK3, TNK2, FPGS, KIF26A, SLFN12L, CRYM, KALRN, KIF26B	0.999374
GOTERM_MF_FAT	GO:0005529~sugar binding	4	0.842292	LY75, KLRG1, GCK, CD248	0.999425
GOTERM_MF_FAT	GO:0030554~adenyl nucleotide binding	32	0.88317	ADCY4, BCKDK, BLK, PFKFB2, FKBP4, EPHB1, ATP2B2, STK32C, PALM3, RAPGEF4, TIE1, AKD1, AATK, ATP8B4, BCR, MYLK4, SACS, ACACB, ABCB5, TEX14, ATP2C2, GCK, P2RX1, MYH11, KIF19, JAK3, TNK2, FPGS, KIF26A, SLFN12L, KIF26B, KALRN	0.999714
GOTERM_MF_FAT	GO:0016887~ATPase activity	6	0.898627	ATP2B2, FXYD2, ATP2C2, ATP6V0A4, ABCB5, ATP8B4	0.999822
GOTERM_MF_FAT	GO:0001883~purine nucleoside binding	32	0.90114	ADCY4, BCKDK, BLK, PFKFB2, FKBP4, EPHB1, ATP2B2, STK32C, PALM3, RAPGEF4, TIE1, AKD1, AATK, ATP8B4, BCR, MYLK4, SACS, ACACB, ABCB5, TEX14, ATP2C2, GCK, P2RX1, MYH11, KIF19, JAK3, TNK2, FPGS, KIF26A, SLFN12L, KIF26B, KALRN	0.999827
GOTERM_MF_FAT	GO:0001882~nucleoside binding	32	0.908618	ADCY4, BCKDK, BLK, PFKFB2, FKBP4, EPHB1, ATP2B2, STK32C, PALM3, RAPGEF4, TIE1, AKD1, AATK, ATP8B4, BCR, MYLK4, SACS, ACACB, ABCB5, TEX14, ATP2C2, GCK, P2RX1, MYH11, KIF19, JAK3, TNK2, FPGS, KIF26A, SLFN12L, KIF26B, KALRN	0.999863
GOTERM_MF_FAT	GO:0070011~peptidase activity, acting on L-amino acid peptides	9	0.949836	CPA5, ADAMTSL1, USP3, PRSS27, CPXM2, PGCP, HGFAC, TLL1, ASPRV1	0.999981
GOTERM_MF_FAT	GO:0008233~peptidase activity	9	0.963909	CPA5, ADAMTSL1, USP3, PRSS27, CPXM2, PGCP, HGFAC, TLL1, ASPRV1	0.999993
