# Supplementary material for: NSD1- and NSD2-damaging mutations define a subset of laryngeal tumors with favorable prognosis
Source: Nat Commun. 2017 Nov 24;8:1772. doi: 10.1038/s41467-017-01877-7 (PMC5701248; doi:10.1038/s41467-017-01877-7)
Supplement: Supplementary file 12 — Supplementary Data 10 [file 41467_2017_1877_MOESM12_ESM.xlsx]

## Sheet: Peri et al. Suppl. Data 10
Supplementary Data 10: List of enriched gene ontology terms (biological processes and molecular functions; p < 0.01) for genes where gene expression differences contributed to clustering of two laryngeal clusters L1 and L2.
Biological Processes
Ontology Category	Ontology Term	Gene Count	P Value	Genes	False Discovery Rate (Benjamini-Hochberg)
GOTERM_BP_FAT	GO:0030216~keratinocyte differentiation	10	2.48794e-07	EREG, SPRR2C, SPRR2D, SPRR1A, TGM1, SPRR3, SPRR2F, CSTA, SPRR2E, IVL	0.000100383
GOTERM_BP_FAT	GO:0009913~epidermal cell differentiation	10	5.33385e-07	EREG, SPRR2C, SPRR2D, SPRR1A, TGM1, SPRR3, SPRR2F, CSTA, SPRR2E, IVL	0.00014347
GOTERM_BP_FAT	GO:0031424~keratinization	8	1.63703e-06	SPRR2C, SPRR2D, SPRR1A, TGM1, SPRR3, SPRR2F, SPRR2E, IVL	0.000377381
GOTERM_BP_FAT	GO:0048545~response to steroid hormone stimulus	14	2.18991e-06	TNF, PTGS2, IL1RN, MAP1B, PPARG, TIMP3, UGT1A7, PLA2G4A, GSTM3, CA9, IL1B, IGFBP2, NEFL, SPP1	0.000441718
GOTERM_BP_FAT	GO:0007584~response to nutrient	12	3.23439e-06	UGT1A7, PLA2G4A, KYNU, PTGS2, STC2, CFB, PPARG, MAP1B, IL1B, IGFBP2, TIMP3, SPP1	0.000521895
GOTERM_BP_FAT	GO:0009991~response to extracellular stimulus	14	9.73963e-06	KYNU, PTGS2, STC2, CFB, MAP1B, PPARG, TIMP3, UGT1A7, PLA2G4A, SFRP2, IL1B, PCSK9, IGFBP2, SPP1	0.00142806
GOTERM_BP_FAT	GO:0031667~response to nutrient levels	13	1.59385e-05	UGT1A7, KYNU, PLA2G4A, STC2, PTGS2, CFB, PPARG, MAP1B, PCSK9, IL1B, IGFBP2, TIMP3, SPP1	0.00214145
GOTERM_BP_FAT	GO:0009719~response to endogenous stimulus	17	0.000132314	ME1, TNF, PTGS2, PPARG, IL1RN, MAP1B, TIMP3, UGT1A7, PLA2G4A, GSTM3, CA9, IL1B, PCSK9, IGFBP2, NEFL, MGST1, SPP1	0.0132594
GOTERM_BP_FAT	GO:0009725~response to hormone stimulus	16	0.000148849	ME1, TNF, PTGS2, IL1RN, MAP1B, PPARG, TIMP3, UGT1A7, PLA2G4A, GSTM3, CA9, IL1B, PCSK9, IGFBP2, NEFL, SPP1	0.0140336
GOTERM_BP_FAT	GO:0006690~icosanoid metabolic process	6	0.000425641	AKR1C3, AKR1C2, PTGR1, PLA2G4A, PTGS2, CYP4F3	0.0307505
GOTERM_BP_FAT	GO:0045833~negative regulation of lipid metabolic process	5	0.000525332	TNF, APOE, GPR109B, APOC1, IL1B	0.0347208
GOTERM_BP_FAT	GO:0033559~unsaturated fatty acid metabolic process	6	0.000623866	AKR1C3, AKR1C2, PTGR1, PLA2G4A, PTGS2, CYP4F3	0.037999
GOTERM_BP_FAT	GO:0050995~negative regulation of lipid catabolic process	4	0.000640346	TNF, GPR109B, APOC1, IL1B	0.0375669
GOTERM_BP_FAT	GO:0051043~regulation of membrane protein ectodomain proteolysis	4	0.000640346	TNF, APOE, IL1B, TIMP3	0.0375669
GOTERM_BP_FAT	GO:0033280~response to vitamin D	4	0.0012167	PLA2G4A, PTGS2, IL1B, SPP1	0.0633995
GOTERM_BP_FAT	GO:0009895~negative regulation of catabolic process	5	0.00154058	TNF, GPR109B, APOC1, IL1B, TIMP3	0.0726334
GOTERM_BP_FAT	GO:0051785~positive regulation of nuclear division	4	0.00456794	TNF, EREG, IL1B, IL1A	0.168678
GOTERM_BP_FAT	GO:0045840~positive regulation of mitosis	4	0.00456794	TNF, EREG, IL1B, IL1A	0.168678
GOTERM_BP_FAT	GO:0031644~regulation of neurological system process	8	0.00490286	SNCG, TNF, S100P, PTGS2, APOE, GRIN2D, MAP1B, SYNGR1	0.175914
GOTERM_BP_FAT	GO:0050994~regulation of lipid catabolic process	4	0.00511265	TNF, GPR109B, APOC1, IL1B	0.175019
GOTERM_BP_FAT	GO:0044243~multicellular organismal catabolic process	4	0.00511265	KLK6, CEL, MMP7, MMP11	0.175019
GOTERM_BP_FAT	GO:0051044~positive regulation of membrane protein ectodomain proteolysis	3	0.0062206	TNF, APOE, IL1B	0.18927
GOTERM_BP_FAT	GO:0019359~nicotinamide nucleotide biosynthetic process	3	0.00770652	ME1, NAMPT, KYNU	0.209899
GOTERM_BP_FAT	GO:0022409~positive regulation of cell-cell adhesion	3	0.00933532	TNF, IL1B, CX3CL1	0.244468
Cellular component
Ontology Category	Ontology Term	Gene Count	P Value	Genes	False Discovery Rate (Benjamini-Hochberg)
GOTERM_CC_FAT	GO:0001533~cornified envelope	8	2.02761e-08	SPRR2C, SPRR2D, SPRR1A, TGM1, SPRR2F, CSTA, SPRR2E, IVL	9.63114e-07
GOTERM_CC_FAT	GO:0005578~proteinaceous extracellular matrix	13	0.00300817	COCH, SMOC2, WNT4, COL21A1, ADAMTSL4, PI3, MMP7, SPOCK1, FBN2, TIMP3, ECM1, COL10A1, MMP11	0.0909928
GOTERM_CC_FAT	GO:0031012~extracellular matrix	13	0.00545043	COCH, SMOC2, WNT4, COL21A1, ADAMTSL4, PI3, MMP7, SPOCK1, FBN2, TIMP3, ECM1, COL10A1, MMP11	0.137866
Molecular Function
Ontology Category	Ontology Term	Gene Count	P Value	Genes	False Discovery Rate (Benjamini-Hochberg)
GOTERM_MF_FAT	GO:0004252~serine-type endopeptidase activity	13	7.25676e-07	KLK6, MASP1, CFB, KLK5, KLK12, PRSS27, LTF, PCSK9, TMPRSS11A, PRSS23, PRSS22, KLK14, KLK13	0.00014186
GOTERM_MF_FAT	GO:0005149~interleukin-1 receptor binding	6	1.33045e-06	IL1F9, IL18, IL1RN, IL1B, IL1F5, IL1A	0.000173387
GOTERM_MF_FAT	GO:0004175~endopeptidase activity	19	1.72119e-06	KLK6, MASP1, ADAM23, CFB, ADAMTSL4, KLK5, MMP7, CTSL1, MMP11, KLK12, PRSS27, LTF, PCSK9, TMPRSS11A, PRSS23, PRSS22, KLK14, KLK13, ASPRV1	0.000168233
GOTERM_MF_FAT	GO:0008236~serine-type peptidase activity	13	3.35954e-06	KLK6, MASP1, CFB, KLK5, KLK12, PRSS27, LTF, PCSK9, TMPRSS11A, PRSS23, PRSS22, KLK14, KLK13	0.000262682
GOTERM_MF_FAT	GO:0017171~serine hydrolase activity	13	3.77184e-06	KLK6, MASP1, CFB, KLK5, KLK12, PRSS27, LTF, PCSK9, TMPRSS11A, PRSS23, PRSS22, KLK14, KLK13	0.000245768
GOTERM_MF_FAT	GO:0070011~peptidase activity, acting on L-amino acid peptides	19	0.000268206	KLK6, MASP1, ADAM23, CFB, ADAMTSL4, KLK5, MMP7, CTSL1, MMP11, KLK12, PRSS27, LTF, PCSK9, TMPRSS11A, PRSS23, PRSS22, KLK14, KLK13, ASPRV1	0.0148716
GOTERM_MF_FAT	GO:0048019~receptor antagonist activity	4	0.000325371	IL1F9, IL1RN, ADH7, IL1F5	0.0157793
GOTERM_MF_FAT	GO:0030547~receptor inhibitor activity	4	0.000325371	IL1F9, IL1RN, ADH7, IL1F5	0.0157793
GOTERM_MF_FAT	GO:0008233~peptidase activity	19	0.000457514	KLK6, MASP1, ADAM23, CFB, ADAMTSL4, KLK5, MMP7, CTSL1, MMP11, KLK12, PRSS27, LTF, PCSK9, TMPRSS11A, PRSS23, PRSS22, KLK14, KLK13, ASPRV1	0.0196847
GOTERM_MF_FAT	GO:0047115~trans-1,2-dihydrobenzene-1,2-diol dehydrogenase activity	3	0.00098181	AKR1C3, AKR1C2, AKR1C1	0.0314996
GOTERM_MF_FAT	GO:0016628~oxidoreductase activity, acting on the CH-CH group of donors, NAD or NADP as acceptor	4	0.00177077	AKR1C3, AKR1C2, PTGR1, AKR1C1	0.0482937
GOTERM_MF_FAT	GO:0004364~glutathione transferase activity	4	0.00206358	GSTM3, GSTM4, GSTO2, MGST1	0.0524222
GOTERM_MF_FAT	GO:0030353~fibroblast growth factor receptor antagonist activity	3	0.00241296	IL1F9, IL1RN, IL1F5	0.057329
GOTERM_MF_FAT	GO:0005152~interleukin-1 receptor antagonist activity	3	0.00241296	IL1F9, IL1RN, IL1F5	0.057329
GOTERM_MF_FAT	GO:0031994~insulin-like growth factor I binding	3	0.00241296	IGFBP6, IGFBP2, IGFBP3	0.057329
GOTERM_MF_FAT	GO:0004866~endopeptidase inhibitor activity	8	0.0027792	SERPINE2, SERPINF1, FETUB, PI3, CST1, CSTA, TIMP3, A2ML1	0.0620049
GOTERM_MF_FAT	GO:0030414~peptidase inhibitor activity	8	0.00373594	SERPINE2, SERPINF1, FETUB, PI3, CST1, CSTA, TIMP3, A2ML1	0.0780873
GOTERM_MF_FAT	GO:0030545~receptor regulator activity	4	0.00668614	IL1F9, IL1RN, ADH7, IL1F5	0.122916
GOTERM_MF_FAT	GO:0004857~enzyme inhibitor activity	10	0.00853868	SERPINE2, SERPINF1, FETUB, PI3, APOC1, PTN, CST1, CSTA, TIMP3, A2ML1	0.14757
