# Supplementary material for: NSD1- and NSD2-damaging mutations define a subset of laryngeal tumors with favorable prognosis
Source: Nat Commun. 2017 Nov 24;8:1772. doi: 10.1038/s41467-017-01877-7 (PMC5701248; doi:10.1038/s41467-017-01877-7)
Supplement: Supplementary file 13 — Supplementary Data 11 [file 41467_2017_1877_MOESM13_ESM.xlsx]

## Sheet: Peri et al. Suppl. Data 11
Supplementary Data 11:List of 32 SCCHN samples with NSD1 mutations in non-laryngeal sites (oral, hypopharynx and oropharynx).
Serial Number	TCGA patient ID	Gene	Primary Tumor Site	Mutation	Chromosome	Genomic position (hg19)	Reference allele	Alternate allele 1	Alternate allele 2	cDNA	Protein	Amino acid	Protein Position	cDNA Position (including 5'UTR of NM_022455.4)	cDNA Position	polyPhen	Grantham Score	PhastCons Score	consScore GERP	Mutation assessor Functional impact (score)	Overall impact	NSD1 - Methylation (beta values ; > 0.4 indicate methylation)	NSD1 - copy number - GISTIC value	p16 - CDKN2A - methylation beta values; >0.4 indicate methylation)
1	TCGA-BA-A4IF	NSD1	Oropharynx	Missense_Mutation	5	176687017	C	T	C	c.5133.C>T	p.P1665L	PRO,LEU	1665/2697	5133	4994	1	98	1	5.68	medium (FI Score:2.51)	high	0.650327	1	0.026818
2	TCGA-BA-A6DE	NSD1	Oral Tongue	Nonsense_Mutation	5	176678812	G	T	G	c.4862.G>T	p.E1575*	GLU,stop	1575/2697	4862	4723	unknown	NA	0.985	4.12		high	0.602983	-1	0.0476358
3	TCGA-BA-A6DL	NSD1	Oropharynx	Frame_Shift_Del	5	176638999	GGGATGAG	-	GGGATGAG	c3737_3737delGGGATGAG	p.R1200fs										high	0.611621	0	0.0321829
		NSD1	Oropharynx	Nonsense_Mutation	5	176638614	C	T	C	c.3353.C>T	p.R1072*	ARG,stop	1072/2697	3353	3214	unknown	NA	0.146	0.553		high
4	TCGA-BB-A5HZ	NSD1	Oral Cavity	Frame_Shift_Del	5	176638683	GGCCACTTAAC	-	GGCCACTTAAC	c.3421_3421delGGCCACTTAAC	p.G1095fs										high	0.650017	0	0.0239931
		NSD1	Oral Cavity	Frame_Shift_Ins	5	176662896	-	T	-	c.4009_4009insT	p.I1291fs										high
5	TCGA-CN-4730	NSD1	Floor of mouth	Frame_Shift_Del	5	176637167	TT	-	TT	c.1905_1905delTT	p.S589fs										high	0.61057	-1	0.0263047
6	TCGA-CQ-7072	NSD1	Floor of mouth	Nonsense_Mutation	5	176637435	C	T	C	c.2174.C>T	p.Q679*	GLN,stop	679/2697	2174	2035	unknown	NA	1	4.17		high	0.653477	-1	0.0300486
7	TCGA-CR-5247	NSD1	Tonsil	Missense_Mutation	5	176709563	A	G	A	c.6129.A>G	p.Y1997C	TYR,CYS	1997/2697	6129	5990	1	194	1	5.5	high (FI Score:4.755)	high	0.70272	-1	0.0208036
8	TCGA-CR-6481	NSD1	Tonsil	Missense_Mutation	5	176673765	G	A	G	c.4604.G>A	p.D1489N	ASP,ASN	1489/2697	4604	4465	0.302	23	0.875	4.76	neutral (FI Score:0.345)	low	0.603646	0	0.0327632
9	TCGA-CR-7385	NSD1	Tonsil	Nonsense_Mutation	5	176687121	C	T	C	c.5237.C>T	p.R1700*	ARG,stop	1700/2697	5237	5098	unknown	NA	1	4.6		high	0.587672	0	0.0191572
10	TCGA-CR-7395	NSD1	Oral Cavity	Missense_Mutation	5	176715829	T	G	T	c.6300.T>G	p.L2054R	LEU,ARG	2054/2697	6300	6161	1	102	1	5.64	high (FI Score:4.795)	high	0.638185	0	0.0226879
11	TCGA-CV-6441	NSD1	Oral Tongue	Missense_Mutation	5	176618931	A	T	A	c.1113.A>T	p.D325V	ASP,VAL	325/2697	1113	974	0.992	152	1	5.44	medium (FI Score:2.545)	high	0.6613	-1	0.0425653
12	TCGA-CV-6941	NSD1	Oral Tongue	Nonsense_Mutation	5	176673717	C	T	C	c.4556.C>T	p.R1473*	ARG,stop	1473/2697	4556	4417	unknown	NA	1	3.75		high	0.670526	-1	0.0261938
13	TCGA-CV-6942	NSD1	Oral Cavity	Missense_Mutation	5	176721768	G	C	G	c.7538.G>C	p.E2467Q	GLU,GLN	2467/2697	7538	7399	0.592	29	0.997	5.31	low (FI Score:1.1)	low	0.602529	0	0.0298567
14	TCGA-CV-6956	NSD1	Oral Tongue	Nonsense_Mutation	5	176709523	C	T	C	c.6089.C>T	p.R1984*	ARG,stop	1984/2697	6089	5950	unknown	NA	1	5.77		high	0.70753	-1	0.0256537
15	TCGA-CV-6960	NSD1	Oral Cavity	Missense_Mutation	5	176687055	G	T	G	c.5171.G>T	p.G1678W	GLY,TRP	1678/2697	5171	5032	1	184	0.989	4.64	medium (FI Score:2.89)	high	0.67993	-1	0.0166767
16	TCGA-CV-6961	NSD1	Oral Tongue	Missense_Mutation	5	176562391	C	G	C	c.426.C>G	p.S96C	SER,CYS	96/2697	426	287	0.324	112	1	5.23	neutral (FI Score:0)	low	0.575922	0	0.023622
17	TCGA-CV-7253	NSD1	Oral Cavity	Frame_Shift_Del	5	176638656	AGTAAAG	-	AGTAAAG	c.3394_3394delAGTAAAG	p.S1086fs										high	0.697691	0	0.0182718
18	TCGA-CV-7409	NSD1	Oral Cavity	Nonsense_Mutation	5	176638857	C	T	C	c.3596.C>T	p.Q1153*	GLN,stop	1153/2697	3596	3457	unknown	NA	0.671	3.82		high	0.69015	0	0.0169048
19	TCGA-CV-7427	NSD1	Oral Cavity	Missense_Mutation	5	176709577	G	C	G	c.6143.G>C	p.D2002H	ASP,HIS	2002/2697	6143	6004	0.971	81	0.997	5.5	medium (FI Score:3.495)	high	0.605245	0	0.028573
		NSD1	Oral Cavity	Missense_Mutation	5	176709547	G	C	G	c.6113.G>C	p.D1992H	ASP,HIS	1992/2697	6113	5974	1	81	0.994	5.5	neutral (FI Score:0.315)	high
20	TCGA-CV-7568	NSD1	Oral Cavity	Missense_Mutation	5	176636701	C	T	C	c.1440.C>T	p.P434L	PRO,LEU	434/2697	1440	1301	0.347	98	1	5.32	low (FI Score:0.805)	low	0.610958	NA	0.024571
		NSD1	Oral Cavity	Missense_Mutation	5	176636700	C	T	C	c.1439.C>T	p.P434S	PRO,SER	434/2697	1439	1300	0.999	74	1	5.32	low (FI Score:0.805)	high
21	TCGA-CV-A468	NSD1	Lip	Nonsense_Mutation	5	176665274	C	T	C	c.4097.C>T	p.R1320*	ARG,stop	1320/2697	4097	3958	unknown	NA	1	4.31		high	0.625127	0	0.0401116
22	TCGA-CV-A6JU	NSD1	Oral Tongue	Frame_Shift_Ins	5	176707765	-	T	-												high	0.613353	-1	0.0349723
23	TCGA-D6-8569	NSD1	Oral Tongue	Missense_Mutation	5	176631153	G	T	G	c.1235.G>T	p.V366L	VAL,LEU	366/2697	1235	1096	0.96	32	0.992	5.35	low (FI Score:1.705)	high	0.617495	1	0.0302333
24	TCGA-D6-A6EO	NSD1	Floor of mouth	Frame_Shift_Del	5	176710861	A	-	A	c.6222_6222delA	p.E2028fs										high	0.661456	-1	0.0219237
25	TCGA-HD-7917	NSD1	Floor of mouth	Frame_Shift_Del	5	176639004	G	-	G	c.3744_3744delG	p.E1202fs										high	0.624945	-1	0.0424644
26	TCGA-P3-A5QF	NSD1	Alveolar Ridge	Missense_Mutation	5	176710792	G	A	G	c.6153.G>A	p.R2005Q	ARG,GLN	2005/2697	6153	6014	1	43	1	5.42	medium (FI Score:2.21)	high	0.69897	-1	0.0230565
27	TCGA-P3-A6T6	NSD1	Alveolar Ridge	Nonsense_Mutation	5	176675230	G	T	G	c.4685.G>T	p.E1516*	GLU,stop	1516/2697	4685	4546	unknown	NA	0.893	5.22		high	0.630212	0	0.0219887
28	TCGA-P3-A6T8	NSD1	Floor of mouth	Frame_Shift_Del	5	176722361	T	-	T	c.8130_8130 delT	p.S2664fs										high	0.608236	0	0.0353855
29	TCGA-QK-A6VB	NSD1	Floor of mouth	Frame_Shift_Ins	5	176696801	-	A	-	c.5700_5700insA	p.Y1834										high	0.711448	-1	0.0337453
30	TCGA-TN-A7HL	NSD1	Hypopharynx	Missense_Mutation	5	176684087	G	A	G	c.5040.G>A	p.R1634Q	ARG,GLN	1634/2697	5040	4901	1	43	1	4.46	medium (FI Score:2.765)	high	0.598052	0	0.0369024
31	TCGA-UF-A719	NSD1	Floor of mouth	Missense_Mutation	5	176675267	C	A	C	c.4722.C>A	p.S1528Y	SER,TYR	1528/2697	4722	4583	1	144	0.986	5.22	low (FI Score:1.355)	high	0.622788	-1	0.0468364
32	TCGA-UF-A71B	NSD1	Alveolar Ridge	Missense_Mutation	5	176637097	G	A	G	c.1836.G>A	p.G566E	GLY,GLU	566/2697	1836	1697	0.05	98	0.129	1.21	neutral (FI Score:0.205)	low	0.601879	-1	0.0283324
Note: Methylation probe beta values > 0.4 are considered methylated.
2. Gistic values > 1 are considered gain and < 1 are considered loss while 0 indicate no change.
