# Supplementary material for: NSD1- and NSD2-damaging mutations define a subset of laryngeal tumors with favorable prognosis
Source: Nat Commun. 2017 Nov 24;8:1772. doi: 10.1038/s41467-017-01877-7 (PMC5701248; doi:10.1038/s41467-017-01877-7)
Supplement: Supplementary file 14 — Supplementary Data 12 [file 41467_2017_1877_MOESM14_ESM.xlsx]

## Sheet: Peri et al. Suppl. Data 12
Supplementary Data 12: List of NSD1 and NSD2 mutations identified in the validation cohort.
Study ID	Source	Gene	Chromosome	Hg19 chr position	Exon	c.DNA	Amino acid change	Type of change	SIFT	Polyphen2	LRT_pred	MutationAssessor	FATHMM	dbSNP ID	ClinVar	COSMIC/Comments
1	JH	NSD1	5	176707702	18	c.G5759T	p.C1920F	Missense	D	D	D	H	D
2	JH	NSD1	5	176700744	17	c.C5581T	p.R1861*	Nonsense
3	JH	NSD1	5	176696602	17	c.4497-1G>C		Splice site						rs863224905	RCV000196945.1	Sotos syndrome pathogenic allele
4	JH	NSD1	5	176637539	5	c.2139delG	p.M713fs	Frameshift
5	JH	NSD2	4	1957059	13	c.G2510T	p.C837F	Missense	D	D	D	H	D
6	JH	NSD1	5	176715818	22	c.5345-2A>T		Splice site
7	JH	NSD1	5	176707725	18	c.G5782T	p.G1928*	Nonsense
8	JH	NSD1	5	176637273	5	c.1873delG	p.G625fs	Frameshift
9	JH	NSD1	5	176710848	20	c.C6070T	p.Q2024*	Nonsense						rs587784179	RCV000146908.1	Sotos syndrome pathogenic allele
10	JH	NSD1	5	176707652	18	c.5709delC	p.N1903fs	Frameshift						rs587784153	RCV000146881.1	Sotos syndrome pathogenic allele
11	JH	NSD1	5	176638764	5	c.3365dupT	p.I1122fs	Frameshift (Ins)
12	JH	NSD1	5	176639181	5	c.G3781T	p.E1261*	Nonsense
13	JH	NSD1	5	176715898	21	c.G6230T	p.C2077F	Missense
14	JH	NSD1	5	176687004	14	c.T4981C	p.C1661R	Missense	D	D	D	M	D
15	JH	NSD2	4	1980559	22	c.4021delC	p.P1341fs	Frameshift(Del)						rs587784096		COSM1429112;OCCURENCE=2(large_intestine)
16	JH	NSD2	4	1980383	22	c.G3845A	p.W1282*	Nonsense
17	JH	NSD1	5	176638491	5	c.C3091T	p.R1031*	Nonsense						rs587784096	RCV000146802.1	Sotos syndrome pathogenic allele
18	JH	NSD1	5	176636882	5	c.C1482A	p.C494*	Nonsense
		NSD1	5	176637211	5	c.G1811T	p.R604L	Missense	T	B	N	N	D	rs61744451	RCV000146771.1	Sotos syndrome uncertain significance allele
19	FCCC	NSD1	5	176673717	10	c.C4417T	p.R1473*	Nonsense						rs587784117	RCV000146834.1	Sotos syndrome pathogenic allele
		NSD1	5	176562853	2	c.A749G	p.K250R	Missense	D	P	D	N	D
20	FCCC	NSD1	5	176720982	23	c.C6613T	p.H2205Y	Missense	D	D	D	M	D
		NSD1	5	176707704	18	c.C5761T	p.H1921Y	Missense	D	D	D	M	D
21	FCCC	NSD1	5	176715883	21	c.G6215A	p.C2072Y	Missense	D	D	N	H	D
22	FCCC	NSD1	5	1941429	8	c.G1805A	p.R602Q	Missense	D	D	D	M
23	FCCC	NSD1	5	176687170	15	c.4339+1G>A		Splice site						rs587784139	RCV000146865.1	Sotos syndrome pathogenic allele
24	FCCC	NSD1	5	176636662	5	c.G1262A	p.W421*	Nonsense						rs587784071	RCV000146762.1	Sotos syndrome pathogenic allele
Following are benign cases - considered as WT for survival analysis
25	JH	NSD1	5	176637850	5	c.C2450T	p.S817F	Missense	D	D	D	N	T	rs115722008	RCV000082112.4|RCV000146788.1	Benign
26	JH	NSD2	4	1940236	7	c.C1733G	p.A578G	Missense	T	B	N	N	T	rs140182983
27	JH	NSD2	4	1940184	7	c.A1681T	p.T561S	Missense	T	B	N	L	T
28	JH	NSD1	5	176636974	5	c.G1574A	p.R525Q	Missense	T	B	N	L	D	rs138405802
29	JH	NSD1	5	176721119	23	c.G6750A	p.M2250I	Missense	D	B	N	N	T	rs35848863	RCV000082135.5	Benign
		NSD1	5	176721151	23	c.T6782C	p.M2261T	Missense	T	B	N	N	D	rs34165241	RCV000082136.5	Benign
	JH	NSD1	5	176637090	5	c.G1690T	p.A564S	Missense	D	B	N	N	D	rs116520623	RCV000146769.1	Benign
30	JH	NSD1	5	176637576	5	c.T2176C	p.S726P	Missense	D	D	N	N	D	rs28932178	RCV000082108.5	Benign
		NSD1	5	176637240	5	c.G1840T	p.V614L	Missense	T	B	N	N	D	rs3733875	RCV000082107.5	Benign
31	FCCC	NSD1	5	176637240	5	c.G1840T	p.V614L	Missense	T	B	N	N	D	rs3733875	RCV000082107.5	Benign
32	JH	NSD1	5	176637240	5	c.G1840T	p.V614L	Missense	T	B	N	N	D	rs3733875	RCV000082107.5	Benign
		NSD2	5	176637576	5	c.T2176C	p.S726P	Missense	D	D	N	N	D	rs28932178	RCV000082108.5	Benign
33	JH	NSD1	5	176637240	5	c.G1840T	p.V614L	Missense	T	B	N	N	D	rs3733875	RCV000082107.5	Benign
		NSD1	5	176637576	5	c.T2176C	p.S726P	Missense	D	D	N	N	D	rs28932178	RCV000082108.5	Benign
Following are cases with no significant NSD1/NSD2 variant found
34	FCCC	WT				D = Damaging
35	FCCC	WT				T = Tolerated
36	JH	WT				B = Benign
37	JH	WT				N = Neutral
38	JH	WT				M = Medium damage
39	JH	WT				H = Highly damaging
40	JH	WT				L = Low
41	JH	WT
42	JH	WT
43	JH	WT
44	FCCC	WT
45	JH	WT
46	JH	WT
47	FCCC	WT
48	JH	WT
49	JH	WT
50	FCCC	WT
51	JH	WT
52	FCCC	WT
53	JH	WT
54	JH	WT
55	JH	WT
56	JH	WT
57	JH	WT
58	JH	WT
59	JH	WT
60	JH	WT
61	JH	WT
62	JH	WT
63	JH	WT
