# Supplementary material for: NSD1- and NSD2-damaging mutations define a subset of laryngeal tumors with favorable prognosis
Source: Nat Commun. 2017 Nov 24;8:1772. doi: 10.1038/s41467-017-01877-7 (PMC5701248; doi:10.1038/s41467-017-01877-7)
Supplement: Supplementary file 15 — Supplementary Data 13 [file 41467_2017_1877_MOESM15_ESM.xlsx]

## Sheet: Peri et al. Suppl. Data 13
Supplementary Data 13: List of differentially expressed genes between larynx L1 and L2 clusters calculated using DeSeq2 algorithm.
Gene	Base mean	Fold Change ( L2 / L1) (log2)	lfcSE (log fold change - standard error)	Wald statistic	p value	False Discovery Rate (Benjamini-Hochberg)
NR5A1	1581.85	-5.63099	0.432132	-13.0307	8.1856e-39	7.91997e-35		negative -ve fold change means - up-regulated in L1 or down-regulated in L2
PTX4	164.716	-5.47188	0.37072	-14.7602	2.64681e-49	5.12183e-45
NOBOX	209.173	-4.88058	0.476902	-10.2339	1.39754e-24	3.00487e-21
CEACAM16	51.568	-4.15791	0.41247	-10.0805	6.73783e-24	1.30384e-20
TSGA10IP	56.6453	-4.02938	0.362698	-11.1094	1.12855e-28	4.3677e-25
PNMA5	58.6783	-4.01782	0.400055	-10.0432	9.84486e-24	1.73189e-20
ATP13A5	2601.9	-3.88162	0.444922	-8.72427	2.6791e-18	2.46873e-15
TAS1R1	84.9817	-3.69309	0.317375	-11.6364	2.6918e-31	1.30222e-27
SPDYC	197.387	-3.64197	0.44396	-8.20337	2.33742e-16	1.88465e-13
SMCP	75.837	-3.58878	0.457577	-7.843	4.399e-15	2.66016e-12
CTRB2	14.5535	-3.56382	0.415455	-8.57812	9.64372e-18	8.48253e-15
SFTA2	170.638	-3.54203	0.467679	-7.57363	3.62932e-14	1.89813e-11
C11orf86	19.8707	-3.49372	0.428317	-8.15686	3.43851e-16	2.66154e-13
BTBD16	194.269	-3.25296	0.351568	-9.25274	2.18817e-20	2.82289e-17
ORM1	38.6102	-3.20553	0.397866	-8.05682	7.83027e-16	5.82783e-13
ZNF541	95.9154	-3.06623	0.345525	-8.87413	7.04822e-19	6.81951e-16
CTRB1	9.33471	-3.02262	0.430059	-7.02838	2.08938e-12	7.77531e-10
MIOX	66.9466	-2.97136	0.371451	-7.99934	1.25084e-15	8.34654e-13
FIBCD1	1577.61	-2.94378	0.414627	-7.09983	1.24907e-12	4.93281e-10
DNAJB13	93.0309	-2.90777	0.318927	-9.11734	7.69932e-20	8.2772e-17
CALHM1	124.981	-2.90595	0.319114	-9.10632	8.52259e-20	8.68004e-17
PDIA2	120.435	-2.83038	0.35297	-8.01876	1.0682e-15	7.38244e-13
PTGER1	32.6203	-2.82574	0.307303	-9.19529	3.73984e-20	4.25704e-17
MSGN1	35.1322	-2.79733	0.42474	-6.586	4.51838e-11	1.24907e-08
TDRD1	430.603	-2.76984	0.354607	-7.81101	5.67307e-15	3.32666e-12
F2	15.002	-2.76476	0.413509	-6.6861	2.29201e-11	7.04011e-09
ABAT	3032.52	-2.75966	0.285214	-9.67575	3.8229e-22	6.16475e-19
H19	121155	-2.73583	0.372563	-7.34325	2.08469e-13	9.60496e-11
DIO1	28.4681	-2.72598	0.357816	-7.61838	2.56871e-14	1.42021e-11
LMAN1L	54.3022	-2.70924	0.287103	-9.43648	3.85521e-21	5.32873e-18
MORN3	170.846	-2.70776	0.258305	-10.4828	1.03652e-25	2.86539e-22
PHYHD1	1801.88	-2.70252	0.229802	-11.7602	6.2579e-32	4.03656e-28
DDX53	40.9258	-2.66769	0.464887	-5.73835	9.56028e-09	1.33094e-06
SIGLEC11	268.77	-2.65778	0.281089	-9.4553	3.2209e-21	4.79443e-18
POTEA	3.71581	-2.65485	0.416678	-6.37147	1.87221e-10	4.58598e-08
TCP11	130.819	-2.64628	0.417883	-6.33259	2.41083e-10	5.67422e-08
SYNGR4	43.3661	-2.6282	0.319706	-8.22069	2.02329e-16	1.70229e-13
KHDC1L	406.774	-2.6115	0.401343	-6.50691	7.67116e-11	2.03349e-08
RNF126P1	16.9736	-2.60813	0.282217	-9.24158	2.42882e-20	2.93751e-17
SGK2	79.6542	-2.60415	0.389872	-6.67951	2.39748e-11	7.249e-09
FSTL5	246.319	-2.58966	0.47067	-5.50206	3.75373e-08	4.42917e-06
SLC5A11	47.3241	-2.58804	0.380963	-6.79342	1.09504e-11	3.53169e-09
ASPRV1	3269.2	-2.58464	0.374824	-6.89561	5.3634e-12	1.85334e-09
TMEM88B	15.4737	-2.56347	0.407023	-6.2981	3.01314e-10	6.94134e-08
LCT	38.7405	-2.54688	0.409149	-6.22484	4.82063e-10	1.01099e-07
CCDC154	89.4053	-2.54671	0.332764	-7.65321	1.96028e-14	1.11569e-11
PPP1R14D	35.3788	-2.52329	0.37096	-6.80206	1.03133e-11	3.38259e-09
WFIKKN2	25.5697	-2.521	0.408594	-6.16994	6.83178e-10	1.32202e-07
MIA2	16.2835	-2.49094	0.349481	-7.12755	1.02175e-12	4.11912e-10
TEX15	266.862	-2.46025	0.446978	-5.50418	3.70898e-08	4.40322e-06
LOC100133545	70.5236	-2.45507	0.391827	-6.2657	3.71156e-10	8.06993e-08
LOC440356	60.7228	-2.39165	0.346523	-6.90184	5.13324e-12	1.80606e-09
EPO	55.1074	-2.38761	0.355231	-6.72127	1.80153e-11	5.71497e-09
LOC388946	6.54234	-2.37269	0.456922	-5.19276	2.07196e-07	1.8392e-05
C9orf173	20.9206	-2.3695	0.347598	-6.81677	9.31119e-12	3.10657e-09
RNF183	120.336	-2.36415	0.35437	-6.67141	2.53362e-11	7.54279e-09
GRK7	111.315	-2.34012	0.321895	-7.26982	3.59969e-13	1.48208e-10
AKR7A3	130.68	-2.3316	0.210421	-11.0807	1.55712e-28	5.02196e-25
TRIM72	321.145	-2.28971	0.367929	-6.22323	4.87014e-10	1.01099e-07
SRMS	81.1578	-2.28525	0.28744	-7.95036	1.85975e-15	1.1996e-12
STRA8	51.483	-2.28124	0.47196	-4.83354	1.34127e-06	9.04353e-05
GIPC2	428.405	-2.27607	0.362063	-6.28639	3.24934e-10	7.31139e-08
GGNBP1	6.79567	-2.26993	0.395898	-5.73362	9.83123e-09	1.34925e-06
KCNS1	208.326	-2.26913	0.397176	-5.71317	1.1089e-08	1.47989e-06
ZNF883	327.781	-2.26892	0.364995	-6.21632	5.08945e-10	1.02589e-07
FAM25B	430.06	-2.25977	0.376157	-6.00753	1.88367e-09	3.25455e-07
CLDN19	308.626	-2.23925	0.214352	-10.4466	1.51828e-25	3.67253e-22
C10orf105	120.924	-2.2324	0.295014	-7.56711	3.81613e-14	1.94332e-11
HKDC1	496.573	-2.23099	0.370813	-6.01649	1.78243e-09	3.10737e-07
PDZK1	101.559	-2.22043	0.27614	-8.04095	8.91449e-16	6.38905e-13
SLC13A4	336.7	-2.21779	0.34037	-6.51584	7.22822e-11	1.94269e-08
DPCR1	21.4177	-2.21623	0.416387	-5.32252	1.02338e-07	1.06007e-05
TMEM139	136.863	-2.21036	0.314256	-7.03362	2.01238e-12	7.6356e-10
HBQ1	16.8697	-2.18652	0.443664	-4.92833	8.29349e-07	5.92204e-05
MSLN	4855.27	-2.18044	0.417707	-5.22003	1.78895e-07	1.63965e-05
GPR143	602.984	-2.1784	0.297319	-7.3268	2.35712e-13	1.03665e-10
TMEM35	140.915	-2.17539	0.34015	-6.39538	1.60154e-10	4.02485e-08
ORM2	9.47205	-2.17311	0.419566	-5.17942	2.22572e-07	1.95206e-05
C6orf218	36.7153	-2.17094	0.328091	-6.61689	3.66835e-11	1.07555e-08
LOC84740	3215.22	-2.1666	0.424915	-5.0989	3.41626e-07	2.76603e-05
PGPEP1L	25.9271	-2.15807	0.372582	-5.7922	6.94694e-09	1.01799e-06
AMHR2	10.152	-2.15075	0.354309	-6.07026	1.27705e-09	2.28816e-07
PSCA	3232.66	-2.13589	0.406497	-5.25439	1.48516e-07	1.43513e-05
ZNF229	341.882	-2.11398	0.332336	-6.36097	2.0049e-10	4.8496e-08
MUC17	17.8005	-2.1127	0.450504	-4.68963	2.73703e-06	0.000160986
CLDN6	33.0093	-2.10789	0.328607	-6.41462	1.41176e-10	3.5946e-08
FAM184B	254.56	-2.10267	0.289135	-7.2723	3.53428e-13	1.48208e-10
PIWIL2	831.606	-2.08722	0.279356	-7.47155	7.92545e-14	3.83413e-11
CMTM5	8.31298	-2.0713	0.372509	-5.5604	2.69155e-08	3.31746e-06
LHX9	68.5817	-2.0677	0.42596	-4.85421	1.20867e-06	8.23552e-05
WISP3	179.105	-2.0419	0.414016	-4.93194	8.14159e-07	5.8568e-05
KLK14	1079.55	-2.03474	0.336195	-6.05228	1.42811e-09	2.5123e-07
SERPINI2	13.5299	-2.02567	0.451789	-4.48367	7.33703e-06	0.000344609
MYH16	68.6112	-2.01584	0.285215	-7.0678	1.57411e-12	6.09213e-10
C15orf55	34.1311	-1.99268	0.415135	-4.80008	1.58603e-06	0.000104038
SLC23A1	73.0065	-1.98473	0.332306	-5.9726	2.33501e-09	3.89524e-07
LOC731779	1.82807	-1.98321	0.469621	-4.223	2.41073e-05	0.0008671
GUCA2B	2.69989	-1.98115	0.47802	-4.14449	3.40567e-05	0.00112904
C1orf64	3.88652	-1.96506	0.435845	-4.50863	6.52483e-06	0.000314868
FTCD	52.4337	-1.96024	0.400718	-4.89182	9.99055e-07	6.95422e-05
CPLX3	31.6752	-1.95978	0.445684	-4.39724	1.09639e-05	0.000467316
CPS1	631.807	-1.95372	0.355647	-5.49341	3.9425e-08	4.62371e-06
KLF14	61.4987	-1.94491	0.370677	-5.2469	1.54682e-07	1.46012e-05
ENPP7	5.47839	-1.93787	0.426613	-4.54245	5.56053e-06	0.00028391
CCR10	87.0837	-1.93412	0.261754	-7.38908	1.47851e-13	6.97819e-11
PNLDC1	768.025	-1.93282	0.446094	-4.33276	1.4725e-05	0.000586304
LOC283999	9.51025	-1.91805	0.311319	-6.16103	7.22724e-10	1.3847e-07
HSPB6	1891.54	-1.90957	0.366365	-5.21222	1.86591e-07	1.68725e-05
CYP2W1	502.651	-1.90564	0.323664	-5.88772	3.91562e-09	6.06169e-07
C2orf65	484.229	-1.88991	0.395642	-4.77681	1.78096e-06	0.000112427
CEBPE	43.2041	-1.86156	0.348688	-5.33875	9.35883e-08	9.89632e-06
TMEM82	2.46801	-1.86005	0.469951	-3.95797	7.5591e-05	0.00211688
LCN12	29.9643	-1.8577	0.357108	-5.20207	1.97083e-07	1.77384e-05
SRL	912.392	-1.8523	0.351617	-5.26797	1.37944e-07	1.36191e-05
UPK3B	1627.16	-1.84944	0.326149	-5.67053	1.42358e-08	1.85457e-06
CPNE6	12.5344	-1.84521	0.410477	-4.49529	6.94737e-06	0.000328701
PLIN4	590.29	-1.84504	0.320879	-5.74997	8.92616e-09	1.2626e-06
MUC2	206.582	-1.83374	0.431123	-4.2534	2.10548e-05	0.000778258
HPN	179.168	-1.82428	0.426701	-4.27532	1.90864e-05	0.000724199
ANXA9	799.823	-1.82187	0.335235	-5.43461	5.49149e-08	6.14254e-06
TSKS	248.981	-1.81869	0.389151	-4.67348	2.96141e-06	0.000169545
TRIM54	439.168	-1.81788	0.432159	-4.20649	2.59366e-05	0.000919831
SYT12	1385.22	-1.8143	0.344774	-5.26228	1.42278e-07	1.39051e-05
C19orf77	58.3464	-1.80241	0.338817	-5.31971	1.03932e-07	1.06978e-05
ICAM4	511.714	-1.80204	0.317863	-5.66922	1.43448e-08	1.85457e-06
WNT16	106.181	-1.79722	0.383052	-4.69185	2.70748e-06	0.000159733
NKX2.4	4.57927	-1.79573	0.472678	-3.79906	0.000145247	0.00344264
C6orf221	4.2561	-1.78013	0.459274	-3.87598	0.000106197	0.00267581
WFDC12	351.513	-1.76935	0.406807	-4.34935	1.36539e-05	0.000553932
RASIP1	2417.37	-1.76897	0.268451	-6.58957	4.411e-11	1.24907e-08
ABCG5	32.4863	-1.76392	0.297901	-5.92119	3.19625e-09	5.11162e-07
PPP1R1C	248.766	-1.75391	0.285936	-6.13391	8.57434e-10	1.61089e-07
AACSL	51.9706	-1.74601	0.372522	-4.68698	2.77264e-06	0.000162586
LELP1	1.57409	-1.74457	0.478302	-3.64743	0.000264878	0.00548198
EGR4	114.11	-1.73705	0.394978	-4.39784	1.09332e-05	0.000467316
NLRP7	250.878	-1.73262	0.383001	-4.52378	6.07439e-06	0.000299098
CPA1	7.23317	-1.73109	0.39669	-4.36383	1.27803e-05	0.00053071
DUOX2	9534.57	-1.72595	0.37011	-4.66335	3.11105e-06	0.000176545
SNCG	1580.62	-1.72359	0.343305	-5.02057	5.15194e-07	3.94052e-05
KRT23	4075.34	-1.72281	0.378059	-4.55699	5.18909e-06	0.000268487
NLRP10	73.9993	-1.71807	0.415737	-4.13258	3.58717e-05	0.00116861
NEU4	41.6017	-1.71152	0.358151	-4.77877	1.7637e-06	0.000112268
SSTR5	69.0159	-1.7094	0.401909	-4.25319	2.10742e-05	0.000778258
COL21A1	1708.62	-1.69832	0.408521	-4.15723	3.22134e-05	0.00108223
ESPNL	257.535	-1.69658	0.375588	-4.51712	6.26859e-06	0.000306322
DUSP13	208.264	-1.69221	0.384349	-4.40281	1.06859e-05	0.000461567
HS3ST6	300.471	-1.68502	0.387173	-4.35211	1.34835e-05	0.000551626
C17orf93	18.6986	-1.68294	0.468673	-3.59087	0.00032957	0.00637751
LYPD2	1234.34	-1.6769	0.428835	-3.91036	9.21579e-05	0.00243294
FAM25A	1044.91	-1.67099	0.396807	-4.2111	2.54133e-05	0.000906753
VENTXP1	4.54726	-1.66983	0.476077	-3.50747	0.000452385	0.00800193
LRRN1	841.634	-1.66862	0.354737	-4.70381	2.55353e-06	0.000152041
IL17B	17.9267	-1.66438	0.288611	-5.76687	8.0756e-09	1.15905e-06
CALHM3	15.3689	-1.66263	0.337605	-4.92478	8.44549e-07	5.96455e-05
TMEM151B	145.081	-1.65618	0.314547	-5.26526	1.39988e-07	1.37508e-05
GCKR	18.4026	-1.65555	0.266254	-6.21793	5.03758e-10	1.02589e-07
FAM181A	35.5864	-1.65201	0.398949	-4.14092	3.45917e-05	0.00113841
C3orf30	6.00703	-1.64985	0.441887	-3.73366	0.00018872	0.00421709
HSPB2	507.661	-1.64917	0.30461	-5.41402	6.16252e-08	6.8535e-06
WDR49	111.544	-1.64532	0.359784	-4.57309	4.80577e-06	0.000249991
ATG9B	704.248	-1.64077	0.30828	-5.32234	1.02441e-07	1.06007e-05
RBP2	2.74622	-1.63959	0.38377	-4.27233	1.93439e-05	0.00073253
TSPAN1	8091.54	-1.63712	0.333194	-4.9134	8.9509e-07	6.27569e-05
C11orf53	81.9203	-1.63296	0.343831	-4.74932	2.04106e-06	0.000124989
HES5	81.3933	-1.63242	0.352564	-4.63013	3.65435e-06	0.000202044
DEPDC6	1145.27	-1.63049	0.259747	-6.27724	3.44626e-10	7.66535e-08
GOLGA6L1	180.56	-1.6259	0.259387	-6.26825	3.65121e-10	8.02893e-08
HNF4A	40.6328	-1.62272	0.402143	-4.03518	5.45611e-05	0.00164457
PCSK4	293.701	-1.6213	0.304031	-5.33269	9.67707e-08	1.01772e-05
NPR1	892.052	-1.62103	0.237468	-6.82631	8.71265e-12	2.95787e-09
FAM132A	937.648	-1.62079	0.351939	-4.60532	4.1184e-06	0.000221376
SLC6A15	3095.97	-1.62028	0.386081	-4.19673	2.70792e-05	0.000943681
LOC113230	451.129	-1.61818	0.271298	-5.9646	2.45227e-09	4.05589e-07
HBE1	36.7508	-1.6083	0.479302	-3.35549	0.000792235	0.0121224
GPR144	30	-1.60351	0.344917	-4.64899	3.33561e-06	0.000187094
P2RX3	2.87756	-1.60165	0.44977	-3.56105	0.000369376	0.00691064
FBP2	35.0286	-1.60118	0.381212	-4.20025	2.66618e-05	0.000936355
VSIG2	320.934	-1.60075	0.381453	-4.19644	2.71142e-05	0.000943681
SCN2A	610.957	-1.60027	0.408948	-3.91313	9.11076e-05	0.00241544
GLYATL3	2.00636	-1.59754	0.476515	-3.35255	0.000800714	0.0121909
C8orf74	5.22633	-1.59701	0.305978	-5.21936	1.79547e-07	1.63965e-05
TAS1R3	279.851	-1.59385	0.31162	-5.11473	3.1419e-07	2.56536e-05
MMP20	39.8473	-1.59022	0.447068	-3.55701	0.000375107	0.0069728
CDH12	132.338	-1.58791	0.446114	-3.55943	0.000371661	0.00693541
PLSCR2	16.4543	-1.58738	0.351074	-4.5215	6.14022e-06	0.000301572
BCMO1	139.067	-1.58697	0.351935	-4.50928	6.50478e-06	0.000314868
LOC100132111	149.998	-1.57813	0.305608	-5.16391	2.41842e-07	2.05185e-05
TUBAL3	136.798	-1.57729	0.317872	-4.96204	6.97576e-07	5.13262e-05
TBX6	922.764	-1.57518	0.207168	-7.60342	2.88399e-14	1.55022e-11
ST6GALNAC1	2316.25	-1.57462	0.342085	-4.60301	4.16422e-06	0.000222602
CALML5	12428.9	-1.57326	0.417596	-3.76741	0.000164948	0.00379087
ABCG8	14.4583	-1.56922	0.470169	-3.33756	0.000845167	0.012639
OLFM4	261.555	-1.56711	0.443578	-3.53289	0.000411051	0.00746176
PLAC1	235.232	-1.56587	0.375055	-4.17504	2.97937e-05	0.00101682
AWAT1	5.08249	-1.56129	0.394813	-3.9545	7.66955e-05	0.00214161
TMEM27	134.512	-1.55628	0.282477	-5.50942	3.60021e-08	4.30047e-06
FOXJ1	487.759	-1.54062	0.431921	-3.5669	0.000361233	0.00680644
SLC38A5	5886.22	-1.53684	0.296824	-5.17762	2.24735e-07	1.95206e-05
RHBDL1	332.658	-1.53459	0.270706	-5.66885	1.43758e-08	1.85457e-06
CCDC88B	3340.15	-1.53277	0.243488	-6.29505	3.07309e-10	6.99617e-08
SBK2	4.82258	-1.52991	0.456776	-3.34936	0.00080998	0.0122933
RPH3AL	1182.97	-1.52941	0.221045	-6.919	4.54858e-12	1.62999e-09
GPT	251.299	-1.52716	0.296066	-5.15819	2.49346e-07	2.09787e-05
FXYD1	209.216	-1.52341	0.303175	-5.02485	5.03832e-07	3.86891e-05
LHX3	26.913	-1.52017	0.453187	-3.3544	0.000795381	0.0121224
NPC1L1	75.475	-1.51724	0.307275	-4.93774	7.90349e-07	5.74964e-05
DPP4	1529.87	-1.51224	0.335805	-4.50333	6.68954e-06	0.000319628
GPR156	118.992	-1.50727	0.342235	-4.4042	1.06174e-05	0.000459635
GALNTL6	10.4255	-1.50727	0.362455	-4.1585	3.20346e-05	0.00107997
IL17C	60.5548	-1.50659	0.427886	-3.521	0.000429921	0.00772183
TULP2	13.7587	-1.50509	0.321882	-4.6759	2.9267e-06	0.000168502
PDZK1P1	66.6316	-1.50137	0.244514	-6.14024	8.23979e-10	1.56322e-07
ONECUT1	20.3606	-1.49923	0.373328	-4.01586	5.923e-05	0.00173837
ADAMTSL4	4376.12	-1.48977	0.288539	-5.16316	2.42816e-07	2.05185e-05
MGC87042	653.72	-1.48783	0.299996	-4.95951	7.067e-07	5.18005e-05
HRK	31.4316	-1.48725	0.334409	-4.4474	8.69161e-06	0.000395744
H1FNT	6.53206	-1.4843	0.430662	-3.44656	0.000567781	0.0095298
PP14571	96.2443	-1.4828	0.352515	-4.20634	2.59536e-05	0.000919831
CPSF4L	12.388	-1.48159	0.371687	-3.98611	6.71653e-05	0.00191802
HSD17B2	363.203	-1.48075	0.361851	-4.09214	4.27411e-05	0.0013469
CD164L2	292.175	-1.47577	0.332491	-4.43854	9.05704e-06	0.000407588
PRPH2	106.848	-1.47571	0.273549	-5.39467	6.86495e-08	7.54793e-06
LRRC7	32.0436	-1.46864	0.373111	-3.93619	8.2784e-05	0.00224363
C11orf16	89.6857	-1.46836	0.440458	-3.33371	0.000856963	0.0127464
TBX10	6.17328	-1.46587	0.39261	-3.73365	0.000188724	0.00421709
OVCH2	8.25285	-1.4597	0.378824	-3.85322	0.000116572	0.00285905
FNDC5	131.826	-1.45867	0.307417	-4.74493	2.08576e-06	0.000127324
DLGAP1	230.843	-1.45811	0.394998	-3.69145	0.000222979	0.0048157
OSR1	400.476	-1.45743	0.283269	-5.14504	2.67466e-07	2.23092e-05
C19orf46	184.696	-1.45641	0.375913	-3.87434	0.000106914	0.00269038
RSPH6A	10.74	-1.45592	0.427932	-3.40223	0.000668396	0.0107248
UROC1	7.49309	-1.45515	0.419418	-3.46946	0.000521508	0.00899439
DUOXA2	1486.83	-1.4515	0.328905	-4.41312	1.0189e-05	0.000449274
SLC34A3	52.1641	-1.45064	0.320076	-4.53217	5.83806e-06	0.000292624
GPR81	329.798	-1.44623	0.193559	-7.4718	7.91068e-14	3.83413e-11
ECM1	27247.5	-1.44612	0.339788	-4.25594	2.08177e-05	0.000773212
RAGE	909.622	-1.44301	0.2075	-6.95426	3.54406e-12	1.29398e-09
SYNPO2L	843.906	-1.4416	0.279129	-5.16464	2.40903e-07	2.05185e-05
SERPINI1	1149.58	-1.4385	0.327569	-4.39145	1.12598e-05	0.000477827
FOXH1	252.3	-1.4374	0.246299	-5.83601	5.34664e-09	8.08303e-07
KLHDC7B	2815.59	-1.43678	0.367944	-3.90489	9.42676e-05	0.00246809
KRT7	6643.6	-1.43435	0.363583	-3.94502	7.9792e-05	0.00219326
DKK4	43.8515	-1.43323	0.421443	-3.40076	0.000671978	0.0107644
PGLYRP2	27.188	-1.4328	0.371794	-3.85376	0.000116317	0.00285905
MYO18B	739.243	-1.43147	0.433545	-3.30178	0.000960738	0.0137306
FGF21	8.35283	-1.43137	0.321084	-4.45793	8.27563e-06	0.000380076
CRLF1	1500.5	-1.43022	0.358933	-3.98466	6.7578e-05	0.00192327
MCHR1	65.9602	-1.42401	0.318011	-4.47787	7.53901e-06	0.000351536
C5orf27	192.474	-1.42146	0.238815	-5.95213	2.64682e-09	4.34056e-07
CFHR4	13.129	-1.419	0.363572	-3.90292	9.50377e-05	0.00246856
ZSCAN12P1	200.97	-1.41863	0.244972	-5.791	6.99667e-09	1.01799e-06
CTXN3	12.7743	-1.4186	0.400819	-3.53925	0.000401268	0.00733232
RAC3	1864.32	-1.41813	0.22385	-6.33521	2.37021e-10	5.66245e-08
SYT8	1499.7	-1.41792	0.388872	-3.64625	0.000266099	0.00550109
SIGLEC16	86.3062	-1.41745	0.241936	-5.85879	4.6626e-09	7.10441e-07
SLC26A9	720.903	-1.41688	0.369919	-3.83025	0.000128013	0.00310424
C7orf58	841.585	-1.41243	0.279039	-5.06176	4.15396e-07	3.25654e-05
MUC6	26.6905	-1.41183	0.34626	-4.07736	4.55503e-05	0.00141939
ADAM21	20.787	-1.4084	0.34786	-4.04876	5.14892e-05	0.00156662
MAOB	2426.96	-1.4079	0.361176	-3.89811	9.69455e-05	0.00249799
PF4V1	20.9752	-1.40764	0.416687	-3.37817	0.00072971	0.0114615
BRSK2	81.9123	-1.40524	0.350363	-4.0108	6.05127e-05	0.00176261
HGFAC	17.4608	-1.40083	0.371635	-3.76936	0.000163666	0.00378727
NHLRC4	93.6563	-1.39563	0.297905	-4.68482	2.80205e-06	0.000163321
DRD4	80.5813	-1.38775	0.33668	-4.12187	3.7581e-05	0.0012161
EFCAB1	243.062	-1.38578	0.306158	-4.52635	6.00102e-06	0.000298524
FAM182B	167.06	-1.37733	0.312568	-4.40651	1.05051e-05	0.000458881
ALPK3	1582.62	-1.37489	0.288095	-4.77237	1.82072e-06	0.000113289
RHOF	2169.62	-1.37395	0.276861	-4.9626	6.95546e-07	5.13262e-05
AGMAT	422.91	-1.37125	0.20819	-6.58651	4.50298e-11	1.24907e-08
GLB1L2	1415.79	-1.37015	0.27075	-5.06059	4.17956e-07	3.26124e-05
MOXD1	3910.93	-1.36998	0.346844	-3.94986	7.81972e-05	0.00216061
MYO3B	520.612	-1.36858	0.2951	-4.63767	3.52361e-06	0.000195935
LCN2	33389.3	-1.3535	0.362594	-3.73283	0.000189338	0.00421883
C10orf91	186.94	-1.34672	0.293821	-4.58345	4.57368e-06	0.000241159
CADM4	5427.76	-1.3427	0.21208	-6.33113	2.43378e-10	5.67422e-08
GPR62	19.5121	-1.34199	0.285653	-4.69798	2.62747e-06	0.000155487
MACC1	2762.42	-1.34089	0.269411	-4.97713	6.45355e-07	4.84041e-05
LIPH	1849.72	-1.33647	0.348372	-3.83634	0.000124881	0.00304143
KPNA7	137.725	-1.33274	0.31273	-4.26164	2.02934e-05	0.000756643
SLC38A4	457.637	-1.32783	0.321196	-4.13403	3.56458e-05	0.00116714
RRAD	5253.67	-1.32044	0.385995	-3.42086	0.00062424	0.0102197
GGT6	4038.22	-1.31882	0.288626	-4.5693	4.89345e-06	0.000253869
ADAM21P1	4.57898	-1.31741	0.366203	-3.59749	0.000321299	0.00627391
MYOM3	1714.92	-1.31353	0.361187	-3.63671	0.000276138	0.00563072
IQCG	3303.05	-1.31285	0.295604	-4.44125	8.94367e-06	0.000404367
CDKL2	116.724	-1.3121	0.365688	-3.58804	0.000333168	0.00643427
MFSD7	497.951	-1.3107	0.225954	-5.80073	6.60251e-09	9.82809e-07
GALNT5	2112.25	-1.30938	0.354919	-3.68923	0.000224936	0.00483115
PLB1	586.445	-1.3093	0.195622	-6.69299	2.18656e-11	6.82454e-09
FUT6	1955.24	-1.30016	0.345511	-3.763	0.00016789	0.00384478
FLJ13197	779.905	-1.29815	0.224013	-5.79496	6.83373e-09	1.00946e-06
ANO3	37.4582	-1.29695	0.381735	-3.39752	0.000679995	0.010848
CHRM5	104.592	-1.29599	0.298315	-4.34438	1.39671e-05	0.000563875
SYNGR3	524.567	-1.29434	0.326029	-3.97001	7.18708e-05	0.00203627
ARHGEF33	47.5118	-1.29063	0.288155	-4.47894	7.50146e-06	0.000351479
LGI4	333.029	-1.29029	0.211634	-6.09682	1.08202e-09	1.99411e-07
ANKK1	229.403	-1.28782	0.284562	-4.52563	6.0215e-06	0.000298774
CAPS	1328.84	-1.2844	0.337012	-3.81114	0.00013833	0.00330065
ZAN	147.391	-1.28265	0.378138	-3.39202	0.000693786	0.0110235
NPB	101.825	-1.2823	0.339703	-3.77478	0.000160147	0.00371584
C6orf154	154.306	-1.26951	0.247578	-5.12771	2.93289e-07	2.43581e-05
C15orf62	719.791	-1.26689	0.309197	-4.09735	4.17901e-05	0.00132788
CNTD2	163.911	-1.26627	0.357472	-3.54228	0.000396688	0.00728302
PTPRH	1614.45	-1.2648	0.333523	-3.79225	0.000149287	0.00351016
CLCNKA	15.0824	-1.26427	0.355893	-3.55237	0.000381773	0.0070628
TXLNB	601.143	-1.26258	0.356546	-3.54114	0.000398395	0.00728671
KHDC1	443.866	-1.25981	0.208148	-6.05246	1.42648e-09	2.5123e-07
DHDH	127.807	-1.25973	0.262889	-4.79188	1.65227e-06	0.000107292
EFCAB10	140.005	-1.25865	0.17164	-7.3331	2.24894e-13	1.01208e-10
PHYHIP	373.927	-1.25765	0.302063	-4.16355	3.1334e-05	0.00106127
KCNH4	38.1965	-1.2523	0.313341	-3.9966	6.4258e-05	0.00184763
FABP7	40.2179	-1.2499	0.356551	-3.50553	0.000455704	0.00803126
COL2A1	234.573	-1.24943	0.36057	-3.46515	0.000529926	0.00907641
TEKT2	65.9967	-1.24786	0.374973	-3.32788	0.000875107	0.0129466
KCP	698.304	-1.24541	0.217153	-5.73519	9.74044e-09	1.34634e-06
A2ML1	38246.2	-1.24207	0.358327	-3.46631	0.00052766	0.00906853
SRCRB4D	286.674	-1.24164	0.224703	-5.52568	3.28219e-08	3.9696e-06
SCNN1D	1039.61	-1.23908	0.344783	-3.59379	0.000325903	0.00633825
EML6	595.133	-1.23366	0.260676	-4.73252	2.21745e-06	0.000134093
ZNF705D	7.60158	-1.22907	0.340134	-3.61349	0.000302105	0.00600826
TTC9	5487.2	-1.22881	0.298747	-4.1132	3.90218e-05	0.0012545
ZSCAN4	18.9245	-1.22631	0.32252	-3.80226	0.00014338	0.00340853
CLEC18A	71.9257	-1.22464	0.300597	-4.07403	4.62061e-05	0.00143521
AGAP11	445.736	-1.22372	0.269733	-4.53679	5.71168e-06	0.000289457
LMO3	36.5643	-1.22216	0.297375	-4.10981	3.95982e-05	0.00126446
S1PR4	592.459	-1.22156	0.286232	-4.26772	1.97485e-05	0.000742045
PTPN7	2068.82	-1.22113	0.298386	-4.09246	4.26824e-05	0.0013469
MIA	216.742	-1.21699	0.35646	-3.4141	0.000639936	0.010415
LOC100130933	11.6052	-1.21682	0.369018	-3.29745	0.00097566	0.0138926
HAL	59.4476	-1.20724	0.323443	-3.73247	0.000189609	0.00421883
ITIH5	2785.52	-1.20715	0.291399	-4.14262	3.43365e-05	0.00113387
ZNF80	309.407	-1.19177	0.252026	-4.72876	2.25893e-06	0.000136176
PIWIL4	254.278	-1.19099	0.274099	-4.34512	1.39201e-05	0.000563533
LOC441869	2355.27	-1.18571	0.254108	-4.66619	3.06837e-06	0.00017515
BTG4	17.1158	-1.18335	0.329175	-3.5949	0.000324514	0.00633032
LOC100127888	56.6522	-1.18036	0.316984	-3.72371	0.000196314	0.00433595
CLEC18C	58.0235	-1.17904	0.267662	-4.40496	1.05801e-05	0.000459635
GOLGA6L6	134.416	-1.17866	0.237985	-4.95268	7.31983e-07	5.34514e-05
KCNH3	226.459	-1.17605	0.334127	-3.51978	0.000431899	0.00774576
CES3	769.603	-1.17375	0.221875	-5.29015	1.22218e-07	1.24476e-05
BEST4	44.571	-1.17324	0.250691	-4.68002	2.86848e-06	0.00016669
APC2	328.556	-1.17126	0.216938	-5.39907	6.69854e-08	7.40705e-06
NUDT16P1	463.12	-1.16388	0.286524	-4.06206	4.86407e-05	0.00149404
GUSBL1	95.681	-1.16282	0.213866	-5.43716	5.41375e-08	6.12641e-06
FAM151A	310.607	-1.1609	0.272092	-4.26659	1.98486e-05	0.000744363
C18orf26	100.157	-1.16089	0.297917	-3.8967	9.75133e-05	0.00250595
BCO2	524.645	-1.15633	0.239774	-4.82258	1.4171e-06	9.45596e-05
LRRN4	42.6092	-1.15464	0.292594	-3.94621	7.93971e-05	0.00218551
CABP7	186.088	-1.15388	0.201311	-5.73183	9.93547e-09	1.35395e-06
C3orf70	794.14	-1.14966	0.245831	-4.67662	2.91637e-06	0.000168502
AHRR	861.201	-1.14679	0.29221	-3.92452	8.69011e-05	0.00232818
CTF1	641.314	-1.14578	0.193195	-5.93067	3.01693e-09	4.86505e-07
KRT9	320.918	-1.14109	0.327115	-3.48833	0.000486043	0.00846241
PCSK9	8857.37	-1.13679	0.304621	-3.73181	0.00019011	0.00421883
SLC16A5	2063.76	-1.13447	0.246599	-4.60047	4.21537e-06	0.000224715
PKIB	474.323	-1.13362	0.294188	-3.8534	0.00011649	0.00285905
TREX2	129.584	-1.12775	0.26907	-4.19127	2.77401e-05	0.000962003
DNALI1	326.233	-1.12697	0.289254	-3.89615	9.77357e-05	0.00250806
TUBA3E	12.5716	-1.1244	0.277207	-4.05618	4.98827e-05	0.00152252
WNT4	3609.57	-1.12138	0.31377	-3.57389	0.000351717	0.00667263
GLTP	36849.1	-1.1211	0.227611	-4.92552	8.41365e-07	5.96383e-05
STAR	691.756	-1.12049	0.279885	-4.00339	6.244e-05	0.00180609
NOXO1	294.394	-1.11887	0.306879	-3.64596	0.000266398	0.00550109
USP26	13.6466	-1.11674	0.292713	-3.81514	0.000136104	0.00325556
HNF1A	361.939	-1.11293	0.20326	-5.47539	4.36554e-08	5.05854e-06
C6orf227	8.93624	-1.11137	0.284663	-3.90415	9.4559e-05	0.00246809
FBXL22	106.231	-1.11097	0.187888	-5.91292	3.36103e-09	5.33108e-07
CELSR3	1353.92	-1.10841	0.231788	-4.78201	1.73553e-06	0.000110839
AMZ1	101.502	-1.10795	0.279546	-3.96339	7.38937e-05	0.00208139
AQP7	32.7259	-1.10721	0.314163	-3.52432	0.000424573	0.00766308
KCNN4	1614.28	-1.1	0.256279	-4.2922	1.76915e-05	0.000681967
PLBD1	6517.1	-1.09932	0.230472	-4.76989	1.8433e-06	0.000113961
C2CD4D	66.812	-1.09772	0.271856	-4.03785	5.39422e-05	0.00163099
PLXNA2	12230.7	-1.09215	0.183543	-5.95034	2.67582e-09	4.35125e-07
PRSS22	4953.11	-1.08503	0.297651	-3.64532	0.000267061	0.00550109
IQCD	154.256	-1.08417	0.226907	-4.77803	1.77025e-06	0.000112315
RNF148	7.10484	-1.08279	0.305571	-3.5435	0.000394847	0.00726301
PITPNM2	2930.01	-1.08178	0.136889	-7.90256	2.73232e-15	1.70559e-12
C2orf81	532.964	-1.08129	0.208847	-5.17744	2.24954e-07	1.95206e-05
ADAMTS17	888.173	-1.07825	0.242497	-4.44646	8.72981e-06	0.00039655
TP53I3	2779.34	-1.06888	0.238032	-4.49048	7.10638e-06	0.000335404
NCRNA00189	26.0709	-1.06869	0.255751	-4.17865	2.93247e-05	0.00100614
LASS1	57.9975	-1.05827	0.317428	-3.3339	0.00085636	0.0127464
BCAS1	1016.62	-1.0569	0.280464	-3.76841	0.000164293	0.00378931
FBXL13	248.603	-1.05576	0.173683	-6.07864	1.21207e-09	2.19204e-07
CHRNE	261.502	-1.0516	0.184887	-5.6878	1.28686e-08	1.69402e-06
SEMA3B	999.754	-1.04995	0.269295	-3.89887	9.66407e-05	0.0024955
LYPD1	1552.77	-1.04729	0.307601	-3.40471	0.00066235	0.010681
EFCAB4A	588.519	-1.04611	0.256616	-4.07657	4.57039e-05	0.00142189
LOC440461	84.7058	-1.04239	0.225506	-4.62247	3.79204e-06	0.000207288
KCNK13	202.351	-1.03991	0.286445	-3.63038	0.000282999	0.00574037
CCDC73	224.982	-1.0287	0.202969	-5.06826	4.0147e-07	3.19706e-05
LOC285501	8.76092	-1.02848	0.28821	-3.56851	0.000359024	0.00677802
IRAK2	2282.51	-1.02516	0.255329	-4.01507	5.94292e-05	0.00173981
RPS2P32	106.966	-1.02198	0.281416	-3.63156	0.000281714	0.0057203
ANO2	123.194	-1.02016	0.268541	-3.79889	0.000145348	0.00344264
C1orf74	1649.42	-1.01676	0.226761	-4.48387	7.3302e-06	0.000344609
ZSCAN5B	10.7097	-1.01571	0.293488	-3.46081	0.000538556	0.00919012
SILV	266.4	-1.01362	0.211596	-4.79036	1.66485e-06	0.000107748
GLB1L	886.241	-1.01111	0.175337	-5.76666	8.08597e-09	1.15905e-06
LRRC56	494.205	-1.01026	0.235205	-4.29523	1.74514e-05	0.00067793
WNK3	176.503	-1.01016	0.235995	-4.28045	1.86518e-05	0.000713303
C7orf10	809.856	-1.00483	0.281649	-3.56767	0.000360167	0.00679297
HBG2	62.6546	-1.00314	0.233568	-4.29484	1.74816e-05	0.00067793
FAM69B	741.623	1.00084	0.232862	4.29798	1.7236e-05	0.000675169
HSD17B14	444.295	1.00174	0.256489	3.9056	9.39915e-05	0.00246788
KCNJ15	2999.15	1.00253	0.298021	3.36395	0.000768364	0.0118664
ENPP1	935.937	1.00254	0.271863	3.68767	0.000226319	0.00484458
FOXF2	1289.02	1.00408	0.231873	4.3303	1.48904e-05	0.00059167
RAB3IL1	1175.03	1.00546	0.194531	5.16863	2.3582e-07	2.01918e-05
MPP1	1614.73	1.0066	0.190824	5.27503	1.32734e-07	1.32399e-05
SULF1	24448.6	1.00757	0.290738	3.46555	0.000529157	0.00907641
MED12L	286.522	1.00889	0.282676	3.56908	0.000358234	0.00676972
EID3	145.205	1.0106	0.273959	3.68886	0.00022526	0.00483115
PPM1L	1107.34	1.01138	0.28062	3.60409	0.000313247	0.00616646
BACH2	978.139	1.01198	0.280699	3.6052	0.000311908	0.00615263
DNAH10	198.592	1.01271	0.293017	3.45616	0.000547939	0.00927823
TXNRD1	34115.2	1.015	0.289108	3.51079	0.00044678	0.00794467
RGAG4	417.442	1.01863	0.252325	4.03697	5.4147e-05	0.00163463
LOC440173	1274.92	1.0202	0.2591	3.93747	8.23447e-05	0.00223486
G6PD	28744.4	1.02078	0.260232	3.92258	8.76044e-05	0.00234148
SRXN1	22842.4	1.02194	0.279892	3.65119	0.000261027	0.00541608
TMPRSS6	45.592	1.02444	0.259317	3.95055	7.79719e-05	0.00215956
SFRP2	25766.3	1.02739	0.30505	3.36794	0.000757322	0.0117427
NLGN3	104.809	1.03297	0.233905	4.4162	1.00452e-05	0.000445838
DUSP15	62.7876	1.03402	0.30921	3.34406	0.000825629	0.012443
PHGDH	10654.6	1.03714	0.286591	3.61889	0.000295867	0.00592683
CSPG4PY2	26.73	1.04073	0.289703	3.59241	0.000327631	0.00635269
LOC389634	155.673	1.04237	0.244175	4.26895	1.96394e-05	0.000739704
PRKD1	582.626	1.0429	0.259223	4.02318	5.74166e-05	0.00170151
SULF2	34137.8	1.04374	0.267399	3.90329	9.48924e-05	0.00246809
KIAA1549	2117.1	1.04389	0.301774	3.45918	0.000541832	0.0092175
ANTXR2	3973.9	1.04934	0.269153	3.89868	9.67198e-05	0.0024955
COL5A1	63120.6	1.05138	0.276276	3.80553	0.000141499	0.00337211
RPS6KA2	3811	1.05205	0.192496	5.46532	4.62066e-08	5.29079e-06
RALGPS2	2915.29	1.05417	0.168318	6.263	3.77652e-10	8.11993e-08
HOXC13	1005.24	1.0617	0.289299	3.6699	0.000242643	0.00514282
TMEM108	276.984	1.0658	0.269627	3.95287	7.72181e-05	0.00215309
LOC90246	140.211	1.06702	0.318799	3.347	0.000816913	0.0123501
C1QTNF6	5285.19	1.07421	0.262543	4.09156	4.28476e-05	0.0013469
LOC400043	307.614	1.07699	0.261972	4.11107	3.93828e-05	0.00125966
HK3	730.918	1.07727	0.321657	3.34913	0.000810667	0.0122941
AGPAT9	1589.64	1.07944	0.312299	3.45645	0.000547345	0.00927823
SLC29A4	1280.45	1.08115	0.307022	3.52141	0.000429256	0.00771982
MKX	92.6095	1.08271	0.325691	3.32435	0.000886237	0.0130416
KIAA1045	488.855	1.08327	0.311763	3.47466	0.000511494	0.00885708
FZD10	3589.45	1.08412	0.297413	3.64515	0.000267232	0.00550109
TRIM16L	10751.1	1.08508	0.280895	3.86294	0.000112029	0.00278814
TMEM200A	732.498	1.08522	0.315022	3.44491	0.000571253	0.0095543
PDCD1LG2	750.431	1.08561	0.308454	3.51953	0.000432306	0.00774588
GNG4	2335.91	1.08576	0.291747	3.72158	0.00019798	0.00435353
LUZP2	223.659	1.08772	0.227176	4.78802	1.68433e-06	0.000108534
TUB	856.232	1.09916	0.26629	4.12766	3.66474e-05	0.00118788
CLSTN2	659.364	1.10119	0.320417	3.43675	0.000588748	0.00975462
HEY1	3993.77	1.10601	0.325456	3.39835	0.000677941	0.010842
TMEM37	1540.54	1.11111	0.261127	4.25507	2.08983e-05	0.000774717
HAMP	44.118	1.11133	0.303462	3.66216	0.000250101	0.00525483
RGS6	319.813	1.11466	0.335016	3.32719	0.000877264	0.0129489
FAM171B	1319.76	1.11529	0.279897	3.98463	6.75842e-05	0.00192327
SDPR	1753.43	1.11631	0.311478	3.58391	0.000338483	0.00651605
GPM6A	16.4177	1.11835	0.333364	3.35474	0.000794405	0.0121224
GPR173	68.5162	1.12277	0.249177	4.50591	6.6089e-06	0.000317342
RIMS3	945.643	1.1242	0.307868	3.65155	0.000260664	0.00541608
KCNK15	73.1077	1.12475	0.298537	3.76755	0.000164858	0.00379087
C20orf152	6.96635	1.12554	0.31426	3.58156	0.000341552	0.00654393
IFIT1	4510.55	1.13002	0.337455	3.34866	0.000812031	0.0123051
SPOCK1	4431.6	1.13122	0.337509	3.35169	0.000803194	0.012219
GSTM5	407.57	1.13428	0.329935	3.4379	0.000586248	0.00972972
TTLL7	357.15	1.13495	0.293579	3.8659	0.000110681	0.0027636
SYT13	291.268	1.13541	0.303586	3.73998	0.000184032	0.00415058
CACNA2D2	193.613	1.13667	0.261275	4.3505	1.35828e-05	0.00055335
RAC2	8239.66	1.1438	0.241555	4.73514	2.18906e-06	0.000132792
MN1	4376.6	1.14457	0.277067	4.13102	3.61152e-05	0.00117259
IFIT3	7266.78	1.14472	0.30371	3.76914	0.000163813	0.00378727
SLC7A10	10.5581	1.1456	0.346484	3.30636	0.000945168	0.0136141
ST6GAL2	572.724	1.14873	0.305061	3.76558	0.000166161	0.00380968
KIAA1024	159.631	1.15249	0.223801	5.14962	2.61008e-07	2.18648e-05
ACSL6	58.6837	1.15646	0.305198	3.78923	0.000151114	0.00354449
FAM84A	7081.91	1.16134	0.295802	3.92609	8.63375e-05	0.00232044
TECTA	86.7896	1.16143	0.274131	4.23677	2.26761e-05	0.000822988
PPEF1	118.221	1.16202	0.309309	3.75681	0.000172091	0.0039222
SPERT	86.1588	1.16484	0.343603	3.39007	0.000698756	0.0110826
C3orf72	332.495	1.16562	0.244855	4.76045	1.93164e-06	0.000119042
CASQ1	42.6951	1.16768	0.342146	3.4128	0.00064298	0.0104469
OSGIN1	4160.97	1.16855	0.336688	3.47071	0.000519079	0.00896849
CCIN	23.0185	1.16939	0.308357	3.79232	0.000149246	0.00351016
UNC5A	87.8191	1.17059	0.286001	4.09295	4.25915e-05	0.00134671
SLC7A11	10901.3	1.17176	0.344299	3.40331	0.000665737	0.0106999
ANKRD43	45.8385	1.17308	0.327926	3.57728	0.000347186	0.00661911
DKFZp434J0226	163.299	1.18458	0.295433	4.00965	6.0809e-05	0.00176331
ZNF630	230.409	1.18462	0.22465	5.27318	1.34082e-07	1.33058e-05
PSORS1C1	132.963	1.18667	0.355758	3.33559	0.000851179	0.0127092
PTGR1	10713.1	1.18952	0.263486	4.51454	6.34536e-06	0.000309292
ME1	8851.37	1.18953	0.277969	4.27937	1.87421e-05	0.000713934
FAM66E	29.0508	1.1911	0.315487	3.77542	0.00015974	0.00371084
RELN	176.558	1.19182	0.328503	3.62803	0.000285592	0.00578085
CHST1	1555.39	1.19592	0.303177	3.94463	7.99242e-05	0.00219378
ADAM12	7635.62	1.19712	0.283777	4.21852	2.45909e-05	0.000881221
DACH1	278.633	1.19763	0.328004	3.65126	0.000260959	0.00541608
HHEX	868.715	1.19967	0.258983	4.63226	3.61701e-06	0.000200552
ZNF469	3448.44	1.20625	0.285169	4.22993	2.33762e-05	0.000843941
PRSS23	15337.2	1.20833	0.274789	4.3973	1.09605e-05	0.000467316
CCL13	358.942	1.21141	0.309007	3.92032	8.84297e-05	0.00236028
IBSP	199.319	1.21433	0.365377	3.32349	0.000888987	0.0130621
C11orf63	534.152	1.21477	0.226118	5.3723	7.7739e-08	8.40407e-06
VPREB3	145.44	1.21624	0.346709	3.50794	0.000451585	0.00799507
C9orf170	8.64599	1.21916	0.364942	3.34068	0.000835726	0.0125333
IGSF21	173.842	1.22029	0.285859	4.26885	1.9648e-05	0.000739704
TMEM92	466.333	1.2213	0.294628	4.14524	3.39458e-05	0.00112867
RAB6B	4009.84	1.22161	0.366332	3.33472	0.000853852	0.0127295
SOX2OT	510.465	1.22488	0.362674	3.37735	0.000731886	0.0114797
TNFSF11	184.994	1.22724	0.341131	3.59756	0.000321223	0.00627391
SSTR1	26.1801	1.23335	0.363664	3.39145	0.000695251	0.0110367
CAPNS2	1965.66	1.23349	0.367314	3.35814	0.000784699	0.0120609
CCDC85A	174.214	1.23708	0.326456	3.78943	0.000150995	0.00354449
RFPL3	8.44789	1.23978	0.367315	3.37524	0.000737508	0.01154
EMX2	73.7531	1.24193	0.340867	3.64345	0.000269007	0.00552607
NCAM2	93.5277	1.2428	0.354027	3.51047	0.000447322	0.00794467
CHRNB4	444.514	1.24599	0.239746	5.19713	2.02386e-07	1.80478e-05
PLP1	56.077	1.24607	0.368677	3.37983	0.000725303	0.0114157
ALDH1A2	105.736	1.24981	0.377049	3.31472	0.000917345	0.013327
MSX2	527.745	1.25235	0.262325	4.77404	1.80569e-06	0.000113161
SLC24A2	42.3926	1.25382	0.341757	3.66874	0.000243752	0.00515503
KCNF1	75.4317	1.2615	0.369075	3.41801	0.000630816	0.0102925
RUNDC3A	401.812	1.26155	0.329596	3.82756	0.000129421	0.00312663
USP51	127.977	1.2618	0.246592	5.11693	3.10555e-07	2.54642e-05
PTCHD1	36.487	1.26334	0.300807	4.19982	2.67121e-05	0.000936425
COL10A1	5180.66	1.26564	0.360868	3.5072	0.000452845	0.00800274
PTPRO	286.769	1.2657	0.253751	4.98794	6.10268e-07	4.61301e-05
SLC47A1	1086.16	1.26692	0.297167	4.26333	2.01403e-05	0.000753838
C15orf59	416.803	1.2697	0.325911	3.89585	9.78547e-05	0.00250806
SLC27A2	626.747	1.26976	0.33607	3.77826	0.000157925	0.00367751
A4GNT	6.82727	1.27144	0.382301	3.32576	0.000881773	0.0129956
SEMA6D	1664.43	1.27303	0.324198	3.9267	8.61182e-05	0.00231872
TRIM67	15.5327	1.27376	0.28959	4.39851	1.08998e-05	0.000467316
ENTPD3	2810.15	1.27379	0.291142	4.37517	1.21336e-05	0.000508217
ADHFE1	204.779	1.27503	0.317919	4.01057	6.05723e-05	0.00176261
CNKSR2	61.2924	1.27578	0.370187	3.4463	0.000568311	0.0095298
NRXN2	539.908	1.27844	0.324636	3.93807	8.2138e-05	0.00223238
EML1	2831.9	1.27847	0.213928	5.97615	2.28477e-09	3.84456e-07
MMP11	25983.9	1.27926	0.340032	3.76219	0.000168431	0.0038526
C1orf65	23.206	1.27963	0.381224	3.35663	0.000788994	0.0121077
SV2B	250.485	1.28045	0.364788	3.51011	0.000447917	0.00794467
KRTAP4.1	83.5784	1.28252	0.255025	5.02899	4.93078e-07	3.80142e-05
C14orf34	174.843	1.28264	0.339394	3.7792	0.00015733	0.00366808
SYT7	3248.52	1.2828	0.302125	4.24593	2.17692e-05	0.000797833
AQP10	58.6261	1.28555	0.375341	3.42503	0.000614733	0.0100726
MAGEF1	6896.74	1.28574	0.208164	6.17656	6.55118e-10	1.28052e-07
MARCO	591.144	1.28843	0.357104	3.60799	0.000308575	0.00609309
SLC22A18	1995.61	1.29656	0.234121	5.53798	3.05976e-08	3.74743e-06
GAP43	336.802	1.29816	0.330802	3.92429	8.69865e-05	0.00232818
CHRNB2	86.4373	1.29836	0.357789	3.62883	0.000284708	0.00576899
EPHB3	12688.6	1.30099	0.254251	5.11695	3.10521e-07	2.54642e-05
LOXL4	4026.01	1.301	0.392565	3.31411	0.000919358	0.0133395
TMEM20	1710.85	1.30294	0.305104	4.27049	1.95048e-05	0.000737181
LRFN2	13.7138	1.30603	0.386914	3.37551	0.000736777	0.01154
GSTM4	4679.38	1.30632	0.308353	4.23642	2.27108e-05	0.000822988
GDF6	76.6257	1.30645	0.267151	4.89032	1.00675e-06	6.98263e-05
CHP2	920.552	1.31252	0.331581	3.95837	7.54635e-05	0.00211637
2011-11-30	62.52	1.323	0.350645	3.77304	0.000161268	0.00373735
BEX4	1927.14	1.32507	0.284501	4.65754	3.20009e-06	0.000180539
SUCNR1	79.1188	1.32693	0.309917	4.28156	1.85585e-05	0.000711139
COL22A1	1776.07	1.32835	0.383378	3.46486	0.000530505	0.00907641
GPR142	6.79247	1.33197	0.365958	3.63969	0.000272965	0.00558366
TMEM90B	465.423	1.33638	0.343301	3.89273	9.91231e-05	0.00253308
TREML4	12.0254	1.33823	0.392163	3.41244	0.00064385	0.0104523
PCBP3	364.908	1.33986	0.246021	5.44612	5.14793e-08	5.85986e-06
C13orf16	29.954	1.34055	0.332809	4.02797	5.62606e-05	0.00168009
MGC16121	46.7852	1.34346	0.307489	4.36913	1.24743e-05	0.000520237
ISLR2	383.655	1.34362	0.302478	4.44202	8.91165e-06	0.000403863
RIMKLA	415.126	1.34625	0.306839	4.38748	1.14669e-05	0.000484377
SLIT1	55.0224	1.34857	0.311232	4.333	1.4709e-05	0.000586304
NTSR1	64.9094	1.3496	0.408158	3.30657	0.000944458	0.0136141
ATP8A2	96.0131	1.35265	0.335338	4.0337	5.49048e-05	0.00165235
GSTM3	12667.7	1.35575	0.35251	3.846	0.000120064	0.00293354
STC2	5684.77	1.35877	0.297012	4.57479	4.76692e-06	0.000248638
MCOLN3	377.916	1.36007	0.315045	4.31708	1.58108e-05	0.000621861
CLDN20	203.885	1.36097	0.413118	3.29438	0.000986377	0.0140039
LIN7A	95.9231	1.36235	0.320823	4.24642	2.17215e-05	0.000797595
GJB6	29251.5	1.36604	0.354175	3.85695	0.000114812	0.00283383
KCNG1	730.312	1.36812	0.348424	3.9266	8.61539e-05	0.00231872
SCIN	1031.64	1.36846	0.330121	4.14533	3.39319e-05	0.00112867
WBSCR28	45.8705	1.36959	0.38731	3.53616	0.00040599	0.00739071
HHIP	80.5655	1.37104	0.389949	3.51595	0.000438186	0.00782227
PLIN1	34.079	1.37201	0.372471	3.68353	0.000230025	0.00491183
DACT1	1108.19	1.37571	0.312826	4.39767	1.0942e-05	0.000467316
KLHL4	143.459	1.37635	0.393948	3.49375	0.000476293	0.00834095
COL11A1	7271.46	1.37645	0.407269	3.37972	0.00072561	0.0114157
SERPINE2	18325.6	1.37656	0.327451	4.20387	2.62387e-05	0.000924854
CCL21	3281.87	1.38154	0.382031	3.61629	0.000298855	0.005962
PCDHA1	48.2722	1.38787	0.391878	3.54159	0.000397725	0.00728671
KCNE1	111.212	1.38852	0.350488	3.96169	7.44216e-05	0.00209322
DACT2	1533.64	1.39813	0.384602	3.63526	0.000277703	0.00565666
CYP39A1	493.992	1.40001	0.361589	3.87183	0.000108023	0.00271122
HS3ST2	129.136	1.40379	0.323644	4.33745	1.44146e-05	0.000576314
AKR1C3	34288.8	1.40444	0.394344	3.56146	0.000368798	0.00691064
SNCB	90.1726	1.41059	0.328531	4.29364	1.75767e-05	0.000680255
C4orf39	29.1841	1.41612	0.36489	3.88094	0.000104054	0.00262866
KIRREL2	54.1164	1.41617	0.400622	3.53492	0.000407906	0.00741859
SLITRK4	162.577	1.42064	0.417556	3.40226	0.000668311	0.0107248
MYCN	226.025	1.423	0.331225	4.29618	1.73768e-05	0.00067793
CCDC38	31.6414	1.42427	0.400763	3.55391	0.000379554	0.0070352
RANBP3L	14.9618	1.42657	0.428663	3.32795	0.000874862	0.0129466
FAM149A	246.246	1.43376	0.281262	5.09759	3.4401e-07	2.77372e-05
ADRA2C	439.252	1.43516	0.311192	4.61183	3.99137e-06	0.000216279
RNF182	79.4084	1.43567	0.311782	4.60472	4.13029e-06	0.0002214
EMID2	109.85	1.44236	0.340161	4.24022	2.23303e-05	0.000815309
CYP4F3	3687.09	1.44384	0.422814	3.41483	0.000638207	0.0104043
JAKMIP2	835.657	1.44577	0.407812	3.5452	0.000392313	0.00722326
KEL	70.3327	1.44865	0.402557	3.59863	0.000319895	0.00625915
BEX2	1507.54	1.44909	0.348064	4.16328	3.13702e-05	0.00106127
KRT77	249.679	1.45181	0.42622	3.40624	0.000658645	0.0106389
HSD3B1	8.54869	1.45389	0.32013	4.54155	5.58415e-06	0.000284365
C21orf29	45.464	1.45757	0.358978	4.06033	4.90038e-05	0.00150177
TM7SF4	54.8735	1.46739	0.377798	3.88407	0.000102723	0.00260523
MGAT5B	161.999	1.46856	0.318201	4.6152	3.92724e-06	0.000213472
BET3L	7.79723	1.46923	0.422357	3.47863	0.000503983	0.0087467
OLFM1	5738.53	1.47135	0.336384	4.374	1.21988e-05	0.000509845
WT1	43.9896	1.4871	0.433187	3.43293	0.000597096	0.0098587
EN1	1029.01	1.48807	0.411364	3.6174	0.000297576	0.00594876
BTNL9	489.375	1.4899	0.38011	3.91966	8.8674e-05	0.00236354
SMOC2	2557.95	1.49959	0.320675	4.67637	2.91994e-06	0.000168502
USP44	50.0914	1.50019	0.345608	4.34074	1.42006e-05	0.000570118
PCDHAC1	41.1386	1.50301	0.390276	3.85114	0.00011757	0.00287986
C21orf90	34.0211	1.50429	0.402661	3.73587	0.000187065	0.0041897
PCDHA4	114.254	1.50529	0.414218	3.63404	0.000279018	0.00567152
MFSD6L	152.725	1.50601	0.381226	3.95044	7.80082e-05	0.00215956
SPP1	35513.2	1.50971	0.383614	3.93549	8.30285e-05	0.00224711
MAP1B	11506.7	1.51295	0.288456	5.245	1.56286e-07	1.4681e-05
SHISA2	2175.37	1.5175	0.338882	4.47796	7.53586e-06	0.000351536
UCP1	6.13556	1.51857	0.412985	3.67707	0.000235931	0.00501153
SYN2	231.62	1.52151	0.412484	3.68866	0.000225442	0.00483115
GABRA5	247.648	1.52155	0.338243	4.49839	6.84689e-06	0.000325539
FAM133A	15.1114	1.52512	0.446997	3.41192	0.000645064	0.0104545
CALCB	20.7425	1.5269	0.426305	3.58171	0.000341351	0.00654393
KBTBD11	402.363	1.52805	0.251335	6.07971	1.20402e-09	2.19204e-07
C11orf92	1067.98	1.5309	0.367125	4.16996	3.04651e-05	0.00103641
HAND2	79.7946	1.53469	0.424294	3.61703	0.000297999	0.00595106
PNMA3	85.3725	1.54078	0.372161	4.14009	3.47172e-05	0.0011406
SSX4	20.7366	1.54111	0.390524	3.94627	7.93788e-05	0.00218551
FRMPD4	6.48837	1.54648	0.41902	3.69072	0.00022362	0.00482415
ELFN2	328.442	1.54769	0.41258	3.75124	0.00017596	0.00399647
SCN3B	412.919	1.54911	0.280122	5.53012	3.20009e-08	3.89466e-06
HPCAL4	72.7632	1.54929	0.344271	4.50021	6.78873e-06	0.000323568
LRAT	713.609	1.55053	0.337312	4.59673	4.29172e-06	0.000227532
MAB21L2	19.5082	1.55873	0.453808	3.43478	0.000593042	0.0098169
CXorf50B	48.2239	1.55933	0.334571	4.66069	3.15154e-06	0.00017832
SPOCK3	224.57	1.5597	0.398918	3.90983	9.23601e-05	0.00243496
GUCY2D	93.3034	1.56037	0.296594	5.26094	1.43318e-07	1.39364e-05
TRPC5	2.81931	1.56237	0.439327	3.55629	0.000376131	0.00697843
USP17L2	17.3687	1.5662	0.445847	3.51288	0.000443285	0.007906
PTPRR	76.3607	1.58041	0.348403	4.53615	5.72902e-06	0.000289457
TMEM200C	87.8688	1.58165	0.350665	4.51043	6.46954e-06	0.000314553
PANX2	3055.67	1.58954	0.331448	4.79573	1.62084e-06	0.000105605
DEFB109P1B	3.41597	1.58977	0.378149	4.20409	2.62133e-05	0.000924854
GFRA3	403.716	1.58992	0.397249	4.00233	6.27213e-05	0.00181152
PAH	14.7751	1.59314	0.439978	3.62094	0.00029353	0.00588611
SLCO4C1	422.094	1.59372	0.395769	4.02689	5.6519e-05	0.0016807
PRR18	68.708	1.59445	0.452504	3.52361	0.000425705	0.00766308
FBN2	12190.4	1.59678	0.392384	4.06944	4.7127e-05	0.00145482
MOBP	112.705	1.59985	0.324744	4.92649	8.37178e-07	5.95596e-05
POMC	596.787	1.60042	0.403798	3.96342	7.38822e-05	0.00208139
PCDHA3	30.3507	1.60776	0.384732	4.1789	2.92924e-05	0.00100614
DGCR10	10.3017	1.61131	0.412772	3.90363	9.47608e-05	0.00246809
STXBP5L	50.2206	1.61388	0.408615	3.94964	7.82693e-05	0.00216061
PCDHA7	27.1029	1.61448	0.36207	4.45904	8.2327e-06	0.000379312
TNIK	1162.54	1.61522	0.263696	6.12532	9.05026e-10	1.68396e-07
GDF10	69.5133	1.61913	0.368662	4.3919	1.12363e-05	0.000477827
PRH2	173.898	1.62002	0.342738	4.72671	2.28186e-06	0.000137131
WISP2	345.001	1.62011	0.363215	4.46048	8.17782e-06	0.000377683
KANK4	951.495	1.6257	0.321101	5.0629	4.12931e-07	3.25654e-05
RLN2	13.4947	1.62716	0.340658	4.77651	1.78364e-06	0.000112427
LOC91149	2.78638	1.62791	0.403664	4.03284	5.51064e-05	0.00165572
FAM181B	184.456	1.63208	0.369871	4.41256	1.02155e-05	0.000449274
ZIC3	9.76947	1.63266	0.47888	3.40932	0.000651244	0.0105458
ALK	46.0867	1.63322	0.369743	4.41716	1.00005e-05	0.000444871
GULP1	1395.26	1.63415	0.291668	5.60278	2.10945e-08	2.63354e-06
ADD2	1269.22	1.63581	0.389535	4.19941	2.67614e-05	0.000936455
PCSK1N	194.89	1.63625	0.371231	4.40763	1.0451e-05	0.00045755
BAALC	1042.82	1.65075	0.377047	4.37809	1.19723e-05	0.000503643
OR13A1	25.7011	1.65524	0.380402	4.35128	1.35347e-05	0.000552553
RGS8	6.17558	1.65529	0.478946	3.45611	0.000548034	0.00927823
PRRG3	39.1834	1.65873	0.438476	3.78293	0.000154992	0.00361792
CLGN	214.674	1.66628	0.347275	4.79817	1.60123e-06	0.00010468
TLE6	57.671	1.66651	0.267576	6.22817	4.71918e-10	1.00353e-07
PCOLCE2	441.619	1.66775	0.34954	4.77127	1.83072e-06	0.000113546
PNMA6A	227.419	1.6703	0.307287	5.43565	5.45977e-08	6.14254e-06
DMRT3	298.179	1.68028	0.385516	4.35851	1.30949e-05	0.000540307
KCNE3	3193.31	1.68298	0.359969	4.67535	2.93448e-06	0.000168502
PCDHA6	53.7498	1.68477	0.393679	4.27955	1.8727e-05	0.000713934
VWC2	25.4973	1.68888	0.431634	3.91276	9.12454e-05	0.00241544
NKX2.1	25.2041	1.70294	0.448331	3.7984	0.000145631	0.00344512
IGFBPL1	49.9281	1.70502	0.42084	4.05148	5.08953e-05	0.00155098
LOC100132354	9.4168	1.70668	0.411599	4.14646	3.37654e-05	0.00112654
SMC1B	44.6442	1.70691	0.362046	4.71462	2.42167e-06	0.000145083
CHIT1	1657.53	1.7167	0.426237	4.02757	5.63558e-05	0.00168034
MYH11	14185.9	1.71871	0.38217	4.49725	6.88396e-06	0.000326499
ADARB2	93.7243	1.71986	0.392956	4.37671	1.20484e-05	0.000505745
RNF112	79.0421	1.7259	0.292845	5.89354	3.77999e-09	5.94687e-07
RASL11A	1019.95	1.72747	0.302355	5.71339	1.10746e-08	1.47989e-06
C14orf162	53.0174	1.72756	0.387553	4.45759	8.28856e-06	0.000380076
RTN1	627.24	1.72912	0.324867	5.32256	1.02319e-07	1.06007e-05
SYCP1	3.78792	1.7321	0.477927	3.6242	0.000289862	0.00584393
JAKMIP3	409.379	1.74065	0.357702	4.8662	1.13766e-06	7.83445e-05
LPPR5	26.7918	1.75024	0.41238	4.24425	2.19324e-05	0.000802293
PPARG	645.033	1.75697	0.272208	6.45451	1.08566e-10	2.83901e-08
PRSS35	44.2905	1.75866	0.35309	4.98075	6.33372e-07	4.76902e-05
PCDHA11	77.6033	1.76552	0.44832	3.93808	8.21372e-05	0.00223238
ZPLD1	43.8644	1.77292	0.393549	4.50496	6.63857e-06	0.000317978
FOXA2	65.878	1.782	0.436665	4.08094	4.48547e-05	0.0014045
PCDHA5	47.9913	1.78763	0.403695	4.42817	9.50357e-06	0.00042472
MAGEA1	276.851	1.79606	0.473304	3.79472	0.000147808	0.00348809
C16orf73	75.125	1.79715	0.429837	4.18101	2.90217e-05	0.000999288
PDX1	28.3491	1.7994	0.451433	3.98598	6.72016e-05	0.00191802
PCDHA13	37.2897	1.80326	0.413313	4.36295	1.28321e-05	0.00053172
GUCY2E	10.8904	1.80701	0.473487	3.81638	0.000135425	0.00324735
IFNK	5.43808	1.8184	0.46971	3.87132	0.000108248	0.00271335
KY	251.313	1.81985	0.424772	4.2843	1.83314e-05	0.00070383
RXRG	33.56	1.82045	0.363666	5.00582	5.5625e-07	4.22117e-05
RSPO4	81.4806	1.82218	0.413004	4.41203	1.02408e-05	0.000449363
BEND4	82.5237	1.82362	0.443138	4.11524	3.86774e-05	0.00124741
CECR2	715.307	1.82573	0.376753	4.84595	1.26008e-06	8.52581e-05
SP8	74.096	1.8262	0.396211	4.60915	4.04309e-06	0.000217933
DGCR9	80.657	1.83214	0.344631	5.31623	1.0594e-07	1.08468e-05
C2orf72	140.658	1.83727	0.384972	4.77248	1.81969e-06	0.000113289
PDE9A	632.223	1.84172	0.252367	7.29781	2.92499e-13	1.25781e-10
LMO1	58.4073	1.85633	0.351754	5.27734	1.31076e-07	1.31422e-05
2011-09-11	6.2893	1.86447	0.434754	4.28856	1.79838e-05	0.00069186
SSX6	25.5151	1.8656	0.393465	4.74147	2.12175e-06	0.000129113
PCDHA2	24.1646	1.868	0.412212	4.53166	5.85217e-06	0.000292624
ASCL2	514.847	1.88051	0.29173	6.44606	1.14797e-10	2.96192e-08
VWA5B2	115.734	1.88172	0.35655	5.27759	1.30896e-07	1.31422e-05
FGF19	267.437	1.89212	0.454378	4.1642	3.12447e-05	0.00106073
LMX1A	10.4697	1.89525	0.458552	4.13311	3.5788e-05	0.00116785
SYT10	5.181	1.91031	0.45901	4.1618	3.15747e-05	0.00106632
HS6ST3	62.803	1.91652	0.436857	4.38706	1.14893e-05	0.000484377
KRT84	33.7403	1.92097	0.368235	5.21669	1.82152e-07	1.65485e-05
PCDHA8	30.3305	1.9214	0.418713	4.58883	4.45741e-06	0.00023567
C10orf71	34.5564	1.92768	0.470518	4.09694	4.18649e-05	0.00132808
BAMBI	1662.77	1.93924	0.337324	5.7489	8.98271e-09	1.2626e-06
KIAA2022	181.022	1.94482	0.400449	4.85659	1.19424e-06	8.166e-05
FGF3	12.4516	1.96552	0.47555	4.13315	3.57821e-05	0.00116785
DMRTC1	18.778	1.96776	0.414103	4.75187	2.01539e-06	0.000123809
LRRN2	444.547	1.96945	0.359226	5.48249	4.19379e-08	4.88879e-06
KIAA1239	58.517	1.99286	0.416258	4.78756	1.68823e-06	0.000108534
C6orf186	96.7155	1.99318	0.390361	5.10597	3.29093e-07	2.67575e-05
AHSG	29.7939	1.99643	0.381558	5.23231	1.67402e-07	1.56493e-05
DIRAS2	346.692	1.99844	0.46203	4.32535	1.52292e-05	0.000600204
DCC	162.419	1.99874	0.447013	4.47133	7.77349e-06	0.000360731
PIWIL1	24.6828	2.01936	0.464855	4.34407	1.39869e-05	0.000563875
TMEM163	479.379	2.02135	0.324875	6.22192	4.91102e-10	1.01099e-07
HMX1	65.4072	2.02945	0.448494	4.52504	6.03853e-06	0.000298853
ACTC1	1184.68	2.04916	0.458031	4.47384	7.68276e-06	0.000357377
HSPA7	1271.25	2.05699	0.331286	6.2091	5.32889e-10	1.06309e-07
AKR1CL1	29.3134	2.06733	0.383701	5.38788	7.12953e-08	7.79455e-06
SYT14	216.345	2.09833	0.383614	5.46989	4.50313e-08	5.18691e-06
TREML3	96.6518	2.14207	0.408091	5.24901	1.52921e-07	1.45772e-05
KRT10	35532.7	2.17531	0.384431	5.65851	1.52692e-08	1.95679e-06
ANO4	83.1721	2.18497	0.386646	5.65109	1.59434e-08	2.02974e-06
COCH	1744.45	2.20519	0.375185	5.8776	4.16256e-09	6.39283e-07
PCDHA10	79.1717	2.22999	0.414762	5.37654	7.59319e-08	8.25482e-06
HSPA6	4002.6	2.23446	0.339167	6.58807	4.45572e-11	1.24907e-08
GAGE12D	30.7396	2.24982	0.426205	5.27873	1.30083e-07	1.31422e-05
KIF1A	676.353	2.25826	0.45436	4.97021	6.68816e-07	4.97779e-05
SYT9	35.1442	2.29635	0.439528	5.22458	1.74554e-07	1.61617e-05
GRM1	26.2366	2.3079	0.410553	5.62145	1.89363e-08	2.37946e-06
C9orf4	18.9642	2.32003	0.462482	5.01649	5.26243e-07	4.00918e-05
DMRTC1B	19.5739	2.32419	0.388663	5.97996	2.2319e-09	3.78856e-07
CACNA1I	153.805	2.35662	0.358325	6.57676	4.80824e-11	1.31048e-08
HRG	30.2248	2.36068	0.381565	6.18683	6.13844e-10	1.21209e-07
SOST	571.116	2.37659	0.430396	5.52186	3.35436e-08	4.03169e-06
KRT1	34313.2	2.44595	0.456638	5.35643	8.48801e-08	9.02481e-06
BEX1	96.7555	2.52441	0.433215	5.82715	5.63828e-09	8.45785e-07
NEFM	1862.95	2.52948	0.442687	5.71393	1.10398e-08	1.47989e-06
