# Supplementary material for: NSD1- and NSD2-damaging mutations define a subset of laryngeal tumors with favorable prognosis
Source: Nat Commun. 2017 Nov 24;8:1772. doi: 10.1038/s41467-017-01877-7 (PMC5701248; doi:10.1038/s41467-017-01877-7)
Supplement: Supplementary file 16 — Supplementary Data 14 [file 41467_2017_1877_MOESM16_ESM.xlsx]

## Sheet: Peri et al. Suppl. Data 14
Supplementary Data 14:List of GSEA enriched gene sets (at 25% FDR) for genes differentially expressed between larynx L1 and L2 clusters.
A	Gene sets (MsigDB) enriched for over-expressed genes in L2							B	Gene sets (MsigDB) enriched for under-expressed genes in L2							C	Genes contributing to enrichment of hypoxia Gene sets
	NAME	SIZE	Enrichment Score	Normalized Enrichment Score	p value	False Discovery Rate (q value)l	FWER p-val		NAME	SIZE	Enrichment Score	Normalized Enrichment Score	p value	False Discovery Rate (q value)l	FWER p-val		JIANG_HYPOXIA_NORMAL
	MANALO_HYPOXIA_UP	13	-0.582168	-2.51814	0	0.00306088	0.029		MIKKELSEN_ES_ICP_WITH_H3K4ME3	30	0.307154	1.97406	0.0122449	0.072978	0.647		Genes up-regulated in RPTEC cells (normal kidney) by hypoxia.
	JIANG_HYPOXIA_NORMAL	12	-0.525971	-2.19686	0.0020202	0.0127992	0.229		MIKKELSEN_IPS_LCP_WITH_H3K4ME3	11	0.433947	1.79398	0.0169173	0.13405	0.957		Gene	Rank in Gene List	Rank Metric Score	Running Enrichment Score	Core Enrichment
	BENPORATH_ES_WITH_H3K27ME3	67	-0.298705	-2.78214	0	0.00172188	0.006		MIKKELSEN_ES_LCP_WITH_H3K4ME3	11	0.419116	1.68802	0.0234834	0.155345	0.993		RHOF	71	0.69764	-0.0240797	No
	MIKKELSEN_MCV6_HCP_WITH_H3K27ME3	22	-0.45259	-2.52202	0	0.00331596	0.029										TCEA3	95	0.585759	0.0244579	No
	MEISSNER_BRAIN_HCP_WITH_H3K4ME3_AND_H3K27ME3	67	-0.268632	-2.42431	0.00201207	0.00461274	0.058		ALFANO_MYC_TARGETS	15	0.394225	1.86559	0.0119048	0.103586	0.86		ENOSF1	122	0.502659	0.0684569	No
	ACEVEDO_LIVER_CANCER_WITH_H3K27ME3_UP	15	-0.391388	-1.83435	0.0133843	0.0569938	0.918		SHEDDEN_LUNG_CANCER_POOR_SURVIVAL_A6	12	0.388553	1.61236	0.0421687	0.206004	1		XPNPEP1	273	0.28663	-0.0751387	No
	MIKKELSEN_NPC_HCP_WITH_H3K27ME3	19	-0.356108	-1.83637	0.014	0.0585045	0.916										SPATA20	572	-0.44501	-0.442637	Yes
	MEISSNER_NPC_HCP_WITH_H3K4ME2_AND_H3K27ME3	21	-0.333918	-1.79766	0.0143443	0.0640414	0.952		SMID_BREAST_CANCER_BASAL_UP	30	0.318507	2.02832	0.00214133	0.068284	0.535		SNX9	613	-0.575487	-0.419818	Yes
	MIKKELSEN_NPC_HCP_WITH_H3K4ME3_AND_H3K27ME3	13	-0.36655	-1.56402	0.0526316	0.133252	1		LIM_MAMMARY_STEM_CELL_UP	22	0.407485	2.26085	0	0.0322241	0.152		GRB10	624	-0.603799	-0.351614	Yes
	MEISSNER_BRAIN_HCP_WITH_H3K27ME3	13	-0.322611	-1.45943	0.0656064	0.180643	1										LARP6	635	-0.670872	-0.283409	Yes
	HELLER_HDAC_TARGETS_SILENCED_BY_METHYLATION_UP	15	-0.341844	-1.59798	0.0366599	0.121921	1		DODD_NASOPHARYNGEAL_CARCINOMA_UP	98	0.179876	1.97438	0.00369004	0.0816317	0.646		STC2	645	-0.751406	-0.213691	Yes
	BOQUEST_STEM_CELL_UP	10	-0.485822	-1.85586	0.0117878	0.0544665	0.897		CAIRO_HEPATOBLASTOMA_CLASSES_UP	12	0.435451	1.86305	0.00408163	0.0971845	0.865		CTSL1	646	-0.753113	-0.130358	Yes
	DOUGLAS_BMI1_TARGETS_UP	26	-0.322078	-1.91407	0.00787402	0.043883	0.803		ENK_UV_RESPONSE_EPIDERMIS_UP	12	0.382501	1.60603	0.0344828	0.202737	1		IGFBP3	656	-0.881528	-0.0606404	Yes
	RIGGI_EWING_SARCOMA_PROGENITOR_UP	15	-0.417832	-1.92175	0.00766283	0.0439923	0.789		HATADA_METHYLATED_IN_LUNG_CANCER_UP	19	0.311363	1.59568	0.037594	0.203507	1		FAM84A	664	-0.985501	0.0121029	Yes
	ZWANG_TRANSIENTLY_UP_BY_2ND_EGF_PULSE_ONLY	83	-0.18299	-1.84649	0.0120482	0.0561794	0.903		VECCHI_GASTRIC_CANCER_EARLY_UP	18	0.311874	1.55875	0.0658915	0.222635	1
	KAYO_AGING_MUSCLE_UP	11	-0.4702	-1.92313	0.0162272	0.0446353	0.788		CHARAFE_BREAST_CANCER_LUMINAL_VS_BASAL_UP	13	0.485198	2.12667	0.00190476	0.0494434	0.343		MANALO_HYPOXIA_UP - Genes up-regulated in response to both hypoxia and overexpression of an active form of HIF1A
	DURAND_STROMA_S_UP	18	-0.36989	-1.83594	0.0176125	0.0575891	0.916		CHARAFE_BREAST_CANCER_LUMINAL_VS_MESENCHYMAL_UP	18	0.419338	2.07703	0.00399202	0.0585618	0.44		Gene	Rank in Gene List	Rank Metric Score	Running Enrichment Score	Core Enrichment
	JOHNSTONE_PARVB_TARGETS_3_UP	10	-0.477225	-1.82807	0.0134357	0.0584456	0.927		MASSARWEH_TAMOXIFEN_RESISTANCE_UP	30	0.293831	1.92204	0.00988142	0.0887826	0.756		NPR1	197	0.36061	-0.221562	No
	RODWELL_AGING_KIDNEY_UP	16	-0.416476	-1.99244	0.00606061	0.0340608	0.635										GDF10	436	-0.0744503	-0.505245	Yes
	MIYAGAWA_TARGETS_OF_EWSR1_ETS_FUSIONS_UP	15	-0.428267	-1.9825	0.00208333	0.0340888	0.662		LASTOWSKA_NEUROBLASTOMA_COPY_NUMBER_DN	27	0.37209	2.29313	0	0.0402323	0.127		CDH2	482	-0.230071	-0.496503	Yes
	FLECHNER_BIOPSY_KIDNEY_TRANSPLANT_OK_VS_DONOR_UP	12	-0.468356	-1.98907	0.004158	0.0342787	0.644		CHEMNITZ_RESPONSE_TO_PROSTAGLANDIN_E2_DN	17	0.426291	2.1271	0.003861	0.0616471	0.342		CDKN1C	539	-0.37804	-0.504429	Yes
	SENESE_HDAC3_TARGETS_UP	17	-0.413199	-2.04679	0.00584795	0.0269086	0.508		WANG_RESPONSE_TO_GSK3_INHIBITOR_SB216763_DN	12	0.365608	1.53589	0.0722892	0.23815	1		CHST15	575	-0.448847	-0.480536	Yes
	NUYTTEN_EZH2_TARGETS_UP	35	-0.377564	-2.56904	0	0.00334922	0.022		ONDER_CDH1_TARGETS_2_DN	21	0.333699	1.79162	0.0222672	0.126533	0.96		RPS6KA2	619	-0.589737	-0.468764	Yes
	ONDER_CDH1_TARGETS_2_UP	18	-0.647413	-3.30047	0	0	0		LIM_MAMMARY_STEM_CELL_DN	19	0.344117	1.75818	0.0141129	0.142922	0.976		CHST1	625	-0.615801	-0.399417	Yes
	SCHUETZ_BREAST_CANCER_DUCTAL_INVASIVE_UP	11	-0.791541	-3.12095	0	0	0		SENGUPTA_NASOPHARYNGEAL_CARCINOMA_DN	20	0.315237	1.71564	0.0287474	0.149028	0.988		PPARG	638	-0.681926	-0.340676	Yes
	WANG_SMARCE1_TARGETS_UP	18	-0.55123	-2.75566	0	0.0014349	0.006		NUYTTEN_NIPP1_TARGETS_DN	22	0.305195	1.72348	0.0261044	0.150853	0.986		STC2	645	-0.751406	-0.272844	Yes
	LEE_BMP2_TARGETS_UP	29	-0.417274	-2.63942	0	0.00275644	0.014		MASSARWEH_TAMOXIFEN_RESISTANCE_DN	14	0.353133	1.57598	0.0648855	0.213679	1		MN1	649	-0.766607	-0.200466	Yes
	BUYTAERT_PHOTODYNAMIC_THERAPY_STRESS_UP	24	-0.454096	-2.61312	0	0.00327128	0.019		COLDREN_GEFITINIB_RESISTANCE_DN	10	0.742081	2.80308	0	0	0		IGFBP3	656	-0.881528	-0.132634	Yes
	SMIRNOV_CIRCULATING_ENDOTHELIOCYTES_IN_CANCER_UP	12	-0.619894	-2.53569	0	0.00341649	0.025										SPOCK1	663	-0.970254	-0.0648018	Yes
	RICKMAN_METASTASIS_UP	13	-0.591259	-2.5245	0	0.00349555	0.028		CREIGHTON_ENDOCRINE_THERAPY_RESISTANCE_1	17	0.327834	1.62613	0.039916	0.200948	1		EGLN3	669	-1.11261	0.00454552	Yes
	MARTENS_TRETINOIN_RESPONSE_UP	50	-0.307608	-2.45629	0	0.00416571	0.048		NIKOLSKY_BREAST_CANCER_16P13_AMPLICON	10	0.507843	1.91312	0.0122951	0.0853796	0.78
	HAMAI_APOPTOSIS_VIA_TRAIL_UP	22	-0.40532	-2.28027	0.00403226	0.00903246	0.137		REACTOME_SLC_MEDIATED_TRANSMEMBRANE_TRANSPORT	10	0.457164	1.7544	0.0264766	0.136843	0.977
	YAMAZAKI_TCEB3_TARGETS_UP	10	-0.580845	-2.222	0	0.0113796	0.19		PUJANA_ATM_PCC_NETWORK	30	0.268326	1.70306	0.0289256	0.15111	0.99
	KAAB_HEART_ATRIUM_VS_VENTRICLE_UP	13	-0.489977	-2.08047	0.00215054	0.0241664	0.438
	BENPORATH_EED_TARGETS	56	-0.359371	-3.00261	0	0.000336898	0.001
	BENPORATH_SUZ12_TARGETS	49	-0.383732	-3.0395	0	0.000449198	0.001
	BENPORATH_PRC2_TARGETS	35	-0.358845	-2.49422	0.00189036	0.00354119	0.035
	DUTERTRE_ESTRADIOL_RESPONSE_24HR_DN	25	-0.422778	-2.48846	0	0.00358377	0.038
	CUI_TCF21_TARGETS_2_DN	22	-0.438486	-2.46516	0	0.00425306	0.047
	MARTINEZ_RB1_TARGETS_DN	20	-0.449387	-2.42529	0	0.004869	0.058
	UDAYAKUMAR_MED1_TARGETS_DN	10	-0.609955	-2.37151	0	0.00606226	0.078
	ENK_UV_RESPONSE_EPIDERMIS_DN	19	-0.445035	-2.34238	0	0.00677761	0.095
	MARTINEZ_TP53_TARGETS_DN	23	-0.415251	-2.34399	0	0.00696743	0.095
	KINSEY_TARGETS_OF_EWSR1_FLII_FUSION_DN	10	-0.595928	-2.31132	0	0.00788079	0.117
	BASAKI_YBX1_TARGETS_DN	14	-0.444179	-1.99691	0.00618557	0.0341134	0.625
	BENPORATH_NANOG_TARGETS	20	-0.325881	-1.72933	0.0320151	0.0811855	0.989
	BERENJENO_TRANSFORMED_BY_RHOA_DN	14	-0.339042	-1.55002	0.0547667	0.140954	1
	BLALOCK_ALZHEIMERS_DISEASE_UP	41	-0.217891	-1.6298	0.0488798	0.108444	1
	BONOME_OVARIAN_CANCER_SURVIVAL_SUBOPTIMAL_DEBULKING	21	-0.364446	-1.92369	0.00831601	0.0454492	0.788
	BOQUEST_STEM_CELL_CULTURED_VS_FRESH_UP	21	-0.326103	-1.7688	0.0192308	0.0700338	0.97
	BROWNE_HCMV_INFECTION_24HR_DN	11	-0.421862	-1.72079	0.0217822	0.0828967	0.99
	BRUINS_UVC_RESPONSE_VIA_TP53_GROUP_B	17	-0.288289	-1.40912	0.103239	0.202248	1
	CHARAFE_BREAST_CANCER_LUMINAL_VS_BASAL_DN	11	-0.538176	-2.15456	0.00403226	0.0165222	0.296
	CHARAFE_BREAST_CANCER_LUMINAL_VS_MESENCHYMAL_DN	15	-0.452786	-2.0694	0	0.0253633	0.459
	CHEN_METABOLIC_SYNDROM_NETWORK	35	-0.216614	-1.47894	0.0731225	0.170003	1
	CHICAS_RB1_TARGETS_CONFLUENT	31	-0.215104	-1.45043	0.0935673	0.181632	1
	CHICAS_RB1_TARGETS_SENESCENT	17	-0.291338	-1.41539	0.0897959	0.201397	1
	CHYLA_CBFA2T3_TARGETS_UP	11	-0.385883	-1.53684	0.0705882	0.148384	1
	CONCANNON_APOPTOSIS_BY_EPOXOMICIN_DN	12	-0.393091	-1.64297	0.0439122	0.104799	1
	CREIGHTON_ENDOCRINE_THERAPY_RESISTANCE_3	31	-0.241986	-1.51621	0.0544747	0.152101	1
	CREIGHTON_ENDOCRINE_THERAPY_RESISTANCE_5	19	-0.304201	-1.59352	0.0551181	0.123068	1
	DACOSTA_UV_RESPONSE_VIA_ERCC3_DN	19	-0.351762	-1.82405	0.0165289	0.0587883	0.93
	DAVICIONI_TARGETS_OF_PAX_FOXO1_FUSIONS_UP	12	-0.400151	-1.66141	0.0392562	0.100643	0.999
	DAZARD_RESPONSE_TO_UV_NHEK_UP	11	-0.352101	-1.42894	0.0965795	0.194982	1
	DELYS_THYROID_CANCER_UP	17	-0.27977	-1.36421	0.135021	0.226752	1
	DOANE_RESPONSE_TO_ANDROGEN_DN	10	-0.471795	-1.78958	0.02079	0.0640253	0.96
	DODD_NASOPHARYNGEAL_CARCINOMA_DN	22	-0.365103	-1.97394	0.00823045	0.0351214	0.682
	DURCHDEWALD_SKIN_CARCINOGENESIS_DN	12	-0.400277	-1.65235	0.0172745	0.103815	1
	ENK_UV_RESPONSE_KERATINOCYTE_UP	13	-0.424476	-1.79546	0.022	0.0631165	0.955
	FLECHNER_BIOPSY_KIDNEY_TRANSPLANT_REJECTED_VS_OK_DN	19	-0.282553	-1.45569	0.0793651	0.180643	1
	FORTSCHEGGER_PHF8_TARGETS_DN	30	-0.352722	-2.2274	0.00191205	0.011483	0.185
	FULCHER_INFLAMMATORY_RESPONSE_LECTIN_VS_LPS_UP	21	-0.330485	-1.79694	0.010352	0.0634249	0.954
	GAUSSMANN_MLL_AF4_FUSION_TARGETS_C_UP	10	-0.381297	-1.48501	0.0664062	0.166956	1
	GOTZMANN_EPITHELIAL_TO_MESENCHYMAL_TRANSITION_DN	11	-0.347569	-1.40477	0.120316	0.204178	1
	GOZGIT_ESR1_TARGETS_DN	33	-0.281108	-1.88864	0.00814664	0.0488107	0.846
	GRESHOCK_CANCER_COPY_NUMBER_UP	14	-0.330371	-1.50397	0.0677618	0.157188	1
	GRUETZMANN_PANCREATIC_CANCER_UP	12	-0.33056	-1.34659	0.124506	0.240172	1
	HADDAD_B_LYMPHOCYTE_PROGENITOR	16	-0.347983	-1.68075	0.0321932	0.0958997	0.996
	HAN_SATB1_TARGETS_UP	14	-0.380121	-1.69582	0.0442656	0.0913486	0.994
	HELLER_HDAC_TARGETS_SILENCED_BY_METHYLATION_DN	10	-0.381297	-1.49903	0.0703125	0.159289	1
	HIRSCH_CELLULAR_TRANSFORMATION_SIGNATURE_UP	12	-0.378971	-1.57699	0.0541667	0.129011	1
	HORIUCHI_WTAP_TARGETS_UP	13	-0.401748	-1.69905	0.0307102	0.0912184	0.994
	IVANOVA_HEMATOPOIESIS_STEM_CELL_AND_PROGENITOR	25	-0.261111	-1.51799	0.0635593	0.153826	1
	JAEGER_METASTASIS_DN	10	-0.422021	-1.63927	0.0424242	0.105495	1
	KIM_ALL_DISORDERS_OLIGODENDROCYTE_NUMBER_CORR_UP	20	-0.266156	-1.41323	0.105263	0.201896	1
	KIM_WT1_TARGETS_12HR_UP	11	-0.436693	-1.75789	0.0231214	0.073209	0.975
	KINSEY_TARGETS_OF_EWSR1_FLII_FUSION_UP	24	-0.312083	-1.80677	0.0271399	0.0621966	0.947
	KOINUMA_TARGETS_OF_SMAD2_OR_SMAD3	18	-0.294826	-1.47596	0.0708661	0.170605	1
	KRIGE_RESPONSE_TO_TOSEDOSTAT_24HR_UP	26	-0.260076	-1.52777	0.0492126	0.15165	1
	LEE_BMP2_TARGETS_DN	18	-0.283206	-1.45353	0.0787402	0.180906	1
	LEI_MYB_TARGETS	10	-0.442685	-1.75125	0.017094	0.0744803	0.976
	LINDGREN_BLADDER_CANCER_CLUSTER_2B	10	-0.538612	-2.06786	0.00426439	0.0250813	0.465
	LIU_PROSTATE_CANCER_DN	16	-0.389079	-1.8655	0.00967118	0.0527583	0.885
	LU_EZH2_TARGETS_DN	16	-0.285388	-1.36855	0.128906	0.225727	1
	MARTINEZ_RB1_AND_TP53_TARGETS_DN	22	-0.398268	-2.21043	0	0.0122675	0.212
	MARTINEZ_RB1_TARGETS_UP	23	-0.268629	-1.51863	0.0628803	0.154872	1
	MARTORIATI_MDM4_TARGETS_FETAL_LIVER_UP	10	-0.383258	-1.45889	0.0836653	0.179537	1
	MATSUDA_NATURAL_KILLER_DIFFERENTIATION	13	-0.32331	-1.37725	0.124016	0.220751	1
	MEISSNER_NPC_HCP_WITH_H3_UNMETHYLATED	27	-0.271414	-1.64395	0.0287908	0.105441	1
	MIKKELSEN_MEF_HCP_WITH_H3_UNMETHYLATED	15	-0.339716	-1.58913	0.0585938	0.124253	1
	MILI_PSEUDOPODIA_HAPTOTAXIS_DN	15	-0.305775	-1.42265	0.109162	0.198498	1
	MIYAGAWA_TARGETS_OF_EWSR1_ETS_FUSIONS_DN	10	-0.58733	-2.24558	0	0.0105537	0.165
	MOHANKUMAR_TLX1_TARGETS_DN	11	-0.3337	-1.37714	0.111801	0.219214	1
	MULLIGHAN_MLL_SIGNATURE_2_DN	11	-0.342763	-1.39269	0.113872	0.213666	1
	MULLIGHAN_MLL_SIGNATURE_2_UP	12	-0.368507	-1.51979	0.0665362	0.155629	1
	NABA_ECM_REGULATORS	12	-0.384897	-1.57333	0.05	0.129705	1
	NAKAMURA_TUMOR_ZONE_PERIPHERAL_VS_CENTRAL_DN	25	-0.349074	-2.05861	0.00592885	0.0256796	0.483
	NUYTTEN_NIPP1_TARGETS_UP	19	-0.323354	-1.66658	0.0358566	0.0993786	0.999
	ONKEN_UVEAL_MELANOMA_DN	23	-0.375251	-2.141	0	0.0175413	0.317
	ONKEN_UVEAL_MELANOMA_UP	19	-0.277322	-1.43021	0.1	0.195467	1
	PASINI_SUZ12_TARGETS_DN	12	-0.3883	-1.59951	0.0468432	0.122379	1
	PASQUALUCCI_LYMPHOMA_BY_GC_STAGE_DN	10	-0.548115	-2.12331	0	0.0187178	0.35
	PATIL_LIVER_CANCER	21	-0.278192	-1.51102	0.0645793	0.153832	1
	PEDRIOLI_MIR31_TARGETS_DN	11	-0.471986	-1.90654	0.00824742	0.0444795	0.812
	PEREZ_TP53_AND_TP63_TARGETS	18	-0.284733	-1.4203	0.115914	0.199241	1
	PEREZ_TP53_TARGETS	64	-0.210052	-1.91984	0.00373134	0.0436358	0.793
	PEREZ_TP63_TARGETS	24	-0.287365	-1.69331	0.020284	0.0912462	0.994
	PHONG_TNF_RESPONSE_NOT_VIA_P38	12	-0.46533	-1.93444	0.00582524	0.0434967	0.764
	PURBEY_TARGETS_OF_CTBP1_NOT_SATB1_DN	17	-0.340029	-1.6681	0.0244399	0.100009	0.998
	REACTOME_IMMUNE_SYSTEM	18	-0.285327	-1.40974	0.107692	0.203183	1
	REACTOME_NEURONAL_SYSTEM	12	-0.33056	-1.37904	0.124248	0.220853	1
	REN_ALVEOLAR_RHABDOMYOSARCOMA_DN	12	-0.50643	-2.13041	0.00579151	0.0184427	0.335
	RIGGI_EWING_SARCOMA_PROGENITOR_DN	10	-0.434087	-1.64844	0.0319361	0.104375	1
	RODRIGUES_THYROID_CARCINOMA_ANAPLASTIC_DN	17	-0.380918	-1.87513	0.0142276	0.0519671	0.871
	SANSOM_APC_TARGETS	10	-0.391855	-1.51669	0.0737705	0.153239	1
	SATO_SILENCED_BY_METHYLATION_IN_PANCREATIC_CANCER_1	17	-0.374821	-1.81003	0.0113208	0.0622623	0.947
	SCHAEFFER_PROSTATE_DEVELOPMENT_48HR_DN	15	-0.36079	-1.67096	0.0213178	0.0999208	0.998
	SENESE_HDAC1_AND_HDAC2_TARGETS_DN	11	-0.394397	-1.57311	0.0402542	0.128532	1
	SENGUPTA_NASOPHARYNGEAL_CARCINOMA_WITH_LMP1_UP	13	-0.321445	-1.38145	0.107004	0.221941	1
	SHETH_LIVER_CANCER_VS_TXNIP_LOSS_PAM4	15	-0.321682	-1.46382	0.0703125	0.178928	1
	SMID_BREAST_CANCER_LUMINAL_B_DN	21	-0.384312	-2.03743	0.00618557	0.0284236	0.54
	SMID_BREAST_CANCER_NORMAL_LIKE_UP	14	-0.307284	-1.36008	0.133201	0.228948	1
	SMID_BREAST_CANCER_RELAPSE_IN_BONE_DN	13	-0.432401	-1.86812	0.00776699	0.0531235	0.882
	STEIN_ESRRA_TARGETS	17	-0.269996	-1.34518	0.141434	0.239945	1
	SWEET_LUNG_CANCER_KRAS_DN	16	-0.34941	-1.63198	0.04158	0.10843	1
	VECCHI_GASTRIC_CANCER_EARLY_DN	13	-0.348019	-1.52911	0.0607287	0.152068	1
	VERHAAK_AML_WITH_NPM1_MUTATED_DN	11	-0.346333	-1.37936	0.126706	0.222211	1
	WANG_MLL_TARGETS	20	-0.376493	-1.98738	0.00204082	0.033945	0.649
	WANG_SMARCE1_TARGETS_DN	11	-0.503433	-2.03226	0.00191205	0.028397	0.548
	WONG_ADULT_TISSUE_STEM_MODULE	33	-0.236742	-1.5817	0.0494297	0.127535	1
	YANG_BCL3_TARGETS_UP	14	-0.363429	-1.60126	0.0418327	0.122599	1
	ZHANG_TLX_TARGETS_60HR_UP	11	-0.4312	-1.7274	0.024	0.0813421	0.99
	ZHOU_INFLAMMATORY_RESPONSE_FIMA_UP	14	-0.30891	-1.36742	0.134855	0.225153	1
	ZHOU_INFLAMMATORY_RESPONSE_LIVE_UP	18	-0.295759	-1.49744	0.0655738	0.159183	1
