# Supplementary material for: NSD1- and NSD2-damaging mutations define a subset of laryngeal tumors with favorable prognosis
Source: Nat Commun. 2017 Nov 24;8:1772. doi: 10.1038/s41467-017-01877-7 (PMC5701248; doi:10.1038/s41467-017-01877-7)
Supplement: Supplementary file 17 — Supplementary Data 15 [file 41467_2017_1877_MOESM17_ESM.xlsx]

## Sheet: Peri et al. Suppl. Table 15
Supplementary Data 15: List of differentially methylated regions located in the gene regulatory regions (promoters) between larynx L1 and L2 clusters.
Gene	Sample estimates	p value	False Discovery Rate (Benjamini-Hochberg)	Difference in gene Expression between L1 and L2 (log2)	Genes with +ve sign indicate methylation in L1.
FYB	-3.91132	1.89e-07	3.77e-06	0.0618116	All probes located on prmoter region were aggregated by taking median and analyzed.
ZCCHC14	-3.22489	1.18e-06	1.53e-05	-0.0448165
UPF3A	-3.10743	2.48e-07	4.43e-06	0.168644
DNAJC3	-2.94592	9.97e-07	1.34e-05	0.12272
LRRFIP1	-2.87371	1.04e-10	1.23e-08	-0.298097
ANKRD12	-2.87163	2.65e-09	1.2e-07	-0.456425
NDUFB7	-2.40931	5.3e-09	2.02e-07	0.142513
MGAT5	-2.36481	2.1e-10	2.06e-08	-0.078666
RAP1A	-2.27277	1.18e-07	2.58e-06	0.10672
MAML1	-2.26293	4.73e-09	1.86e-07	0.118225
KDF1	-2.23551	7.12e-07	1e-05	Not available
TRIM5	-2.20995	3.25e-07	5.25e-06	0.11657
CTBP1	-2.18954	1.57e-07	3.3e-06	-0.0558428
DPY30	-2.16105	1.56e-05	0.000145977	-0.0611454
MBTD1	-2.16084	1.43e-08	4.32e-07	-0.132046
FOXN3	-2.13201	3.35e-09	1.41e-07	0.051884
CD69	-2.02306	2.2e-05	0.000191054	0.427706
MRPL51	-2.00449	3.3e-05	0.000264741	-0.194691
TLR1	-1.97864	4.46e-08	1.17e-06	0.0816994
MYADM	-1.97752	1.28e-06	1.62e-05	0.173342
TMEM97	-1.96553	2.06e-05	0.000181078	0.0887976
ABLIM1	-1.96162	3.76e-09	1.53e-07	-0.639404
CCM2	-1.93602	1.39e-06	1.7e-05	-0.0270263
LBH	-1.88914	1.89e-07	3.77e-06	0.771313
TTC1	-1.86452	2.61e-13	3.08e-10	0.161522
PARP1	-1.86373	2.97e-07	5.01e-06	-0.0543243
RNASEH2B	-1.85374	2.63e-06	3.05e-05	0.515793
PAG1	-1.83343	0.000488794	0.00288389	0.406774
CACYBP	-1.7855	1.29e-12	7.58e-10	-0.0487888
PLIN2	-1.77206	7.84e-11	1.23e-08	0.0536821
GZMM	-1.76193	4.55e-12	1.34e-09	0.239486
ISOC2	-1.74499	1.18e-05	0.000117532	-0.146541
DUSP5P1	-1.72932	1e-09	6.24e-08	Not available
XAF1	-1.70726	4.29e-05	0.000337519	0.791267
FIP1L1	-1.70308	7.81e-10	5.76e-08	-0.0917174
PRRT4	-1.69141	3.55e-07	5.59e-06	-0.244689
P2RY1	-1.67268	8.06e-08	1.86e-06	0.128915
CTU1	-1.65957	1.43e-08	4.32e-07	-0.128552
SYNRG	-1.64981	1.72e-07	3.56e-06	0.0375136
SNIP1	-1.60778	6.64e-09	2.18e-07	-0.194511
ELOVL5	-1.59727	2.18e-08	6.27e-07	0.261031
TRPV2	-1.59145	8.11e-05	0.000598071	0.204268
CALM1	-1.57079	2.63e-06	3.05e-05	0.381386
PRKRIP1	-1.5617	6.01e-08	1.45e-06	-0.0186397
RRM2B	-1.53663	5.45e-08	1.34e-06	0.164692
DOCK9	-1.51588	2.65e-09	1.2e-07	-0.0447012
PRKCH	-1.50951	1.79e-05	0.000161371	-0.296854
CLASP2	-1.50656	6.54e-07	9.4e-06	-0.0542881
XYLT1	-1.50623	6.54e-07	9.4e-06	0.57598
CD3E	-1.48407	2.75e-11	5.41e-09	0.374996
VILL	-1.44698	2.65e-09	1.2e-07	-0.625361
LINC00469	-1.44151	0.000871288	0.0046104	Not available
ZFP28	-1.43482	5.94e-09	2.06e-07	-0.655406
CCDC88C	-1.42195	1.67e-05	0.000152883	-0.484906
TRIM2	-1.41591	7.16e-05	0.000534493	0.236126
MRPS25	-1.40747	1.09e-05	0.000110365	-0.407559
MAZ	-1.40052	2.35e-09	1.2e-07	-0.0461523
TMEM11	-1.39057	5.94e-09	2.06e-07	0.145061
ZNF800	-1.38697	3.35e-09	1.41e-07	-0.0943546
PLEKHO2	-1.37566	2.65e-09	1.2e-07	0.195891
BCL2L1	-1.36263	2.97e-07	5.01e-06	-0.624605
METTL15	-1.35714	1.92e-05	0.000170315	Not available
DNAJA4	-1.35483	2.07e-07	3.93e-06	0.23154
NOL10	-1.33306	2.24e-12	8.81e-10	-0.209268
FBXO28	-1.33121	1.45e-09	8.58e-08	0.0758218
DNAJC10	-1.32167	2.48e-07	4.43e-06	0.0907997
ZNF583	-1.31028	4.58e-05	0.000357802	-0.251078
HHAT	-1.30908	2.26e-07	4.24e-06	-0.200123
FAM78A	-1.30723	5.55e-05	0.000425605	0.328056
ULBP2	-1.30502	1e-09	6.24e-08	0.77345
PITX1	-1.30301	5.5e-07	8.22e-06	-0.541487
SLC3A2	-1.27068	5.94e-09	2.06e-07	0.173288
MTX2	-1.26863	0.000124463	0.000863916	0.147614
FAM84B	-1.25355	9.76e-05	0.000706576	-0.291701
MGEA5	-1.24003	1.02e-05	0.000104508	0.208002
DNMT3A	-1.23827	1.39e-06	1.7e-05	-0.326516
OSBPL5	-1.22979	1.26e-05	0.000124088	-0.0501494
PDLIM7	-1.2268	3.76e-05	0.000298088	0.104147
GLRX	-1.22537	7.62e-06	8.17e-05	0.603101
NXPE3	-1.22118	1.04e-10	1.23e-08	Not available
WRB	-1.21419	1.59e-10	1.71e-08	-0.000472688
GADD45GIP1	-1.21034	2.07e-07	3.93e-06	0.195943
SLC37A1	-1.18936	7.59e-12	1.79e-09	0.299867
ADAR	-1.17285	1.08e-06	1.44e-05	0.19086
POR	-1.16895	4.62e-07	7e-06	-0.0331325
COQ5	-1.15223	6.64e-09	2.18e-07	-0.0474297
HPGD	-1.14633	7.75e-07	1.06e-05	0.427765
TRABD	-1.14435	2.68e-08	7.36e-07	-0.0283284
HNRNPR	-1.14316	7.75e-07	1.06e-05	-0.13655
ELOVL4	-1.14245	2.65e-09	1.2e-07	0.43129
TOMM20	-1.1247	3.33e-06	3.77e-05	-0.0446163
HDAC4	-1.12188	9.48e-06	9.9e-05	0.24903
ZFPM1	-1.11174	0.000281553	0.0017862	0.357541
ATP13A1	-1.10418	0.000708522	0.00383512	-0.0629837
TNFRSF1A	-1.10096	6.31e-05	0.000480272	-0.111144
NDUFB10	-1.06582	1.79e-05	0.000161371	-0.0610919
ANKRD18DP	-1.06378	4.62e-07	7e-06	Not available
CASP7	-1.06346	0.000224179	0.00145347	0.154192
NKAPL	-1.06071	1.18e-06	1.53e-05	-0.42226
ENG	-1.05585	8.81e-06	9.29e-05	0.0945496
IGF1R	-1.0481	1.28e-06	1.62e-05	-0.0883419
IQSEC1	-1.02049	0.000372157	0.00225202	0.328272
ERAP2	-1.00483	4.1e-10	3.72e-08	0.0203367
LCK	-0.999222	9.97e-07	1.34e-05	-0.299687
MAP3K6	-0.994865	8.2e-06	8.71e-05	-0.108169
TNRC6B	-0.987719	1.07e-07	2.39e-06	0.0104972
BTN3A2	-0.986573	6.63e-08	1.57e-06	0.403172
ITGB2	-0.982071	1.04e-10	1.23e-08	0.491358
JADE2	-0.97182	0.000786079	0.00419716	Not available
CLUH	-0.969589	4.24e-07	6.58e-06	Not available
BFAR	-0.961277	3.3e-05	0.000264741	-0.146238
DALRD3	-0.959682	0.000605195	0.00341689	-0.0949227
DNAJC15	-0.95805	3.09e-05	0.000254626	0.12133
PROSER1	-0.954462	5.45e-08	1.34e-06	Not available
SBF1	-0.950378	0.000438625	0.0026407	0.0662139
LAIR1	-0.938329	2.85e-06	3.26e-05	0.388137
PRKAG2	-0.93712	0.000605195	0.00341689	-0.0617291
SNX29	-0.935942	0.000672418	0.00372514	-0.356412
TXNDC11	-0.921683	0.000297864	0.00184989	-0.0408578
DYRK1A	-0.919457	4.88e-05	0.000379207	-0.170986
DENND1C	-0.918885	4.46e-08	1.17e-06	0.213584
F11R	-0.916847	4.67e-10	3.94e-08	0.0516391
TAF13	-0.912811	2.72e-07	4.71e-06	-0.188557
GALNT3	-0.902154	6e-07	8.85e-06	-0.347015
DAPK3	-0.896899	0.000167607	0.00112373	0.144286
LZTS2	-0.891164	0.00017774	0.00118494	-0.157527
SGCB	-0.888944	5.55e-05	0.000425605	-0.0154855
LSP1	-0.887964	0.000188435	0.0012422	0.20231
TAPBP	-0.887918	3.25e-07	5.25e-06	-0.247127
ADCY7	-0.879867	2.36e-05	0.000201558	0.261893
TGFBRAP1	-0.879197	5.45e-08	1.34e-06	0.0538111
CAMK2G	-0.87405	0.000708522	0.00383512	-0.188597
NDUFA10	-0.873125	1.09e-05	0.000110365	-0.0722812
FGFR1OP2	-0.872497	0.00035214	0.00214189	-0.177353
ITPKB	-0.871489	0.000124463	0.000863916	0.591257
APBB1	-0.870502	0.00011028	0.000783916	0.417224
CCDC86	-0.868666	0.000158008	0.00106543	0.107215
MMS19	-0.866653	1.39e-06	1.7e-05	-0.269432
ORAI1	-0.862264	1.59e-08	4.69e-07	-0.51794
ZNF665	-0.856368	0.00035214	0.00214189	-0.278933
MYCBPAP	-0.856353	2.72e-07	4.71e-06	0.169358
RBM11	-0.84703	1.03e-08	3.29e-07	0.270373
LGALS8	-0.845968	3.55e-07	5.59e-06	0.309965
EPS8	-0.845281	4.19e-06	4.66e-05	0.579017
PIP5K1C	-0.834537	1.45e-05	0.000138292	0.115889
CTCF	-0.832908	3.3e-05	0.000264741	-0.0171936
NCOA4	-0.83282	0.000786079	0.00419716	0.0455602
SPTBN1	-0.824876	1.67e-05	0.000152883	-0.154506
HLA-H	-0.823682	1.67e-05	0.000152883	Not available
CMPK1	-0.816894	1.63e-06	1.99e-05	-0.24383
PIP4K2B	-0.810384	1.43e-07	3.06e-06	-0.117353
RPL6	-0.809021	0.000515798	0.00296898	-0.20815
PLCL2	-0.80529	2.48e-07	4.43e-06	0.360789
NUDT13	-0.789296	2.36e-05	0.000201558	0.180977
PPP2R5A	-0.788801	6.57e-06	7.12e-05	0.291569
HLA-B	-0.788184	0.000117173	0.00082793	Not available
FYN	-0.776448	0.000297864	0.00184989	0.680756
GYG1	-0.771767	2.52e-05	0.000212617	0.291159
ZNF600	-0.770349	2.07e-07	3.93e-06	-0.691816
PPP4R2	-0.757627	6.72e-05	0.000505095	-0.052981
PLEKHM3	-0.756423	2.2e-05	0.000191054	-0.0517819
MGRN1	-0.743527	0.00011028	0.000783916	-0.116755
ZPBP	-0.740319	0.000786079	0.00419716	0.241976
ATXN10	-0.73584	2.43e-06	2.9e-05	0.136927
DNAJA2	-0.734952	7.12e-07	1e-05	0.206859
ZNF706	-0.73443	0.00011028	0.000783916	0.242602
KCNS1	-0.730069	2.63e-06	3.05e-05	-2.26913
FGD3	-0.729096	0.000871288	0.0046104	0.372568
CSF3R	-0.721157	1.56e-05	0.000145977	-0.415957
TSC22D1	-0.716053	1.45e-05	0.000138292	0.576137
SEC22C	-0.71533	0.000297864	0.00184989	-0.00335859
TRIP12	-0.705612	0.000515798	0.00296898	-0.0815965
ST3GAL2	-0.70163	1.26e-05	0.000124088	0.397427
PIK3CD	-0.700922	8.86e-10	6.15e-08	0.0966873
FAM184A	-0.700877	1.77e-06	2.13e-05	-0.00474271
CLTC	-0.687592	0.000158008	0.00106543	-0.117919
SMPD1	-0.687175	0.000124463	0.000863916	0.399022
TCF7L2	-0.684723	0.000916969	0.00483046	-0.0851838
IQGAP2	-0.679835	2.52e-05	0.000212617	0.222014
TBCD	-0.679753	1.02e-05	0.000104508	-0.259155
GNA15	-0.6693	0.000605195	0.00341689	-0.0834123
C3orf14	-0.669059	0.000297864	0.00184989	-0.349267
NMI	-0.668945	2.42e-08	6.8e-07	0.0065012
STK10	-0.659371	3.52e-05	0.000280957	-0.0278787
NEK3	-0.649568	0.000140313	0.000962613	0.292429
LITAF	-0.64725	3.25e-07	5.25e-06	0.102819
IFIT3	-0.644176	0.000515798	0.00296898	1.14472
PHF12	-0.641717	6.88e-10	5.41e-08	0.050335
ADO	-0.640702	9.18e-05	0.000668545	0.219395
TIAL1	-0.637317	3.59e-06	4.04e-05	0.00381721
MINOS1	-0.634958	0.000515798	0.00296898	Not available
CEP97	-0.629385	1.92e-05	0.000170315	0.24007
CYBRD1	-0.62354	1.35e-05	0.000132085	0.321179
LGI3	-0.622042	2.7e-05	0.000225847	-0.100917
PSMB8	-0.620691	0.000488794	0.00288389	0.108916
SLC35C2	-0.6197	0.000211625	0.00137965	-0.141464
FIGNL2	-0.617952	6.57e-06	7.12e-05	0.788149
ZNF717	-0.595515	0.000237415	0.00152255	-0.226064
GUSBP5	-0.594867	2.89e-05	0.000239837	Not available
FAM53B	-0.577953	0.000638	0.00355113	-0.0739778
CREB3L2	-0.565889	8.87e-08	2.01e-06	-0.0422684
PBK	-0.536677	0.000708522	0.00383512	0.251269
RB1	-0.533612	0.000188435	0.0012422	0.213073
EGLN1	-0.531063	0.000515798	0.00296898	0.042043
SAFB	-0.530199	0.000544158	0.00311702	-0.0929875
CBFA2T3	-0.529809	1.45e-05	0.000138292	-0.616909
PPIF	-0.516262	0.000237415	0.00152255	0.028451
AHRR	-0.513406	8.63e-05	0.000632406	-1.14679
RNF126	-0.50921	0.000140313	0.000962613	0.080092
SKAP1	-0.492931	0.000708522	0.00383512	0.488614
WHSC1L1	-0.458418	0.000158008	0.00106543	-0.141656
GBA	-0.458244	0.000638	0.00355113	0.0924395
RTN4R	-0.445961	7.62e-05	0.00056546	0.522458
RASSF5	-0.428423	6.72e-05	0.000505095	-0.0774186
STK39	-0.426981	0.000315038	0.0019463	-0.394771
PPDPF	-0.424554	5.26e-06	5.8e-05	-0.25833
BUB1	-0.389866	0.000488794	0.00288389	0.145927
BNIP3	-0.382171	3.3e-05	0.000264741	0.188479
GSDMD	-0.365292	0.000266066	0.00169707	0.104378
ZNF354C	-0.329133	0.000708522	0.00383512	0.0702047
MROH6	-0.24391	0.000638	0.00355113	Not available
VPS54	0.418351	0.000488794	0.00288389	0.133888
MUC5B	0.803716	0.000333116	0.00204727	-0.651547
MRPL44	0.819826	0.000199721	0.00130928	-0.108352
Following are genes with promoter DMR - FDR < 5%.
GDI2	-1.35588	0.00518013	0.0216757	-0.313366
VAPA	-1.2333	0.00455169	0.0193899	-0.476379
ZCCHC11	-0.974888	0.00455169	0.0193899	-0.157415
PCDH9	-0.929528	0.00349444	0.0158594	0.52381
DNAJC9	-0.917283	0.00123983	0.00633334	-0.0130576
CNOT8	-0.903509	0.0104134	0.0378086	0.0589877
EED	-0.903403	0.00381953	0.0168803	0.0997879
RPS2P32	-0.85663	0.00962091	0.0354771	-1.02198
SLC12A7	-0.852805	0.00254231	0.0119519	0.081965
INPP1	-0.844502	0.00143716	0.00718579	-0.0221606
AAR2	-0.804448	0.00399198	0.0175113	Not available
CLINT1	-0.791777	0.00278721	0.0129996	0.197979
ADAMTS10	-0.761575	0.00150899	0.00745024	0.279535
ZFAND1	-0.753025	0.00291742	0.0134475	0.0902416
RABGEF1	-0.743417	0.00143716	0.00718579	-0.0727459
ETS1	-0.741697	0.00150899	0.00745024	0.448386
XYLT2	-0.739066	0.011709	0.0412436	0.149859
RNF144B	-0.738786	0.00112228	0.00583386	-0.735165
ZSCAN25	-0.733809	0.00695458	0.0277243	Not available
COG7	-0.732175	0.00254231	0.0119519	-0.136131
SNAP47	-0.714153	0.00786639	0.0303344	0.0835757
MAEA	-0.699842	0.00349444	0.0158594	-0.197481
FBXL16	-0.687931	0.00724758	0.0286025	-0.671623
ZMIZ1-AS1	-0.687541	0.00786639	0.0303344	Not available
ADRM1	-0.682722	0.00588438	0.0240262	-0.0479549
HERPUD2	-0.682341	0.0108306	0.0389637	0.0627169
KIF21B	-0.66619	0.0100103	0.0364572	0.798817
CASS4	-0.663786	0.0112623	0.0399085	0.11343
MBOAT1	-0.660546	0.0147268	0.0497925	-0.0225046
CLPTM1	-0.643148	0.0112623	0.0399085	0.0748366
COLGALT2	-0.641758	0.00695458	0.0277243	Not available
ETV1	-0.638669	0.00496259	0.0208394	0.897076
FAM96A	-0.633473	0.0100103	0.0364572	-0.043061
SOD2	-0.632585	0.00254231	0.0119519	-0.532456
DPY19L2P2	-0.620132	0.00291742	0.0134475	-0.840427
LOC284023	-0.61725	0.0131428	0.0452144	-0.17986
SH3BP5	-0.61541	0.00455169	0.0193899	-0.221946
SLC15A4	-0.610536	0.00143716	0.00718579	-0.15068
ASAH2B	-0.603309	0.00101492	0.00532269	0.0871401
NEFM	-0.60048	0.00786639	0.0303344	2.52948
ZDHHC5	-0.595457	0.00381953	0.0168803	0.0699013
LPGAT1	-0.593164	0.0075514	0.0296035	0.16601
ZSCAN21	-0.590373	0.00305305	0.0140179	0.0556398
PGS1	-0.587812	0.00191918	0.00928127	-0.175977
NAGPA	-0.586921	0.00381953	0.0168803	-0.142494
ZNF629	-0.567991	0.00819287	0.0310855	-0.165848
NHP2L1	-0.560548	0.00724758	0.0286025	-0.0509694
CCNL1	-0.550829	0.0047532	0.0201031	0.205307
STK17A	-0.545951	0.00888174	0.0330614	-0.287904
MEF2D	-0.545294	0.0112623	0.0399085	0.111023
MPZ	-0.537415	0.00231691	0.011159	-0.174173
CUL9	-0.535554	0.00588438	0.0240262	-0.254234
ELF1	-0.526459	0.00639974	0.0260403	0.309836
BSG	-0.521532	0.00242726	0.0115958	0.00735737
SLMO2	-0.517928	0.00106737	0.00557301	-0.0262065
RRN3P2	-0.509984	0.00278721	0.0129996	-0.0896554
NSUN2	-0.509807	0.00786639	0.0303344	-0.147565
KLHL36	-0.505522	0.00667207	0.0268704	0.0884055
METRNL	-0.494443	0.00455169	0.0193899	-0.676322
RAB27A	-0.486583	0.00123983	0.00633334	0.0786052
PHLDB3	-0.486447	0.0075514	0.0296035	-0.57435
ZNF175	-0.484369	0.00166246	0.00810622	-0.0302739
CISH	-0.479447	0.0108306	0.0389637	-0.292378
ARL4D	-0.478997	0.00365376	0.0163933	-0.128333
P2RX4	-0.465102	0.00962091	0.0354771	0.726707
RREB1	-0.453522	0.00695458	0.0277243	-0.233321
MGST2	-0.448903	0.00853121	0.0320599	-0.00894177
PER2	-0.437201	0.012171	0.0426165	0.254028
ODF3B	-0.435982	0.0136535	0.046699	0.0948852
TBC1D10A	-0.43163	0.00123983	0.00633334	-0.25555
PGAM1	-0.430006	0.0131428	0.0452144	0.140997
FLI1	-0.428282	0.00123983	0.00633334	0.323044
AGK	-0.409222	0.00291742	0.0134475	-0.225526
IRAK3	-0.407129	0.00158405	0.00775592	0.142608
GNB4	-0.40591	0.00853121	0.0320599	0.363951
ANXA6	-0.400517	0.0147268	0.0497925	0.397034
C6orf57	-0.396518	0.00819287	0.0310855	-0.273859
GRPEL1	-0.395263	0.0131428	0.0452144	-0.347273
TUBA1A	-0.392961	0.00564075	0.023273	0.165004
ESPN	-0.390246	0.00924485	0.0343048	-0.489958
USP44	-0.386947	0.011709	0.0412436	1.50019
ADRBK1	-0.380579	0.0136535	0.046699	-0.348835
SYT11	-0.371029	0.00381953	0.0168803	0.442173
RASSF1	-0.365686	0.00158405	0.00775592	-0.0799803
GRB10	-0.363868	0.00786639	0.0303344	0.94033
TLK1	-0.3594	0.00496259	0.0208394	0.313626
WDR76	-0.337805	0.0131428	0.0452144	-0.104107
ZNF223	-0.336279	0.00564075	0.023273	-0.302183
ZNF677	-0.329455	0.0013027	0.00662579	-0.253336
TNFSF13B	-0.32662	0.00667207	0.0268704	0.663806
SLFN11	-0.321132	0.00667207	0.0268704	0.236218
FNDC3A	-0.320435	0.0131428	0.0452144	0.115815
CASP8	-0.313167	0.00334136	0.0152822	-0.0962537
NFIC	-0.310822	0.00136843	0.00693027	0.0539823
EIF3G	-0.305301	0.00254231	0.0119519	0.0886823
ST8SIA4	-0.294703	0.00819287	0.0310855	0.0811132
GALE	-0.29464	0.00588438	0.0240262	-0.565317
RPS10	-0.282053	0.00819287	0.0310855	-0.135291
HS3ST3B1	-0.271268	0.0100103	0.0364572	0.405332
GDAP1	-0.262372	0.00365376	0.0163933	0.210911
TNNC1	-0.249498	0.0147268	0.0497925	-0.729195
SPSB1	-0.241328	0.00365376	0.0163933	0.433484
TDRKH	-0.238782	0.00191918	0.00928127	0.689388
CHMP7	-0.238002	0.0131428	0.0452144	-0.0347884
SPICE1	-0.230308	0.0100103	0.0364572	Not available
ADORA3	-0.219652	0.00819287	0.0310855	0.166171
TAF2	-0.219608	0.00888174	0.0330614	-0.139817
ALS2CL	-0.218749	0.00564075	0.023273	-0.11532
JARID2	-0.218499	0.00242726	0.0115958	-0.373078
KBTBD6	-0.218366	0.00853121	0.0320599	0.204114
ANKFY1	-0.210898	0.0054061	0.0225413	0.185834
RNF125	-0.186961	0.0112623	0.0399085	0.27072
MACF1	0.15641	0.0141813	0.0483641	-0.0858226
STK24	0.229618	0.0112623	0.0399085	0.122869
ZNF365	0.291372	0.00417133	0.018163	0.664227
ZMIZ1	0.470496	0.012171	0.0426165	-0.0479674
TIAM2	0.506519	0.00399198	0.0175113	0.339335
EFCAB14	0.542522	0.0047532	0.0201031	Not available
MTO1	0.669188	0.00435782	0.0189052	-0.0429219
PUS7	0.789641	0.00888174	0.0330614	-0.0820819
SREBF1	0.932574	0.0108306	0.0389637	0.0857446
PTPRC	0.995572	0.00150899	0.00745024	0.456879
POLR3H	1.04008	0.00417133	0.018163	-0.177362
AGO2	1.10602	0.00455169	0.0193899	Not available
FOXN2	1.22636	0.00724758	0.0286025	-0.0429587
