# Supplementary material for: NSD1- and NSD2-damaging mutations define a subset of laryngeal tumors with favorable prognosis
Source: Nat Commun. 2017 Nov 24;8:1772. doi: 10.1038/s41467-017-01877-7 (PMC5701248; doi:10.1038/s41467-017-01877-7)
Supplement: Supplementary file 18 — Supplementary Data 16 [file 41467_2017_1877_MOESM18_ESM.xlsx]

## Sheet: Peri et al. Suppl. Data 16
Supplementary Data 16: List of differentially methylated regions located in the CpG islands (CGI) between larynx L1 and L2 clusters.
CpG island - location	Gene	Sample estimates	P value	False Discovery Rate (Benjamini-Hochberg)	Difference in gene Expression between L1 and L2 (log2)		Methylated in L2
chr16:28414857-28415369	EIF3CL	4.35891	1.42809e-08	2.17293e-07	-0.20273
chr9:98273678-98273908	PTCH1	3.62111	2.07652e-06	1.29681e-05	0.253762		All probes located in CpG island were aggregated and analyzed.
chr10:96122540-96122904	NOC3L	3.6174	4.6247e-07	3.65187e-06	-0.17876
chr3:121553820-121554236	EAF2	3.33705	2.64995e-09	5.89933e-08	-0.176892
chr7:28220014-28220534	JAZF1-AS1	3.20545	9.76934e-08	1.00767e-06	Not available
chr12:49658246-49659175	TUBA1C	3.06689	1.42809e-08	2.17293e-07	-0.141997
chr22:18111132-18111672	ATP6V1E1	2.82099	1.03277e-08	1.68473e-07	0.236229
chr6:170615241-170616210	FAM120B	2.807	7.21714e-13	2.17717e-10	0.183621
chr9:132403872-132404743	ASB6	2.74175	4.22022e-09	8.42223e-08	0.196297
chr16:22926343-22926639	HS3ST2	2.72694	8.43123e-07	6.03494e-06	1.40379
chr18:77496283-77496512	CTDP1	2.71758	1.38573e-10	7.0696e-09	-0.248041
chr19:53935089-53935291	TPM3P9	2.70237	7.42309e-09	1.3006e-07	Not available
chr4:55991402-55992171	KDR	2.61531	4.34249e-11	2.98313e-09	0.0314836
chr19:870774-871318	MED16	2.59384	2.68304e-08	3.53018e-07	0.0275981
chr5:145582725-145583511	RBM27	2.57327	4.10144e-10	1.52177e-08	0.0796619
chr11:1950353-1950658	TNNT3	2.54422	5.30141e-09	9.94134e-08	-0.361688
chr16:58073816-58074029	MMP15	2.5293	6.53542e-07	4.8758e-06	-0.517912
chr19:1456885-1457312	APC2	2.50365	8.05774e-08	8.60995e-07	-1.17126
chr16:57219486-57220583	FAM192A	2.49719	3.55107e-07	2.91465e-06	0.233172
chr4:871276-871630	GAK	2.49047	1.07483e-07	1.08869e-06	-0.315184
chr1:70819733-70820719	HHLA3	2.4882	4.34249e-11	2.98313e-09	0.0378049
chr1:20987516-20988238	DDOST	2.48653	1.76667e-08	2.55015e-07	-0.185821
chr19:39900139-39900888	MIR4530	2.48515	5.30141e-09	9.94134e-08	Not available
chr3:47516997-47517650	SCAP	2.4442	6.05589e-10	1.99136e-08	-0.196168
chr16:31235525-31236104	TRIM72	2.43332	7.42309e-09	1.3006e-07	-2.28971
chr20:33734567-33735280	EDEM2	2.41691	2.1799e-08	2.99305e-07	0.140335
chr8:144892920-144893468	SCRIB	2.39171	1.5932e-10	7.67647e-09	-0.0292012
chr10:134411241-134411481	INPP5A	2.39047	3.59461e-10	1.39333e-08	0.0794431
chr5:176449499-176450115	ZNF346	2.38679	8.05774e-08	8.60995e-07	0.146086
chr9:135229934-135230783	SETX	2.38331	4.01924e-05	0.000163783	0.161982
chr2:114647669-114648312	LOC101060091	2.37634	3.2942e-08	4.15568e-07	Not available
chr19:52452316-52452543	ZNF350-AS1	2.37491	5.40803e-12	7.71015e-10	Not available
chr15:42873563-42873898	STARD9	2.3745	2.63268e-06	1.59254e-05	Not available
chr22:37420225-37420900	MPST	2.37133	1.5932e-10	7.67647e-09	0.0999614
chr22:42466407-42467121	NAGA	2.35978	1.82963e-10	8.51983e-09	0.252638
chr3:125634298-125635949	FAM86JP	2.34493	2.0118e-14	2.61723e-11	Not available
chr5:78531531-78533495	JMY	2.34222	9.25763e-09	1.53666e-07	-0.174368
chr19:3204526-3204916	NCLN	2.33261	4.67498e-10	1.67199e-08	0.103591
chr9:71650646-71651176	FXN	2.33003	5.99817e-07	4.54007e-06	-0.148256
chr20:44639135-44639988	MMP9	2.32879	6.57324e-06	3.45249e-05	-0.0728766
chr20:33412857-33413602	NCOA6	2.32845	8.98418e-15	1.43851e-11	-0.00188076
chr6:119669589-119671424	MAN1A1	2.32042	2.06705e-07	1.85776e-06	-0.0892604
chr11:65340117-65340483	FAM89B	2.30924	9.97e-07	6.94763e-06	-0.206506
chr4:10079335-10079555	WDR1	2.30822	1.00465e-09	2.92063e-08	-0.168656
chr3:118959339-118959934	B4GALT4	2.30741	9.25763e-09	1.53666e-07	0.215608
chr5:149512300-149512530	PDGFRB	2.30589	7.15677e-05	0.000270115	0.455546
chr1:179846879-179847106	TOR1AIP2	2.29292	3.64686e-08	4.49967e-07	-0.0180593
chr18:67872521-67873358	RTTN	2.29166	1.36282e-13	7.6668e-11	-0.102062
chr3:179370442-179371549	USP13	2.28982	1.88556e-07	1.72899e-06	-0.187022
chr16:1537699-1537927	PTX4	2.28942	1.71915e-07	1.60611e-06	-5.47188
chr14:93673128-93673917	C14orf142	2.28761	3.2942e-08	4.15568e-07	-0.134008
chr20:62886688-62887463	PCMTD2	2.2837	3.20604e-12	5.75291e-10	-0.0631148
chr19:16770636-16772632	SMIM7	2.28066	3.73397e-11	2.6987e-09	Not available
chr16:750398-751451	FBXL16	2.28035	5.30141e-09	9.94134e-08	-0.671623
chr21:44299111-44299808	WDR4	2.25877	1.28693e-09	3.5062e-08	-0.187163
chr9:140157407-140157665	NELFB	2.25475	3.55107e-07	2.91465e-06	Not available
chr6:38670576-38670975	GLO1	2.2376	1.13757e-09	3.21281e-08	-0.0341324
chr9:6412353-6414097	UHRF2	2.23609	2.68221e-12	5.07547e-10	0.00719161
chr6:168476320-168476861	FRMD1	2.23565	2.35364e-11	1.96751e-09	-0.810322
chr11:8710367-8710811	RPL27A	2.22791	3.82405e-12	6.31727e-10	-0.162462
chr17:35766664-35767335	TADA2A	2.22501	2.40484e-10	1.04068e-08	0.0267895
chr11:57414400-57414664	YPEL4	2.2173	7.07717e-06	3.67452e-05	-0.371395
chr16:88752520-88753278	SNAI3	2.21594	2.05631e-05	9.1516e-05	-0.285728
chr1:8002408-8002699	TNFRSF9	2.21498	1.56663e-07	1.48562e-06	0.508336
chr22:39795628-39796171	TAB1	2.20916	2.98038e-09	6.50962e-08	0.106236
chr3:197025852-197026105	DLG1-AS1	2.20276	2.08989e-09	5.05238e-08	Not available
chr19:47950869-47951566	SLC8A2	2.20268	1.85366e-09	4.59881e-08	-0.103089
chr15:51057603-51058123	SPPL2A	2.2018	2.09876e-10	9.47631e-09	0.468095
chr11:1977523-1977765	MRPL23	2.19411	2.40484e-10	1.04068e-08	0.104379
chr1:231003631-231004655	C1orf198	2.19101	8.29266e-09	1.42067e-07	0.06125
chr21:47811130-47811351	PCNT	2.19082	1.42809e-08	2.17293e-07	-0.321915
chr20:43280061-43280727	ADA	2.18292	1.96306e-08	2.76088e-07	0.0277973
chr9:107509906-107510768	NIPSNAP3A	2.17626	5.32343e-10	1.82549e-08	0.0557521
chr8:117886284-117887319	RAD21-AS1	2.17557	1.96306e-08	2.76088e-07	Not available
chr9:139301540-139301847	SDCCAG3	2.17446	1.28693e-09	3.5062e-08	-0.090215
chr11:1470033-1470388	BRSK2	2.17386	6.77456e-11	4.18435e-09	-1.40524
chr3:10183305-10183941	VHL	2.17369	4.23686e-07	3.39716e-06	-0.242308
chr8:55047705-55048005	MRPL15	2.1725	2.64995e-09	5.89933e-08	-0.105372
chr19:40411735-40411941	FCGBP	2.16865	5.84898e-11	3.72314e-09	0.0330527
chr5:1061039-1061722	SLC12A7	2.16582	1.5889e-08	2.36404e-07	0.081965
chr11:74022428-74022703	P4HA3	2.16216	3.14718e-10	1.27201e-08	0.632284
chr9:137229726-137229931	RXRA	2.1505	8.67729e-14	5.82638e-11	-0.0117832
chr10:22634000-22634862	SPAG6	2.14788	4.22022e-09	8.42223e-08	-0.0627546
chr18:6284374-6284615	L3MBTL4	2.14221	2.6083e-13	1.15514e-10	-0.649215
chr14:51296727-51298477	NIN	2.13958	1.28271e-08	1.99998e-07	-0.0110433
chr7:5338674-5339002	SLC29A4	2.13425	5.25536e-06	2.85839e-05	1.08115
chr18:51795711-51796332	POLI	2.1305	5.93523e-09	1.0818e-07	-0.0544891
chr19:453728-453971	SHC2	2.12859	6.72033e-05	0.000255262	0.594233
chr7:6654745-6655860	ZNF853	2.1227	5.44558e-08	6.28324e-07	0.395707
chr18:77214959-77215492	NFATC1	2.12255	1.45463e-09	3.81817e-08	-0.0643846
chr17:79913240-79913461	NOTUM	2.11266	2.97386e-08	3.81868e-07	-0.315206
chr11:68606682-68607330	CPT1A	2.11195	1.45463e-09	3.81817e-08	0.203307
chr8:42009723-42011098	AP3M2	2.10748	5.66438e-06	3.04819e-05	0.444276
chr7:148936618-148937330	ZNF212	2.10721	4.8847e-05	0.000193372	-0.231816
chr17:62501479-62503566	DDX5	2.10413	2.75255e-10	1.14818e-08	0.112251
chr14:74036127-74036662	ACOT2	2.09807	2.09876e-10	9.47631e-09	-0.0754462
chr16:89573954-89575368	SPG7	2.09685	2.64995e-09	5.89933e-08	-0.0214204
chr19:929514-929839	ARID3A	2.09527	1.03277e-08	1.68473e-07	-0.18574
chr6:160554661-160555504	SLC22A1	2.08694	4.34249e-11	2.98313e-09	-0.244766
chr10:1094337-1095594	IDI1	2.08307	7.11764e-07	5.24067e-06	-0.07368
chr18:9136088-9137594	NDUFV2-AS1	2.07784	9.25763e-09	1.53666e-07	Not available
chr6:75794880-75795088	COL12A1	2.07536	6.01105e-08	6.8e-07	0.371263
chr1:10714401-10714708	CASZ1	2.07201	1.46345e-11	1.4575e-09	0.126096
chr16:222369-223447	HBA2	2.06367	3.76399e-05	0.000155021	0.303664
chr10:23384533-23385078	MSRB2	2.06063	5.30141e-09	9.94134e-08	0.344566
chr19:2782894-2783619	SGTA	2.05888	8.77032e-13	2.43406e-10	-0.0967044
chr12:125509569-125509815	BRI3BP	2.05626	9.76934e-08	1.00767e-06	-0.352192
chr2:179058611-179060144	OSBPL6	2.05471	1.38573e-10	7.0696e-09	0.0958564
chr7:141251013-141251472	AGK	2.05025	6.01105e-08	6.8e-07	-0.225526
chr16:75466850-75467527	CFDP1	2.04859	1.88556e-07	1.72899e-06	0.0926186
chr1:148555640-148556626	NBPF25P	2.03926	2.06705e-07	1.85776e-06	Not available
chr11:66360097-66360834	CCDC87	2.03848	1.28527e-12	3.30283e-10	-0.296603
chr14:74769366-74769815	ABCD4	2.0337	6.05589e-10	1.99136e-08	0.179606
chr7:99214144-99214885	ZSCAN25	2.03329	1.08348e-06	7.46033e-06	Not available
chr15:89147660-89149198	LINC01586	2.02932	4.51885e-06	2.51632e-05	Not available
chr12:3186011-3186968	TSPAN9	2.02106	1.28693e-09	3.5062e-08	-0.494856
chr12:111180006-111181028	PPP1CC	2.02092	2.64995e-09	5.89933e-08	-0.119368
chr19:2555751-2556146	GNG7	2.01507	1.85366e-09	4.59881e-08	0.26564
chr2:103353138-103353414	MFSD9	2.0146	8.86458e-10	2.67803e-08	-0.197683
chr22:20748094-20748811	ZNF74	2.0121	2.97386e-08	3.81868e-07	0.123831
chr3:42623214-42623872	SEC22C	2.00965	9.25763e-09	1.53666e-07	-0.00335859
chr19:17797530-17797748	UNC13A	2.00849	1.56663e-07	1.48562e-06	0.180145
chr16:2633479-2633920	PDPK1	1.99989	1.0943e-05	5.34189e-05	-0.146332
chr22:37603001-37603753	SSTR3	1.99834	6.63998e-09	1.18331e-07	0.571701
chr9:35071756-35072885	VCP	1.99749	1.06309e-12	2.80104e-10	0.102713
chr22:50636305-50636997	TRABD	1.98577	3.59301e-06	2.07343e-05	-0.0283284
chr20:47443734-47445181	PREX1	1.9831	2.64995e-09	5.89933e-08	0.312365
chr10:105726687-105727255	SLK	1.98105	5.93523e-09	1.0818e-07	-0.491495
chr15:80189006-80189695	ST20-MTHFS	1.98038	1.28693e-09	3.5062e-08	Not available
chr16:46864453-46865561	C16orf87	1.97948	6.63998e-09	1.18331e-07	0.319813
chr5:179718528-179719767	MAPK9	1.97239	5.84898e-11	3.72314e-09	0.241441
chr3:129033540-129035646	H1FX	1.97008	1.29899e-07	1.2718e-06	-0.0561391
chr22:50726108-50726520	PLXNB2	1.96723	4.93049e-08	5.78839e-07	-0.14721
chr7:135661841-135662272	MTPN	1.96371	2.35427e-09	5.49991e-08	Not available
chr21:40194644-40194849	ETS2	1.95738	1.13757e-09	3.21281e-08	-0.111286
chr8:1797406-1798775	ARHGEF10	1.95367	6.88046e-14	5.30432e-11	-0.377352
chr2:233245999-233246448	ALPP	1.95049	3.20604e-12	5.75291e-10	-0.141534
chr1:36042432-36043444	TFAP2E	1.95011	5.93523e-09	1.0818e-07	-0.919197
chr3:48541298-48541911	SHISA5	1.94944	2.74907e-11	2.18404e-09	-0.113613
chr13:114096050-114096317	ADPRHL1	1.94843	5.32343e-10	1.82549e-08	0.647343
chr19:40030611-40030985	EID2	1.94726	1.96306e-08	2.76088e-07	0.0329493
chr20:57428308-57428516	GNAS	1.94136	7.58995e-12	9.81272e-10	0.17945
chr2:105885895-105886128	TGFBRAP1	1.94066	6.88251e-10	2.20739e-08	0.0538111
chr20:44875253-44875454	CDH22	1.94058	3.59461e-10	1.39333e-08	0.471373
chr17:44438565-44439569	ARL17A	1.93682	9.76032e-05	0.00035271	-0.108683
chr19:7565704-7566313	C19orf45	1.93629	1.69788e-13	8.41459e-11	-0.105914
chr21:26979577-26980252	MRPL39	1.93041	3.59461e-10	1.39333e-08	-0.061579
chr22:19960524-19961327	ARVCF	1.93004	3.64686e-08	4.49967e-07	-0.383192
chr19:39465846-39466403	FBXO17	1.92709	4.87411e-06	2.68612e-05	-0.288411
chr19:1003192-1003721	GRIN3B	1.92686	1.27797e-06	8.5948e-06	-0.464203
chr9:34577866-34578258	CNTFR	1.92508	2.88618e-05	0.000123081	-1.07173
chr19:34919127-34919960	UBA2	1.92445	1.13757e-09	3.21281e-08	-0.148586
chr3:172428416-172428950	NCEH1	1.92286	1.96306e-08	2.76088e-07	0.533008
chr16:1790363-1790708	MAPK8IP3	1.91739	1.38573e-10	7.0696e-09	-0.226269
chr1:159158228-159158498	CADM3	1.91405	3.20623e-11	2.41803e-09	0.401641
chr3:149687877-149689537	LOC646903	1.91236	1.85366e-09	4.59881e-08	Not available
chr7:1976258-1976464	MAD1L1	1.91145	1.5889e-08	2.36404e-07	-0.260475
chr22:41215135-41215576	SLC25A17	1.91083	4.34249e-11	2.98313e-09	-0.0743605
chr19:418898-419191	SHC2	1.91022	1.06309e-12	2.80104e-10	0.594233
chr22:46805613-46806006	CELSR1	1.90775	7.81456e-10	2.45339e-08	-0.070177
chr17:2496493-2498023	PAFAH1B1	1.90573	5.99817e-07	4.54007e-06	0.164129
chr1:21786445-21786713	NBPF3	1.90566	3.64686e-08	4.49967e-07	0.174886
chr17:18528376-18528714	CCDC144B	1.90197	7.74833e-07	5.62152e-06	0.449114
chr15:75628250-75628677	COMMD4	1.90024	4.6247e-07	3.65187e-06	0.108027
chr1:225965330-225965734	SRP9	1.89985	3.2942e-08	4.15568e-07	0.0806082
chr19:9938325-9938815	UBL5	1.89902	3.24872e-07	2.70489e-06	0.0953673
chr1:1163502-1163895	SDF4	1.89835	3.64686e-08	4.49967e-07	-0.0616213
chr7:98476004-98476954	TRRAP	1.89427	1.00465e-09	2.92063e-08	-0.098649
chr17:79892750-79893061	PYCR1	1.89385	1.07483e-07	1.08869e-06	-0.416395
chr8:145745783-145746029	LRRC14	1.8934	3.55107e-07	2.91465e-06	0.122781
chr4:54231708-54232320	SCFD2	1.89306	9.76934e-08	1.00767e-06	-0.0586371
chr8:145688281-145688537	CYHR1	1.89159	8.96717e-12	1.06052e-09	0.0130794
chr5:179921201-179922179	CNOT6	1.89087	4.10144e-10	1.52177e-08	-0.108754
chr1:2063782-2064052	PRKCZ	1.88952	4.22022e-09	8.42223e-08	-0.635136
chr11:36531167-36531915	TRAF6	1.88457	6.88251e-10	2.20739e-08	0.218353
chr19:55865016-55865434	COX6B2	1.88307	6.53542e-07	4.8758e-06	-0.479207
chr19:36239672-36239884	LIN37	1.88281	4.46156e-08	5.3495e-07	0.147418
chr2:46770149-46770370	RHOQ	1.87385	5.04314e-11	3.28041e-09	-0.0522009
chr11:2406711-2406927	CD81	1.87303	1.36282e-13	7.6668e-11	0.217868
chr20:34329490-34330563	RBM39	1.87282	3.59461e-10	1.39333e-08	-0.0573827
chr5:176056520-176057494	SNCB	1.87269	8.29266e-09	1.42067e-07	1.41059
chr1:229730341-229730617	TAF5L	1.87262	1.64276e-09	4.16494e-08	-0.121592
chr5:134240254-134241314	PCBD2	1.87209	1.42691e-07	1.37569e-06	-0.0458821
chr11:30344536-30344946	ARL14EP	1.87205	8.29266e-09	1.42067e-07	Not available
chr6:99872726-99873206	PNISR	1.87198	5.32343e-10	1.82549e-08	Not available
chr19:48017717-48018782	NAPA	1.87165	5.04575e-07	3.93655e-06	0.0610798
chr17:29718230-29719291	RAB11FIP4	1.86512	1.96306e-08	2.76088e-07	0.193283
chr19:19322675-19322916	NCAN	1.86393	1.86522e-12	4.22005e-10	0.00295783
chr11:13484273-13485290	BTBD10	1.86192	4.67498e-10	1.67199e-08	-0.0265368
chr3:131221604-131221888	MRPL3	1.8617	1.42691e-07	1.37569e-06	-0.137374
chr1:41283840-41284591	KCNQ4	1.86027	1.56663e-07	1.48562e-06	-0.421419
chr3:350660-350893	CHL1	1.85992	1.42809e-08	2.17293e-07	0.741167
chr1:2445355-2445648	PANK4	1.85588	2.48044e-07	2.15126e-06	-0.0721041
chr16:1555057-1555259	TELO2	1.85532	5.07028e-15	1.17264e-11	-0.267939
chr3:195635359-195636895	TNK2	1.8547	1.42809e-08	2.17293e-07	0.241181
chr19:640789-641005	FGF22	1.85451	1.38573e-10	7.0696e-09	-0.976946
chr1:1149055-1149524	TNFRSF4	1.85418	8.87476e-08	9.31089e-07	-0.423749
chr16:8962189-8963190	CARHSP1	1.85384	3.76111e-09	7.68277e-08	-0.768692
chr21:27541893-27543524	APP	1.84975	2.74907e-11	2.18404e-09	0.0450583
chr1:167789396-167789647	ADCY10	1.84493	2.01201e-11	1.75966e-09	0.836012
chr19:3595632-3595997	TBXA2R	1.84202	5.04314e-11	3.28041e-09	0.221454
chr19:7964439-7964704	LRRC8E	1.84199	5.04314e-11	3.28041e-09	-0.131986
chr14:96829340-96830334	ATG2B	1.8415	3.59461e-10	1.39333e-08	-0.0422143
chr16:57569848-57570844	CCDC102A	1.83854	1.42809e-08	2.17293e-07	0.760742
chr1:151812253-151812525	C2CD4D	1.83405	8.29266e-09	1.42067e-07	-1.09772
chr8:11973274-11973679	FAM66D	1.83256	3.87981e-06	2.21134e-05	0.589309
chr11:57334971-57335486	UBE2L6	1.83121	7.31194e-08	7.97266e-07	0.424908
chr12:16064080-16064534	DERA	1.83044	2.97386e-08	3.81868e-07	-0.311911
chr2:241974906-241975143	SNED1	1.83041	1.5932e-10	7.67647e-09	0.395892
chr16:90000351-90000687	TUBB3	1.82839	1.85366e-09	4.59881e-08	-0.402189
chr1:157963540-157963947	KIRREL	1.82787	4.10144e-10	1.52177e-08	-0.0910984
chr3:107646470-107646941	LINC00636	1.8215	1.20386e-10	6.37619e-09	Not available
chr10:51827416-51828287	FAM21EP	1.82017	5.99817e-07	4.54007e-06	Not available
chr20:47662732-47663449	CSE1L	1.81595	1.27797e-06	8.5948e-06	-0.138792
chr12:133294088-133294878	PGAM5	1.81575	1.67135e-05	7.64427e-05	-0.228723
chr1:45205323-45205745	KIF2C	1.81535	3.34937e-09	7.02793e-08	-0.203121
chr10:128193311-128193531	C10orf90	1.81416	1.18192e-07	1.17655e-06	1.3473
chr11:72852176-72854160	FCHSD2	1.81402	1.50487e-06	9.85337e-06	-0.00792969
chr16:1827104-1827405	SPSB3	1.8134	5.44558e-08	6.28324e-07	-0.153902
chr12:34175230-34175455	ALG10	1.81272	2.06705e-07	1.85776e-06	-0.389075
chr1:59612407-59612723	HSD52	1.81202	2.75255e-10	1.14818e-08	Not available
chr12:7592406-7593030	CD163L1	1.81148	1.42809e-08	2.17293e-07	-0.0446015
chr8:86566584-86568411	REXO1L2P	1.81006	1.04462e-10	5.70704e-09	Not available
chr10:81204452-81204790	ZCCHC24	1.8094	5.66438e-06	3.04819e-05	0.351457
chr7:69062374-69065037	LOC100507468	1.80927	5.40803e-12	7.71015e-10	Not available
chr12:4433733-4433984	TIGAR	1.80356	2.08989e-09	5.05238e-08	Not available
chr4:185569961-185570638	CASP3	1.80246	1.5932e-10	7.67647e-09	-0.172944
chr17:41622604-41624165	ETV4	1.8021	1.71733e-11	1.58169e-09	0.498772
chr10:104416555-104417165	TRIM8	1.80149	3.2942e-08	4.15568e-07	-0.216517
chr8:27737077-27737289	SCARA5	1.79992	1.08944e-13	6.47907e-11	0.370554
chr20:60494768-60495449	CDH4	1.79657	9.05336e-11	5.14879e-09	-0.536916
chr8:29952635-29953584	LEPROTL1	1.79321	8.67729e-14	5.82638e-11	0.0326368
chr4:113206832-113207278	TIFA	1.79279	9.97e-07	6.94763e-06	-0.463029
chr20:30449011-30449593	DUSP15	1.7911	2.71518e-07	2.32291e-06	1.03402
chr14:78227054-78227575	SNW1	1.79021	8.05774e-08	8.60995e-07	0.0986661
chr3:10547178-10547389	ATP2B2	1.78807	5.20963e-05	0.000204215	0.773945
chr14:31028133-31028812	G2E3	1.78572	3.20604e-12	5.75291e-10	0.167823
chr9:14312952-14315351	NFIB	1.78475	5.30141e-09	9.94134e-08	-0.341737
chr17:7253298-7253764	ACAP1	1.78421	1.15137e-08	1.84636e-07	0.457102
chr1:2439797-2440022	PANK4	1.78383	1.67135e-05	7.64427e-05	-0.0721041
chr17:2206517-2207248	SRR	1.77785	3.82405e-12	6.31727e-10	0.0510024
chr9:135995969-135996954	RALGDS	1.77515	1.04462e-10	5.70704e-09	0.125851
chr10:27793049-27793764	RAB18	1.77508	9.76934e-08	1.00767e-06	0.0146101
chr15:74467613-74467892	ISLR	1.774	1.13757e-09	3.21281e-08	0.793054
chr9:133794451-133794661	FIBCD1	1.774	8.86458e-10	2.67803e-08	-2.94378
chr7:43484390-43485123	HECW1	1.77355	9.05336e-11	5.14879e-09	0.91343
chr19:49298405-49298745	BCAT2	1.77279	2.59889e-14	2.84715e-11	-0.25343
chr6:110011589-110011804	AK9	1.77208	2.40484e-10	1.04068e-08	Not available
chr19:10443688-10446022	ICAM3	1.77087	1.71733e-11	1.58169e-09	0.0568721
chr19:46180162-46180769	GIPR	1.76938	1.76667e-08	2.55015e-07	-0.0291428
chr16:88106774-88107337	BANP	1.76839	5.92046e-05	0.000228423	-0.121158
chr12:129787735-129788160	TMEM132D	1.76708	1.28271e-08	1.99998e-07	1.11654
chr8:53851701-53854426	NPBWR1	1.76658	1.55021e-12	3.70892e-10	0.0816222
chr2:121101800-121104534	INHBB	1.76365	1.71733e-11	1.58169e-09	0.929478
chr7:86848911-86850024	TMEM243	1.75946	1.2451e-11	1.32229e-09	Not available
chr22:38035350-38035928	SH3BP1	1.75921	2.68221e-12	5.07547e-10	-0.289861
chr19:12943346-12943661	RTBDN	1.75823	9.4765e-06	4.7156e-05	-0.365926
chr2:211341181-211341536	LANCL1	1.75795	5.66438e-06	3.04819e-05	0.107109
chr7:72424803-72425472	NSUN5P2	1.75491	1.28271e-08	1.99998e-07	0.132342
chr2:231729631-231730821	ITM2C	1.75464	1.64276e-09	4.16494e-08	0.136811
chr21:47845595-47845864	PCNT	1.75434	4.03488e-08	4.91146e-07	-0.321915
chr19:50143223-50143975	RRAS	1.75211	5.30141e-09	9.94134e-08	0.00992616
chr10:6205499-6206211	PFKFB3	1.75098	1.20386e-10	6.37619e-09	-0.245308
chr2:216877899-216878352	MREG	1.74985	1.64276e-09	4.16494e-08	-0.860705
chr20:37376621-37377430	ACTR5	1.7474	2.23926e-12	4.75615e-10	-0.148052
chr6:44119526-44119781	TMEM63B	1.747	2.9707e-07	2.50955e-06	-0.300992
chr19:17759189-17759410	UNC13A	1.74609	4.73179e-09	9.15355e-08	0.180145
chr19:38973939-38974156	RYR1	1.74427	8.87476e-08	9.31089e-07	-0.189982
chr15:30395774-30396578	ULK4P3	1.74337	1.20386e-10	6.37619e-09	Not available
chr5:134363092-134365146	PITX1	1.74318	1.2451e-11	1.32229e-09	-0.541487
chr4:74486044-74486258	RASSF6	1.74201	7.11764e-07	5.24067e-06	0.338552
chr6:3750788-3752767	PXDC1	1.74108	6.05589e-10	1.99136e-08	Not available
chr11:65337213-65338474	SSSCA1-AS1	1.73815	1.5932e-10	7.67647e-09	Not available
chr2:101924364-101925357	RNF149	1.73791	7.61703e-06	3.9235e-05	0.239035
chr11:1968558-1969003	MRPL23	1.73635	3.07794e-06	1.81906e-05	0.104379
chr14:105817303-105817535	PACS2	1.73628	1.42691e-07	1.37569e-06	-0.00887307
chr3:138327500-138328185	FAIM	1.73569	4.03488e-08	4.91146e-07	-0.356592
chr15:42565452-42565791	TMEM87A	1.73562	5.50262e-07	4.21712e-06	0.163857
chr1:1562049-1562398	MIB2	1.73542	6.63998e-09	1.18331e-07	-0.265344
chr2:112656186-112656918	MERTK	1.73467	1.05754e-11	1.18988e-09	0.657621
chr12:131606751-131606999	ADGRD1	1.73328	1.01851e-05	5.01665e-05	Not available
chr3:184053565-184054263	FAM131A	1.73199	2.69869e-05	0.000116108	0.0614605
chr12:53893195-53893610	MAP3K12	1.73069	5.99817e-07	4.54007e-06	0.197948
chr1:184355415-184356811	C1orf21	1.72938	4.18794e-06	2.36623e-05	-0.370893
chr20:60911975-60912249	LAMA5	1.72725	1.28693e-09	3.5062e-08	0.0657942
chr14:75894308-75895469	JDP2	1.72723	1.38573e-10	7.0696e-09	0.45191
chr12:49484920-49485178	DHH	1.72635	5.93523e-09	1.0818e-07	0.436876
chr17:80790368-80790581	ZNF750	1.72509	5.92222e-13	1.89648e-10	-0.467473
chr17:46894293-46894809	TTLL6	1.72333	2.35721e-05	0.000103057	0.371058
chr9:140484219-140485721	ZMYND19	1.72276	5.30141e-09	9.94134e-08	-0.110225
chr4:87927928-87928667	AFF1	1.72192	2.41917e-08	3.24452e-07	-0.380757
chr14:65381075-65381382	CHURC1	1.72161	9.25763e-09	1.53666e-07	0.402857
chr2:157189057-157191437	NR4A2	1.72119	7.31194e-08	7.97266e-07	-0.657213
chr9:139835416-139839440	FBXW5	1.7194	2.68304e-08	3.53018e-07	-0.171675
chr22:46834984-46835285	CELSR1	1.71635	2.59889e-14	2.84715e-11	-0.070177
chr17:79006584-79006835	BAIAP2-AS1	1.71448	6.63998e-09	1.18331e-07	Not available
chr17:80050625-80050881	FASN	1.71389	5.44558e-08	6.28324e-07	-0.263007
chr11:64684599-64684826	ATG2A	1.71363	3.82405e-12	6.31727e-10	-0.0384755
chr5:21459469-21459852	GUSBP1	1.71266	1.56663e-07	1.48562e-06	-0.166824
chr1:234613936-234614972	TARBP1	1.71258	2.64995e-09	5.89933e-08	0.295006
chr16:949658-949960	LMF1	1.71248	1.82963e-10	8.51983e-09	0.523573
chr9:104499849-104501076	GRIN3A	1.71152	5.30141e-09	9.94134e-08	0.586453
chr22:47158067-47158980	TBC1D22A	1.7112	3.07794e-06	1.81906e-05	-0.033785
chr20:61471903-61472256	COL9A3	1.71104	1.55021e-12	3.70892e-10	-0.387438
chr19:3546144-3546382	MFSD12	1.70973	2.64995e-09	5.89933e-08	Not available
chr6:139694219-139694599	CITED2	1.70838	2.06705e-07	1.85776e-06	0.271239
chr6:100054686-100054988	PRDM13	1.70836	6.77456e-11	4.18435e-09	-0.171282
chr8:38243741-38244695	LETM2	1.70733	6.63998e-09	1.18331e-07	-0.539539
chr5:37834671-37835128	GDNF	1.70696	2.01201e-11	1.75966e-09	0.224428
chr17:73717023-73717847	ITGB4	1.70662	6.63998e-09	1.18331e-07	-0.345618
chr2:3383350-3383976	TRAPPC12	1.70612	2.48044e-07	2.15126e-06	Not available
chr6:2903175-2903906	SERPINB9	1.70532	5.66438e-06	3.04819e-05	0.232948
chr1:1051178-1052445	C1orf159	1.7049	3.82405e-12	6.31727e-10	-0.269975
chr16:88949975-88950247	CBFA2T3	1.7043	3.59301e-06	2.07343e-05	-0.616909
chr1:247241579-247242201	ZNF670-ZNF695	1.70403	6.05589e-10	1.99136e-08	Not available
chr19:44039232-44039756	ZNF575	1.70319	2.4334e-06	1.48625e-05	-0.197485
chr17:4613400-4614423	ARRB2	1.70208	5.99817e-07	4.54007e-06	-0.0924871
chr13:42845853-42846807	AKAP11	1.69944	1.64276e-09	4.16494e-08	0.109765
chr1:25944099-25944772	MAN1C1	1.69782	3.20604e-12	5.75291e-10	0.586619
chr10:75434361-75434584	AGAP5	1.69777	4.18794e-06	2.36623e-05	0.0654226
chr11:61734760-61735932	FTH1	1.69481	6.05589e-10	1.99136e-08	0.469938
chr8:8860200-8860742	ERI1	1.69409	2.48044e-07	2.15126e-06	-0.200447
chr22:37493704-37494174	TMPRSS6	1.69053	1.71733e-11	1.58169e-09	1.02444
chr14:23563978-23564724	C14orf119	1.68936	5.93523e-09	1.0818e-07	0.334918
chr14:74180518-74181264	PNMA1	1.68932	5.04314e-11	3.28041e-09	-0.0271526
chr19:1295513-1295891	EFNA2	1.68827	7.07717e-06	3.67452e-05	-0.586294
chr16:82203648-82204231	MPHOSPH6	1.68728	4.57866e-05	0.000182786	-0.338635
chr19:897374-897624	R3HDM4	1.68684	4.6247e-07	3.65187e-06	Not available
chr19:13260562-13264924	STX10	1.68655	2.68304e-08	3.53018e-07	-0.0594628
chr11:63676319-63676649	MARK2	1.68623	2.09876e-10	9.47631e-09	-0.150367
chr2:172951289-172952159	DLX1	1.68614	9.76934e-08	1.00767e-06	0.599231
chr22:20103648-20103923	RANBP1	1.68578	3.64686e-08	4.49967e-07	-0.0148
chr19:42462945-42463695	RABAC1	1.68399	1.03277e-08	1.68473e-07	0.19702
chr13:113242125-113242656	TUBGCP3	1.68376	1.26192e-05	6.02449e-05	0.118898
chr2:70188511-70188726	ASPRV1	1.68317	3.55107e-07	2.91465e-06	-2.58464
chr20:60961570-60962753	RPS21	1.68287	2.07652e-06	1.29681e-05	-0.20055
chr3:134080390-134080596	AMOTL2	1.68256	2.26489e-07	1.99846e-06	-0.131445
chr3:10276025-10276415	IRAK2	1.68237	4.57866e-05	0.000182786	-1.02516
chr19:5147854-5148176	KDM4B	1.6817	2.06705e-07	1.85776e-06	0.129699
chr1:6614136-6614835	NOL9	1.67937	6.53542e-07	4.8758e-06	-0.362869
chr10:94050423-94051412	CPEB3	1.67923	2.63268e-06	1.59254e-05	-0.507999
chr19:30302856-30303681	CCNE1	1.6777	2.75255e-10	1.14818e-08	-0.349301
chr9:139426117-139426442	NOTCH1	1.67502	2.35427e-09	5.49991e-08	0.32449
chr11:62554066-62555262	TMEM179B	1.67302	1.5889e-08	2.36404e-07	0.150486
chr7:116311824-116312598	MET	1.6725	5.32343e-10	1.82549e-08	-0.107616
chr4:907653-907967	GAK	1.67231	6.77456e-11	4.18435e-09	-0.315184
chr12:27932789-27933738	KLHL42	1.6718	8.43123e-07	6.03494e-06	Not available
chr4:10117575-10118952	WDR1	1.67085	2.41917e-08	3.24452e-07	-0.168656
chr4:961347-962155	DGKQ	1.67063	2.01201e-11	1.75966e-09	-0.43584
chr10:106034574-106034803	GSTO2	1.67034	5.40803e-12	7.71015e-10	-0.755019
chr12:13154088-13154866	HTR7P1	1.66937	9.97e-07	6.94763e-06	0.0581188
chr6:168719681-168720495	DACT2	1.66919	4.67498e-10	1.67199e-08	1.39813
chr7:1536621-1537489	INTS1	1.66576	1.632e-06	1.05661e-05	-0.138443
chr5:52777788-52777996	FST	1.66563	2.64995e-09	5.89933e-08	-0.118292
chr15:72766260-72767693	ARIH1	1.66519	0.000251366	0.000805198	-0.121185
chr6:53659254-53660972	LRRC1	1.66457	1.69788e-13	8.41459e-11	-0.229154
chr7:42267546-42267823	GLI3	1.66401	1.42809e-08	2.17293e-07	0.104505
chr18:55288640-55289482	NARS	1.6639	3.87974e-07	3.14841e-06	-0.136484
chr4:40439821-40440905	RBM47	1.66339	5.25536e-06	2.85839e-05	-0.509821
chr1:64239465-64240779	ROR1	1.66243	5.40803e-12	7.71015e-10	-0.454301
chr2:208576001-208577106	CCNYL1	1.66195	5.50262e-07	4.21712e-06	0.146977
chr3:10290888-10291111	TATDN2	1.66182	4.34249e-11	2.98313e-09	-0.139845
chr11:67396844-67398294	NUDT8	1.66017	5.40803e-12	7.71015e-10	-0.0653186
chr6:34725063-34725306	SNRPC	1.65948	1.91965e-05	8.60968e-05	-0.254365
chr9:139265191-139265890	CARD9	1.65623	3.20623e-11	2.41803e-09	-0.757649
chr19:1455226-1455544	APC2	1.65427	2.01201e-11	1.75966e-09	-1.17126
chr19:6463991-6464780	CRB3	1.65039	1.632e-06	1.05661e-05	-0.165577
chr6:56112188-56112444	COL21A1	1.64947	1.46345e-11	1.4575e-09	-1.69832
chr3:48631882-48632901	COL7A1	1.6468	1.46345e-11	1.4575e-09	0.219003
chr6:16238589-16239231	GMPR	1.64542	9.05336e-11	5.14879e-09	-0.29129
chr17:8023960-8024239	HES7	1.64479	1.71915e-07	1.60611e-06	-0.297719
chr3:13460970-13462146	NUP210	1.64479	5.32343e-10	1.82549e-08	0.345425
chr2:204192655-204193740	ABI2	1.64351	2.69869e-05	0.000116108	0.162698
chr19:38684166-38684411	SIPA1L3	1.64307	6.01105e-08	6.8e-07	-0.0673897
chr9:136913021-136913699	BRD3	1.6428	8.29266e-09	1.42067e-07	0.00695878
chr22:50279568-50280376	ZBED4	1.64261	3.20623e-11	2.41803e-09	-0.262679
chr19:47248749-47249948	STRN4	1.63876	3.59461e-10	1.39333e-08	-0.0746649
chr10:101293015-101293238	NKX2-3	1.63835	0.000746383	0.00209549	Not available
chr2:190306157-190306433	WDR75	1.63795	5.32343e-10	1.82549e-08	0.0884263
chr4:79472806-79473177	ANXA3	1.63381	9.4765e-06	4.7156e-05	-0.069199
chr1:1389555-1389889	ATAD3C	1.63087	1.76916e-06	1.12926e-05	-0.337856
chr16:2907574-2907836	PRSS22	1.63021	3.20623e-11	2.41803e-09	-1.08503
chr1:145610679-145611143	POLR3C	1.62984	1.20386e-10	6.37619e-09	0.182207
chr9:86571047-86572027	C9orf64	1.62914	9.25763e-09	1.53666e-07	0.0464361
chr19:51520153-51520907	KLK10	1.62851	2.06705e-07	1.85776e-06	0.253796
chr9:137980463-137980852	OLFM1	1.62715	1.15137e-08	1.84636e-07	1.47135
chr19:1234938-1235231	CBARP	1.62662	1.07483e-07	1.08869e-06	Not available
chr6:101328747-101329451	ASCC3	1.62632	4.6247e-07	3.65187e-06	-0.206268
chr16:2509816-2510482	C16orf59	1.62621	1.18192e-07	1.17655e-06	-0.0561603
chr17:26662071-26663048	IFT20	1.62427	6.63998e-09	1.18331e-07	0.212956
chr20:43160339-43160817	PKIG	1.624	3.2942e-08	4.15568e-07	0.361797
chr2:170683860-170684629	UBR3	1.62308	1.28271e-08	1.99998e-07	0.101244
chr19:18077752-18078259	KCNN1	1.62303	4.22022e-09	8.42223e-08	0.420685
chr7:44788177-44788440	ZMIZ2	1.62116	9.25763e-09	1.53666e-07	-0.14123
chr2:69664291-69664816	NFU1	1.62054	4.57866e-05	0.000182786	0.194007
chr15:52860752-52861410	ARPP19	1.61971	1.28527e-12	3.30283e-10	-0.0672633
chr1:235805318-235805771	MIR5096	1.61875	2.26489e-07	1.99846e-06	Not available
chr11:621963-622176	CDHR5	1.61847	1.71733e-11	1.58169e-09	-0.272275
chr22:38245341-38245681	EIF3L	1.61664	2.01201e-11	1.75966e-09	-0.0170994
chr17:30669000-30669287	C17orf75	1.61625	7.61933e-05	0.000285297	0.173234
chr2:200775746-200776548	C2orf69	1.61577	7.83651e-11	4.68727e-09	-0.0867699
chr18:11821868-11822207	GNAL	1.61497	2.74907e-11	2.18404e-09	0.63926
chr17:52977866-52978307	TOM1L1	1.61445	1.42691e-07	1.37569e-06	-0.034877
chr15:22891937-22893998	CYFIP1	1.61366	1.28271e-08	1.99998e-07	-0.147065
chr2:236867652-236867906	AGAP1	1.61311	5.32343e-10	1.82549e-08	-0.228087
chr9:124975753-124976692	LHX6	1.61252	2.74907e-11	2.18404e-09	-0.770314
chr5:135416204-135416475	VTRNA2-1	1.61222	5.07028e-15	1.17264e-11	Not available
chr20:30432900-30433242	FOXS1	1.61221	5.20963e-05	0.000204215	0.397705
chr14:93689925-93690265	UBR7	1.61133	5.40803e-12	7.71015e-10	0.0513576
chr7:100732088-100732424	TRIM56	1.61069	5.32343e-10	1.82549e-08	0.0329348
chr3:113233663-113234094	SPICE1	1.60809	6.88046e-14	5.30432e-11	Not available
chr11:68608155-68609419	CPT1A	1.60762	2.26489e-07	1.99846e-06	0.203307
chr19:8201068-8201350	FBN3	1.60753	5.44558e-08	6.28324e-07	0.123081
chr17:16945384-16946317	MPRIP	1.60717	8.87476e-08	9.31089e-07	0.249085
chr4:174459200-174460054	HAND2-AS1	1.6069	8.43123e-07	6.03494e-06	Not available
chr13:29913886-29914301	MTUS2	1.60556	4.03488e-08	4.91146e-07	0.721771
chr12:54811981-54812202	ITGA5	1.60503	2.68304e-08	3.53018e-07	0.524051
chr2:106361032-106362218	NCK2	1.60439	1.28271e-08	1.99998e-07	-0.0641238
chr12:121454153-121454357	C12orf43	1.60422	4.84664e-13	1.68138e-10	0.0205938
chr19:2477134-2477377	GADD45B	1.60312	4.18794e-06	2.36623e-05	0.477918
chr19:5074591-5074814	KDM4B	1.60297	8.96717e-12	1.06052e-09	0.129699
chr10:97050185-97051124	PDLIM1	1.60025	3.59461e-10	1.39333e-08	0.0297626
chr8:74361049-74361409	STAU2	1.6002	2.98038e-09	6.50962e-08	-0.157034
chr7:73498098-73498697	LIMK1	1.59979	6.77456e-11	4.18435e-09	0.140794
chr16:50775625-50776629	MIR3181	1.59946	3.24872e-07	2.70489e-06	Not available
chr19:49646092-49646308	PPFIA3	1.59784	2.68221e-12	5.07547e-10	0.195665
chr19:52216659-52217389	HAS1	1.59758	0.000333116	0.00103382	-0.267399
chr7:149321187-149322234	ZNF767P	1.59626	1.42809e-08	2.17293e-07	Not available
chr3:46874892-46875769	PRSS42	1.59605	1.15137e-08	1.84636e-07	1.09285
chr4:56719704-56720228	EXOC1	1.59465	2.24833e-06	1.38869e-05	-0.0494426
chr22:21355973-21356824	THAP7	1.59401	1.38707e-06	9.20367e-06	0.148022
chr21:44985071-44985474	HSF2BP	1.59371	1.04462e-10	5.70704e-09	-0.0966763
chr12:63328143-63329135	PPM1H	1.59319	1.55021e-12	3.70892e-10	0.758743
chr6:52441269-52441793	TRAM2	1.59263	2.26489e-07	1.99846e-06	-0.249882
chr20:62433937-62434203	ZBTB46	1.59252	5.04575e-07	3.93655e-06	0.155415
chr2:88354840-88355574	KRCC1	1.59197	5.66438e-06	3.04819e-05	0.0489403
chr19:4676416-4676718	DPP9	1.59127	1.0943e-05	5.34189e-05	0.115935
chr6:8064046-8064765	BLOC1S5	1.59096	7.61703e-06	3.9235e-05	Not available
chr1:228296787-228297276	MRPL55	1.59012	3.34937e-09	7.02793e-08	0.0534231
chr22:21336181-21336939	LZTR1	1.58987	9.25763e-09	1.53666e-07	0.195115
chr21:47648191-47649622	LSS	1.58873	8.05774e-08	8.60995e-07	-0.222509
chr4:26585564-26585799	TBC1D19	1.58858	6.53542e-07	4.8758e-06	0.300939
chr17:1390456-1390786	MYO1C	1.58853	1.42809e-08	2.17293e-07	0.0656146
chr21:47878070-47879576	DIP2A	1.58837	3.21688e-13	1.36652e-10	-0.304176
chr8:64080674-64081766	YTHDF3-AS1	1.58829	1.45463e-09	3.81817e-08	Not available
chr10:101292436-101292851	NKX2-3	1.5873	1.5932e-10	7.67647e-09	Not available
chr9:140473002-140473681	DPH7	1.58717	1.28271e-08	1.99998e-07	Not available
chr21:47545187-47546212	COL6A2	1.58542	3.59301e-06	2.07343e-05	0.701768
chr16:85932121-85932942	IRF8	1.5843	1.20386e-10	6.37619e-09	0.724646
chr7:976647-976894	ADAP1	1.58383	1.5932e-10	7.67647e-09	0.124968
chr1:40156930-40158514	HPCAL4	1.58357	1.5932e-10	7.67647e-09	1.54929
chr9:35616980-35617324	CD72	1.58288	9.25763e-09	1.53666e-07	0.400457
chr16:89626644-89627869	RPL13	1.58149	7.19031e-16	7.14901e-12	0.046403
chr3:16925381-16926849	PLCL2	1.58015	2.64995e-09	5.89933e-08	0.360789
chr9:35814649-35815119	HINT2	1.58001	3.76111e-09	7.68277e-08	0.833385
chr10:30347599-30348416	KIAA1462	1.57975	2.64995e-09	5.89933e-08	0.421732
chr12:75601081-75601752	KCNC2	1.57786	1.04462e-10	5.70704e-09	0.335601
chr6:18387450-18387846	RNF144B	1.57753	1.632e-06	1.05661e-05	-0.735165
chr19:5076031-5076905	KDM4B	1.57703	2.64995e-09	5.89933e-08	0.129699
chr16:88793071-88793877	PIEZO1	1.57536	3.34937e-09	7.02793e-08	Not available
chr19:589490-591719	HCN2	1.57497	3.59461e-10	1.39333e-08	-0.126253
chr7:6048396-6049255	AIMP2	1.57443	1.85366e-09	4.59881e-08	0.073793
chr4:1161127-1161682	SPON2	1.57403	1.28693e-09	3.5062e-08	0.793734
chr5:179247784-179248711	SQSTM1	1.57381	2.75255e-10	1.14818e-08	0.354127
chr14:105218946-105220090	SIVA1	1.57232	1.29899e-07	1.2718e-06	-0.0781078
chr7:1518997-1519444	INTS1	1.57229	2.07652e-06	1.29681e-05	-0.138443
chr3:32544018-32544325	CMTM6	1.57109	3.32615e-06	1.94696e-05	-0.269214
chr17:80332182-80333671	UTS2R	1.57046	3.87974e-07	3.14841e-06	0.0632459
chr1:22109129-22110261	USP48	1.57023	2.35427e-09	5.49991e-08	-0.129826
chr11:78127965-78129400	GAB2	1.5701	3.34937e-09	7.02793e-08	0.179553
chr2:201828015-201828514	ORC2	1.56969	2.9707e-07	2.50955e-06	Not available
chr3:65364942-65365261	MAGI1	1.56926	6.63151e-08	7.38155e-07	-0.183182
chr3:182782174-182782576	MCCC1	1.56907	6.78261e-15	1.28345e-11	0.288869
chr1:207224089-207224450	YOD1	1.56828	2.64995e-09	5.89933e-08	-0.547109
chr8:94712366-94713345	FAM92A1	1.56795	8.87476e-08	9.31089e-07	0.0967449
chr16:31044353-31045495	STX4	1.56744	1.18192e-07	1.17655e-06	-0.102322
chr16:2550047-2550508	TBC1D24	1.56699	1.96306e-08	2.76088e-07	-0.140039
chr14:75348485-75349061	DLST	1.56638	2.24833e-06	1.38869e-05	0.0703295
chr19:2347135-2349732	SPPL2B	1.56608	2.35427e-09	5.49991e-08	0.195874
chr12:133335487-133335851	ANKLE2	1.56454	1.67135e-05	7.64427e-05	-0.184099
chr7:76129395-76129621	DTX2	1.56427	3.34937e-09	7.02793e-08	-0.2453
chr9:114658618-114659773	UGCG	1.56413	5.30141e-09	9.94134e-08	0.143577
chr22:24093026-24093621	ZNF70	1.56258	5.32343e-10	1.82549e-08	0.14553
chr9:74979145-74980744	ZFAND5	1.56249	3.55107e-07	2.91465e-06	0.269374
chr1:1470604-1471450	TMEM240	1.5618	6.77456e-11	4.18435e-09	Not available
chr19:12996086-12997039	KLF1	1.56133	2.40484e-10	1.04068e-08	-0.0127548
chr22:48977176-48977383	FAM19A5	1.56044	1.91707e-06	1.21325e-05	0.334882
chr10:15209824-15210714	NMT2	1.55935	8.19518e-06	4.17073e-05	-0.0959503
chr21:44312913-44313860	NDUFV3	1.55927	1.0943e-05	5.34189e-05	-0.0786326
chr4:56212294-56213063	SRD5A3	1.55885	5.40803e-12	7.71015e-10	0.0747626
chr2:2193510-2193716	MYT1L	1.55861	1.86522e-12	4.22005e-10	-0.458672
chr7:96650221-96651551	DLX5	1.55838	3.14718e-10	1.27201e-08	0.745984
chr20:48429172-48429645	SLC9A8	1.55753	1.38573e-10	7.0696e-09	-0.22992
chr18:12702184-12703242	CEP76	1.55649	3.59301e-06	2.07343e-05	-0.516645
chr18:77675990-77676322	PQLC1	1.55537	8.96717e-12	1.06052e-09	-0.410529
chr18:72999650-73000088	TSHZ1	1.5538	1.00465e-09	2.92063e-08	-0.0688162
chr16:2672792-2673057	LOC652276	1.55345	3.59461e-10	1.39333e-08	-0.148681
chr22:29976920-29977216	NIPSNAP1	1.55299	4.73179e-09	9.15355e-08	-0.0587186
chr13:21572797-21573460	LATS2	1.5522	1.85366e-09	4.59881e-08	0.435807
chr11:69924338-69925197	ANO1	1.55211	8.87476e-08	9.31089e-07	0.490588
chr1:214781662-214782556	CENPF	1.55209	5.04314e-11	3.28041e-09	-0.0341972
chr6:149771836-149772855	ZC3H12D	1.55202	1.45463e-09	3.81817e-08	0.689716
chr1:6187743-6188235	CHD5	1.55202	1.76667e-08	2.55015e-07	-0.0980276
chr19:17758055-17758337	UNC13A	1.55082	2.68304e-08	3.53018e-07	0.180145
chr2:48009808-48011443	MSH6	1.54904	1.29899e-07	1.2718e-06	-0.0978153
chr19:3825120-3825516	ZFR2	1.54839	1.38707e-06	9.20367e-06	0.393012
chr1:47696504-47698197	TAL1	1.54637	1.96306e-08	2.76088e-07	-0.0332471
chr2:225449256-225450488	CUL3	1.54247	3.87974e-07	3.14841e-06	-0.172654
chr17:7589290-7589503	TP53	1.54245	0.000746383	0.00209549	-0.209618
chr19:49622023-49623635	C19orf73	1.54031	1.64276e-09	4.16494e-08	0.188246
chr19:46270699-46275167	DMPK	1.54009	4.46156e-08	5.3495e-07	-0.502277
chr1:35258564-35258791	GJA4	1.53848	2.48044e-07	2.15126e-06	0.126612
chr1:223899990-223900823	CAPN2	1.53816	2.69869e-05	0.000116108	-0.222893
chr9:139701953-139703088	CCDC183	1.53796	5.25536e-06	2.85839e-05	Not available
chr19:1299754-1300239	EFNA2	1.5379	1.76667e-08	2.55015e-07	-0.586294
chr6:132833798-132834349	STX7	1.53627	1.28693e-09	3.5062e-08	0.175295
chr14:54907596-54908237	CNIH1	1.53531	1.5932e-10	7.67647e-09	Not available
chr5:76115510-76116089	F2RL1	1.53333	5.43424e-14	4.91799e-11	0.576201
chr12:131488696-131488975	ADGRD1	1.53319	4.18794e-06	2.36623e-05	Not available
chr9:16828935-16829169	BNC2	1.53157	0.000746383	0.00209549	0.702124
chr17:34097100-34097399	MMP28	1.53154	4.73179e-09	9.15355e-08	0.331919
chr5:37209072-37209461	C5orf42	1.53132	2.06705e-07	1.85776e-06	0.0995897
chr5:133511971-133512902	SKP1	1.53044	0.000132169	0.000459741	0.171405
chr5:139742899-139743148	SLC4A9	1.52824	4.51885e-06	2.51632e-05	-0.0535919
chr1:212457967-212459694	LOC101929541	1.52823	3.34937e-09	7.02793e-08	Not available
chr1:104068487-104068913	RNPC3	1.52762	3.9543e-13	1.49652e-10	-0.0953709
chr19:2810141-2810762	THOP1	1.52753	5.32343e-10	1.82549e-08	-0.173
chr11:64072064-64073914	TEX40	1.52605	1.2451e-11	1.32229e-09	Not available
chr9:79073907-79074561	GCNT1	1.52579	1.01851e-05	5.01665e-05	-0.484155
chr7:130353070-130353979	COPG2	1.52515	9.05336e-11	5.14879e-09	-0.293342
chr8:91803656-91804141	NECAB1	1.52505	1.2451e-11	1.32229e-09	-0.567404
chr19:59073413-59074755	MZF1-AS1	1.52494	1.38707e-06	9.20367e-06	Not available
chr15:41165847-41166571	RHOV	1.52459	6.01105e-08	6.8e-07	-0.559809
chr11:17410436-17411287	KCNJ11	1.52448	4.22022e-09	8.42223e-08	-0.194664
chr19:12807005-12807561	FBXW9	1.52376	1.28271e-08	1.99998e-07	-0.229448
chr22:29784169-29784779	AP1B1	1.52375	8.19518e-06	4.17073e-05	-0.134742
chr1:1935166-1935452	CFAP74	1.52361	8.29266e-09	1.42067e-07	Not available
chr4:106394551-106395322	PPA2	1.52339	2.6083e-13	1.15514e-10	-0.289928
chr20:36572421-36572769	VSTM2L	1.52331	0.000158008	0.000538287	0.0222435
chr17:78935043-78935307	RPTOR	1.5225	6.01105e-08	6.8e-07	-0.247758
chr13:91999541-92001441	MIR17HG	1.52224	5.25536e-06	2.85839e-05	0.722105
chr4:74734918-74735544	CXCL1	1.52119	1.55021e-12	3.70892e-10	-0.290347
chr11:33757476-33758122	CD59	1.5198	8.10944e-05	0.000300727	0.31646
chr16:5083244-5084032	NAGPA-AS1	1.51959	2.68304e-08	3.53018e-07	Not available
chr9:98054676-98054916	FANCC	1.51843	0.000237415	0.00076712	-0.233612
chr17:74303478-74304428	QRICH2	1.51833	4.55214e-12	7.17824e-10	-0.511671
chr19:51198143-51198460	SHANK1	1.51699	1.28693e-09	3.5062e-08	0.553285
chr6:43021125-43021694	CUL7	1.51687	1.76667e-08	2.55015e-07	-0.40882
chr19:33878782-33878985	PEPD	1.51559	7.61933e-05	0.000285297	-0.299661
chr19:1918075-1918305	SCAMP4	1.51493	8.05774e-08	8.60995e-07	0.148473
chr11:47586848-47587608	PTPMT1	1.51447	1.88556e-07	1.72899e-06	0.204059
chr19:42827743-42829149	TMEM145	1.5144	0.00011028	0.000393397	0.449301
chr12:12764751-12765205	CREBL2	1.51398	1.07483e-07	1.08869e-06	-0.0632294
chr19:47126782-47127478	PTGIR	1.51394	6.30866e-05	0.000241743	-0.131461
chr11:131560937-131561613	NTM	1.51349	2.71518e-07	2.32291e-06	0.762023
chr19:17830104-17830646	MAP1S	1.51272	0.000266066	0.000848372	0.0324233
chr20:62509163-62509369	TPD52L2	1.51267	1.08348e-06	7.46033e-06	-0.0892824
chr9:130564863-130565566	FPGS	1.5126	1.15137e-08	1.84636e-07	0.171623
chr20:43940306-43941111	RBPJL	1.51233	1.79149e-05	8.11357e-05	0.0559298
chr16:30959242-30959533	FBXL19	1.51226	4.93049e-08	5.78839e-07	-0.35848
chr7:4784820-4785058	FOXK1	1.51186	1.15137e-08	1.84636e-07	0.126058
chr3:42304944-42305311	CCK	1.50932	2.01201e-11	1.75966e-09	0.636878
chr1:19209626-19209914	MIR4695	1.50886	1.5932e-10	7.67647e-09	Not available
chr5:175874629-175875428	FAF2	1.50723	9.05336e-11	5.14879e-09	0.175176
chr1:228463249-228464488	OBSCN	1.50628	6.05589e-10	1.99136e-08	-0.636395
chr1:202317657-202318196	PPP1R12B	1.50619	3.2942e-08	4.15568e-07	-0.263296
chr5:843458-843767	ZDHHC11	1.50477	1.76667e-08	2.55015e-07	-0.322494
chr19:35531780-35531991	HPN	1.50397	2.35427e-09	5.49991e-08	-1.82428
chr12:3862068-3862606	CRACR2A	1.5039	2.09876e-10	9.47631e-09	Not available
chr17:59488115-59490485	C17orf82	1.50352	1.13757e-09	3.21281e-08	0.402151
chr1:155830195-155830489	SYT11	1.50229	1.45324e-05	6.80217e-05	0.442173
chr16:675906-676139	RAB40C	1.5017	7.74833e-07	5.62152e-06	-0.236685
chr17:19551344-19552483	ALDH3A2	1.49925	5.93523e-09	1.0818e-07	0.22249
chr11:65313843-65314455	LTBP3	1.49876	1.42809e-08	2.17293e-07	-0.0704183
chr11:1430939-1431834	BRSK2	1.49852	1.45463e-09	3.81817e-08	-1.40524
chr5:172483115-172483862	CREBRF	1.49784	6.01105e-08	6.8e-07	Not available
chr2:55509233-55509720	PRORSD1P	1.49733	3.87974e-07	3.14841e-06	Not available
chr2:99061174-99061848	INPP4A	1.4968	4.93049e-08	5.78839e-07	0.370333
chr1:204042245-204044510	SOX13	1.49482	1.38573e-10	7.0696e-09	0.237957
chr5:68389677-68390334	SLC30A5	1.49432	1.06309e-12	2.80104e-10	0.0702811
chr7:87230059-87230260	ABCB1	1.49427	5.32343e-10	1.82549e-08	-0.0606153
chr5:1093579-1093837	SLC12A7	1.4932	3.59301e-06	2.07343e-05	0.081965
chr9:140167199-140167452	NELFB	1.49266	1.18192e-07	1.17655e-06	Not available
chr5:40797651-40798942	PRKAA1	1.49252	3.55107e-07	2.91465e-06	-0.138523
chr19:58280926-58281486	ZNF586	1.49249	1.04462e-10	5.70704e-09	0.122736
chr11:66083955-66084535	CD248	1.49206	1.76667e-08	2.55015e-07	-0.24923
chr1:43637503-43638052	EBNA1BP2	1.49199	4.26971e-14	4.23209e-11	-0.198339
chr19:18228622-18229284	MAST3	1.49192	2.52258e-05	0.00010939	-0.0849614
chr5:140764301-140764680	PCDHGA7	1.49153	4.18794e-06	2.36623e-05	0.327504
chr3:149469909-149470388	COMMD2	1.49035	2.68221e-12	5.07547e-10	0.172759
chr11:3114760-3115028	OSBPL5	1.49023	1.5932e-10	7.67647e-09	-0.0501494
chr3:197807029-197808734	ANKRD18DP	1.48994	2.41917e-08	3.24452e-07	Not available
chr16:30991828-30992129	SETD1A	1.4885	2.48044e-07	2.15126e-06	-0.291491
chr12:39299248-39299629	CPNE8	1.48783	2.23926e-12	4.75615e-10	-0.205731
chr13:45149970-45152288	TSC22D1-AS1	1.4877	2.26489e-07	1.99846e-06	Not available
chr14:24610406-24611158	EMC9	1.48727	2.75255e-10	1.14818e-08	Not available
chr4:164087461-164088146	NAF1	1.48692	6.53542e-07	4.8758e-06	-0.451262
chr11:63606114-63607474	MARK2	1.4866	1.5889e-08	2.36404e-07	-0.150367
chr2:38603569-38604510	ATL2	1.48656	7.31194e-08	7.97266e-07	0.049163
chr5:54528095-54528404	CCNO	1.48649	5.25536e-06	2.85839e-05	-0.359917
chr4:24585435-24586175	DHX15	1.48639	2.01201e-11	1.75966e-09	-0.264172
chr1:32083149-32084069	HCRTR1	1.48637	2.68221e-12	5.07547e-10	0.22937
chr11:62104779-62105636	ASRGL1	1.48632	1.05754e-11	1.18988e-09	0.644684
chr10:102893660-102895059	TLX1NB	1.48477	3.9543e-13	1.49652e-10	1.31341
chr3:136537559-136539204	SLC35G2	1.48453	5.07028e-15	1.17264e-11	Not available
chr19:1354420-1355350	MUM1	1.48401	2.08989e-09	5.05238e-08	-0.0564919
chr1:963795-964507	AGRN	1.48358	8.96717e-12	1.06052e-09	-0.100303
chr11:125034896-125036426	PKNOX2	1.48353	2.68221e-12	5.07547e-10	-0.714156
chr8:139508795-139509774	FAM135B	1.48309	1.42691e-07	1.37569e-06	-0.0836967
chr22:35695643-35696110	TOM1	1.48232	2.20198e-05	9.7168e-05	-0.068733
chr1:875730-878363	SAMD11	1.48177	2.64995e-09	5.89933e-08	-0.167281
chr21:46860366-46860628	COL18A1	1.48162	2.88618e-05	0.000123081	0.301354
chr3:32443152-32443455	CMTM7	1.48161	1.88556e-07	1.72899e-06	-0.266057
chr12:22696780-22697728	C2CD5	1.48117	2.4334e-06	1.48625e-05	Not available
chr19:1070985-1071812	HMHA1	1.48099	6.41282e-12	8.6118e-10	0.227496
chr19:572278-573134	BSG	1.48088	3.59301e-06	2.07343e-05	0.00735737
chr2:74006849-74007274	DUSP11	1.48055	1.00465e-09	2.92063e-08	-0.108201
chr2:242616820-242617094	DTYMK	1.48052	3.34937e-09	7.02793e-08	-0.198272
chr2:100720385-100720741	AFF3	1.48032	3.32615e-06	1.94696e-05	0.487307
chr5:150537019-150537418	ANXA6	1.47901	2.24833e-06	1.38869e-05	0.397034
chr11:299389-299635	IFITM5	1.47896	1.2451e-11	1.32229e-09	0.385874
chr3:127541270-127542048	MGLL	1.47852	1.71915e-07	1.60611e-06	0.828513
chr1:11119030-11120634	SRM	1.47821	1.18192e-07	1.17655e-06	-0.240898
chr12:106460673-106460892	NUAK1	1.478	7.31194e-08	7.97266e-07	0.213212
chr12:117257031-117257502	RNFT2	1.47751	2.75255e-10	1.14818e-08	-0.623648
chr6:37137070-37139434	PIM1	1.47703	5.30141e-09	9.94134e-08	0.371279
chr10:81107082-81107488	PPIF	1.47683	5.04314e-11	3.28041e-09	0.028451
chr1:32169537-32169869	COL16A1	1.47605	6.53542e-07	4.8758e-06	0.442417
chr10:135121991-135122669	ZNF511	1.47555	1.29899e-07	1.2718e-06	-0.0602747
chr12:27485683-27486676	ARNTL2	1.47488	9.17834e-05	0.000335111	-0.315319
chr7:151722590-151723241	GALNT11	1.47381	4.10144e-10	1.52177e-08	0.3392
chr8:8559131-8560867	CLDN23	1.47379	5.04575e-07	3.93655e-06	0.829387
chr10:105452338-105453230	SH3PXD2A	1.47373	2.64995e-09	5.89933e-08	-0.0951492
chr14:90863043-90864903	CALM1	1.47272	6.88251e-10	2.20739e-08	0.381386
chr20:34022007-34022502	GDF5	1.47226	4.03488e-08	4.91146e-07	-0.861096
chr7:5342750-5342989	SLC29A4	1.47221	0.000438625	0.0013148	1.08115
chr17:26554244-26555018	PYY2	1.47212	1.85366e-09	4.59881e-08	-0.487108
chr11:117298981-117299215	DSCAML1	1.47178	4.51885e-06	2.51632e-05	0.821289
chr15:28016399-28016655	OCA2	1.47166	1.54703e-14	2.14676e-11	-0.627236
chr1:39324815-39325721	RRAGC	1.4711	8.19518e-06	4.17073e-05	0.117344
chr15:57025347-57026150	ZNF280D	1.47019	4.55214e-12	7.17824e-10	0.229846
chr12:121880053-121880718	KDM2B	1.46999	1.85366e-09	4.59881e-08	-0.191043
chr15:29395641-29396290	APBA2	1.46999	1.76916e-06	1.12926e-05	0.527612
chr12:14927291-14928023	H2AFJ	1.46925	1.96306e-08	2.76088e-07	-0.222504
chr12:105150762-105150997	CHST11	1.46905	4.55214e-12	7.17824e-10	-0.240144
chr3:183887815-183888478	DVL3	1.46902	9.97e-07	6.94763e-06	0.41087
chr7:48128046-48128499	UPP1	1.46834	1.86522e-12	4.22005e-10	0.00306849
chr3:99536613-99537023	HP09053	1.46819	2.1799e-08	2.99305e-07	Not available
chr11:66529656-66529896	C11orf80	1.46775	8.29266e-09	1.42067e-07	-0.0848054
chr5:178977298-178978291	RUFY1	1.46741	1.5932e-10	7.67647e-09	0.267024
chr3:133747920-133748266	SLCO2A1	1.46704	8.86458e-10	2.67803e-08	-0.108949
chr22:30116081-30117160	CABP7	1.46686	2.88618e-05	0.000123081	-1.15388
chr11:67084688-67085813	LOC100130987	1.46676	1.15137e-08	1.84636e-07	-0.665799
chr9:33750519-33751160	PRSS3	1.46646	2.69869e-05	0.000116108	0.148702
chr2:26396102-26397204	GAREML	1.46598	1.07483e-07	1.08869e-06	Not available
chr11:132812662-132813075	OPCML	1.46573	5.25536e-06	2.85839e-05	0.875612
chr9:73027330-73029184	KLF9	1.46518	5.84898e-11	3.72314e-09	0.128597
chr14:70078317-70079077	SUSD6	1.46515	6.05589e-10	1.99136e-08	Not available
chr2:236578080-236580153	AGAP1	1.46433	1.45463e-09	3.81817e-08	-0.228087
chr17:18874684-18874887	FAM83G	1.46378	1.0943e-05	5.34189e-05	-0.119273
chr10:48952215-48952880	BMS1P5	1.46345	8.81412e-06	4.43798e-05	0.0143364
chr10:64573171-64573486	EGR2	1.46172	1.56663e-07	1.48562e-06	0.490641
chr19:15563869-15564223	RASAL3	1.46166	2.23926e-12	4.75615e-10	0.220076
chr17:47583606-47584058	LOC100288866	1.4611	8.05774e-08	8.60995e-07	Not available
chr12:51157498-51158842	ATF1	1.46027	9.25763e-09	1.53666e-07	-0.123637
chr17:40811232-40811597	TUBG2	1.46001	5.40803e-12	7.71015e-10	0.0159119
chr11:47600129-47600927	NDUFS3	1.45988	4.18794e-06	2.36623e-05	0.324921
chr8:30013700-30014360	MIR548O2	1.45851	1.46345e-11	1.4575e-09	Not available
chr19:48919173-48919412	GRIN2D	1.45829	6.41282e-12	8.6118e-10	-0.810067
chr10:105155820-105156484	USMG5	1.45784	1.05754e-11	1.18988e-09	-0.0508141
chr1:35497121-35497587	ZMYM6	1.45779	1.0943e-05	5.34189e-05	-0.114298
chr6:36842308-36842845	C6orf89	1.4573	4.67498e-10	1.67199e-08	-0.154865
chr18:61033978-61035056	KDSR	1.4561	1.45463e-09	3.81817e-08	-0.181577
chr7:154684402-154684630	DPP6	1.45592	4.67498e-10	1.67199e-08	-0.21395
chr5:132072695-132073429	KIF3A	1.45442	3.34937e-09	7.02793e-08	0.131151
chr22:39915622-39917193	ATF4	1.45431	5.44558e-08	6.28324e-07	0.287707
chr1:27692412-27693243	MAP3K6	1.45394	1.88556e-07	1.72899e-06	-0.108169
chr17:73124915-73125154	ARMC7	1.45393	1.18192e-07	1.17655e-06	-0.344899
chr8:65492935-65494452	BHLHE22	1.45369	4.34249e-11	2.98313e-09	-0.405612
chr6:35226897-35227851	ZNF76	1.45338	9.76032e-05	0.00035271	-0.0645314
chr19:40995880-40996119	SPTBN4	1.45297	2.59889e-14	2.84715e-11	0.457669
chr3:68056899-68057167	FAM19A1	1.45179	2.68221e-12	5.07547e-10	0.572853
chr14:91719576-91720228	GPR68	1.4517	3.2942e-08	4.15568e-07	0.37397
chr15:71407656-71408498	CT62	1.45024	4.84664e-13	1.68138e-10	-1.21051
chr9:36258170-36258886	GNE	1.44992	8.43123e-07	6.03494e-06	-0.218508
chr19:14261764-14262307	LOC100507373	1.44808	5.44558e-08	6.28324e-07	Not available
chr8:102504478-102504841	GRHL2	1.44775	3.14718e-10	1.27201e-08	-0.0162234
chr2:220492105-220492748	SLC4A3	1.44723	3.20623e-11	2.41803e-09	0.431579
chr11:45201783-45202728	PRDM11	1.44702	7.42309e-09	1.3006e-07	0.244493
chr15:74290344-74290760	PML	1.44675	1.56663e-07	1.48562e-06	0.325122
chr4:908737-909040	GAK	1.44659	3.20604e-12	5.75291e-10	-0.315184
chr18:77253182-77255003	NFATC1	1.44653	9.76934e-08	1.00767e-06	-0.0643846
chr19:55795470-55795820	BRSK1	1.44619	8.05774e-08	8.60995e-07	0.780633
chr19:3821059-3821446	ZFR2	1.44603	1.64276e-09	4.16494e-08	0.393012
chr20:39316550-39319987	MAFB	1.44585	2.68221e-12	5.07547e-10	0.807115
chr16:57759991-57760243	DRC7	1.44445	7.83651e-11	4.68727e-09	Not available
chr1:160053721-160054738	KCNJ9	1.44348	7.31194e-08	7.97266e-07	0.197535
chr13:50366060-50367303	KPNA3	1.44334	7.61933e-05	0.000285297	0.00858278
chr12:111806559-111807060	FAM109A	1.44314	4.18794e-06	2.36623e-05	-0.160784
chr3:141205983-141206760	RASA2	1.44307	7.07717e-06	3.67452e-05	0.01625
chr21:34143453-34144141	PAXBP1	1.44291	9.76934e-08	1.00767e-06	Not available
chr7:75677041-75677767	MDH2	1.44291	3.64686e-08	4.49967e-07	-0.262566
chr16:23197550-23197815	SCNN1G	1.4422	2.88618e-05	0.000123081	-0.786378
chr2:69614119-69614616	GFPT1	1.44039	4.73179e-09	9.15355e-08	-0.167759
chr18:77246356-77247889	NFATC1	1.43979	8.87476e-08	9.31089e-07	-0.0643846
chr3:44619873-44620267	ZKSCAN7	1.43972	1.45463e-09	3.81817e-08	Not available
chr6:43230610-43231064	TTBK1	1.43949	3.55107e-07	2.91465e-06	0.37143
chr5:87956489-87957187	LINC00461	1.43917	4.9665e-16	7.14901e-12	Not available
chr4:187644319-187648253	FAT1	1.43909	7.31194e-08	7.97266e-07	-0.412355
chr5:54528814-54530163	CCNO	1.43872	2.06705e-07	1.85776e-06	-0.359917
chr16:2052209-2052718	ZNF598	1.43851	7.83651e-11	4.68727e-09	-0.375435
chr5:139056577-139056856	CXXC5	1.43804	7.83651e-11	4.68727e-09	-0.0113944
chr5:140558931-140559789	PCDHB8	1.43786	1.07483e-07	1.08869e-06	0.11651
chr6:110678854-110679108	METTL24	1.43769	2.40484e-10	1.04068e-08	Not available
chr19:47507306-47507692	ARHGAP35	1.43722	1.28271e-08	1.99998e-07	Not available
chr1:224803637-224805314	CNIH3	1.43705	9.05336e-11	5.14879e-09	0.861367
chr12:126018100-126018365	TMEM132B	1.43668	2.1799e-08	2.99305e-07	0.0148746
chr11:46354091-46355190	DGKZ	1.43668	3.76111e-09	7.68277e-08	0.138284
chr19:56014811-56015333	SSC5D	1.43643	9.05336e-11	5.14879e-09	0.410892
chr15:24920613-24921252	NPAP1	1.43626	3.9543e-13	1.49652e-10	Not available
chr2:27717681-27718337	FNDC4	1.43591	2.35427e-09	5.49991e-08	-0.344539
chr6:47445108-47446091	CD2AP	1.43482	1.56663e-07	1.48562e-06	-0.260666
chr17:79961577-79961857	ASPSCR1	1.43393	4.34249e-11	2.98313e-09	-0.128768
chr9:140268713-140268993	EXD3	1.43311	0.000132169	0.000459741	0.0499587
chr5:167689227-167689738	TENM2	1.4323	3.55107e-07	2.91465e-06	Not available
chr2:28789559-28789933	PLB1	1.43203	5.32343e-10	1.82549e-08	-1.3093
chr19:49610928-49611410	SNRNP70	1.4318	2.64995e-09	5.89933e-08	-0.0619917
chr13:114145965-114146172	TMCO3	1.43118	3.9543e-13	1.49652e-10	0.111428
chr17:28927092-28928454	LRRC37BP1	1.43065	3.76111e-09	7.68277e-08	Not available
chr20:43378668-43379438	KCNK15	1.42992	2.48044e-07	2.15126e-06	1.12475
chr1:1957046-1957386	GABRD	1.42955	3.59461e-10	1.39333e-08	0.744026
chr5:7849945-7850439	C5orf49	1.42905	8.86458e-10	2.67803e-08	-0.0822246
chr7:5539957-5541567	FBXL18	1.42879	2.98038e-09	6.50962e-08	0.127946
chr17:9479007-9479225	STX8	1.42788	2.48044e-07	2.15126e-06	0.310119
chr2:223520516-223520893	FARSB	1.42783	1.03277e-08	1.68473e-07	-0.0260492
chr1:7122519-7122727	CAMTA1	1.42697	3.82405e-12	6.31727e-10	-0.601644
chr10:70660525-70661473	DDX50	1.4268	2.63268e-06	1.59254e-05	0.00683629
chr3:51989763-51990639	GPR62	1.42678	1.46345e-11	1.4575e-09	-1.34199
chr13:22243259-22245362	FGF9	1.42656	2.06705e-07	1.85776e-06	0.646681
chr5:6632740-6634162	NSUN2	1.4256	1.71733e-11	1.58169e-09	-0.147565
chr19:11849359-11849796	ZNF823	1.42498	6.88251e-10	2.20739e-08	0.0870207
chr4:6710948-6711793	MRFAP1L1	1.42496	7.42309e-09	1.3006e-07	-0.174019
chr6:25726454-25726722	HIST1H2AA	1.42447	4.73179e-09	9.15355e-08	NA
chr2:1266419-1266661	SNTG2	1.42443	4.6247e-07	3.65187e-06	-0.0844799
chr8:144942165-144942589	EPPK1	1.42382	7.74833e-07	5.62152e-06	-0.128463
chr16:67595868-67597554	CTCF	1.42367	5.30141e-09	9.94134e-08	-0.0171936
chr5:75012962-75013515	POC5	1.42307	0.000333116	0.00103382	0.255055
chr15:23207949-23208796	WHAMMP3	1.42292	1.5932e-10	7.67647e-09	Not available
chr12:46383561-46384756	SCAF11	1.42153	0.000281553	0.000893237	Not available
chr9:129567144-129567803	ZBTB43	1.42112	1.28693e-09	3.5062e-08	0.2016
chr2:26915603-26916551	KCNK3	1.42105	3.24872e-07	2.70489e-06	-0.274638
chr16:88598447-88599162	ZFPM1	1.42041	7.42309e-09	1.3006e-07	0.357541
chr8:4848968-4852635	CSMD1	1.41983	2.64995e-09	5.89933e-08	-0.497296
chr3:183977548-183980633	CAMK2N2	1.41908	1.38707e-06	9.20367e-06	0.229884
chr11:888684-888981	CHID1	1.41873	1.64276e-09	4.16494e-08	-0.102384
chr16:907439-907995	LMF1	1.41859	0.000463089	0.00137959	0.523573
chr16:84346476-84346931	WFDC1	1.41811	1.46345e-11	1.4575e-09	-0.257689
chr11:50257255-50257772	LOC441601	1.41797	6.57324e-06	3.45249e-05	-0.339036
chr7:4153645-4153898	SDK1	1.41726	1.82963e-10	8.51983e-09	0.680826
chr1:46767425-46769036	LRRC41	1.41674	5.50262e-07	4.21712e-06	-0.0327951
chr19:15306243-15307111	NOTCH3	1.41644	1.42691e-07	1.37569e-06	0.310587
chr19:44037297-44038286	ZNF575	1.41587	1.5932e-10	7.67647e-09	-0.197485
chr3:42243930-42244371	TRAK1	1.41486	3.24872e-07	2.70489e-06	0.072907
chr10:72432242-72432738	ADAMTS14	1.4146	1.07483e-07	1.08869e-06	0.717175
chr13:22032862-22033730	ZDHHC20	1.41407	1.56663e-07	1.48562e-06	0.174605
chr13:25506113-25506341	TPTE2P1	1.41395	6.88046e-14	5.30432e-11	-0.119589
chr4:109092578-109092839	LEF1-AS1	1.4128	2.71518e-07	2.32291e-06	Not available
chr20:33146135-33147318	MAP1LC3A	1.4119	3.34937e-09	7.02793e-08	-0.0693409
chr13:109792493-109793699	MYO16	1.41182	1.64276e-09	4.16494e-08	0.897654
chr17:37321482-37322099	ARL5C	1.41181	1.38707e-06	9.20367e-06	-0.000371736
chr11:66405742-66406691	RBM4	1.41171	9.25763e-09	1.53666e-07	-0.144312
chr12:133656704-133657813	ZNF140	1.41162	8.05774e-08	8.60995e-07	-0.0823265
chr5:79330928-79331488	THBS4	1.41137	2.07652e-06	1.29681e-05	0.30936
chr19:8595086-8595471	MYO1F	1.41027	8.43123e-07	6.03494e-06	0.351035
chr21:46707629-46708751	POFUT2	1.40927	1.79149e-05	8.11357e-05	0.255731
chr14:105964988-105965304	C14orf80	1.40908	1.46345e-11	1.4575e-09	-0.179643
chr1:41706957-41708327	SCMH1	1.40783	1.00465e-09	2.92063e-08	0.0625144
chr11:124738712-124739011	ROBO3	1.40765	1.05754e-11	1.18988e-09	-0.210312
chr17:72347924-72348322	KIF19	1.40754	6.72033e-05	0.000255262	0.437731
chr20:56725857-56726113	C20orf85	1.40754	2.08989e-09	5.05238e-08	-0.00524565
chr19:57306682-57307032	ZIM2	1.40697	9.05336e-11	5.14879e-09	-0.0941291
chr11:1273594-1273861	MUC5B	1.40681	1.76667e-08	2.55015e-07	-0.651547
chr1:1267435-1268986	TAS1R3	1.40606	1.632e-06	1.05661e-05	-1.59385
chr3:52489417-52490008	NISCH	1.40595	4.23686e-07	3.39716e-06	-0.0542987
chr3:195595722-195595973	TNK2	1.40523	1.632e-06	1.05661e-05	0.241181
chr17:13972630-13973085	COX10-AS1	1.40476	7.83651e-11	4.68727e-09	Not available
chr15:89010444-89011232	MRPL46	1.40428	2.68304e-08	3.53018e-07	0.030896
chr19:14800835-14801167	ZNF333	1.40411	9.25763e-09	1.53666e-07	0.343777
chr12:53886562-53887101	MAP3K12	1.40384	1.71915e-07	1.60611e-06	0.197948
chr9:90112514-90113817	DAPK1	1.40305	1.29899e-07	1.2718e-06	0.767596
chr20:57556341-57556726	NELFCD	1.40197	1.15137e-08	1.84636e-07	Not available
chr6:39082427-39083054	SAYSD1	1.40169	2.9707e-07	2.50955e-06	Not available
chr19:19042719-19042961	HOMER3	1.40166	1.5889e-08	2.36404e-07	-0.217424
chr14:60558340-60559176	PCNXL4	1.40134	8.96717e-12	1.06052e-09	Not available
chr1:154975697-154976624	ZBTB7B	1.40128	8.87476e-08	9.31089e-07	0.0729095
chr1:26097904-26098107	MAN1C1	1.40092	0.000281553	0.000893237	0.586619
chr1:43423467-43424768	SLC2A1	1.40031	3.9543e-13	1.49652e-10	-0.0387629
chr1:42845978-42846988	RIMKLA	1.39824	4.55214e-12	7.17824e-10	1.34625
chr16:18937030-18938126	SMG1	1.39793	1.96306e-08	2.76088e-07	-0.102969
chr16:28223083-28223638	XPO6	1.39762	6.01105e-08	6.8e-07	-0.288819
chr15:33602816-33604003	LOC101928134	1.39756	3.82405e-12	6.31727e-10	Not available
chr22:31063462-31064384	DUSP18	1.39728	3.59301e-06	2.07343e-05	0.0539031
chr2:97778469-97779540	ANKRD36	1.39727	1.27797e-06	8.5948e-06	0.189486
chr10:1404659-1406219	ADARB2	1.39721	4.73179e-09	9.15355e-08	1.71986
chr6:121655615-121656022	TBC1D32	1.39716	4.10144e-10	1.52177e-08	Not available
chr1:38397236-38397721	INPP5B	1.39715	4.01924e-05	0.000163783	-0.120247
chr8:99305903-99306726	NIPAL2	1.39706	5.93523e-09	1.0818e-07	-0.0502144
chr7:2645524-2645765	IQCE	1.39667	1.08348e-06	7.46033e-06	0.554325
chr9:125026828-125027250	RBM18	1.39652	3.08573e-05	0.000130256	0.283492
chr22:41864420-41865443	PHF5A	1.39586	1.04462e-10	5.70704e-09	0.0482574
chr17:80545433-80545658	FOXK2	1.39584	2.26489e-07	1.99846e-06	-0.199646
chr2:100937779-100939059	LONRF2	1.3952	6.05589e-10	1.99136e-08	0.132164
chr7:111368366-111368665	DOCK4	1.3944	3.08573e-05	0.000130256	-0.186786
chr11:62420544-62420924	INTS5	1.39294	4.87411e-06	2.68612e-05	-0.0510051
chr17:43044369-43046424	C1QL1	1.39255	2.09876e-10	9.47631e-09	0.777293
chr6:7986333-7986847	PIP5K1P1	1.3919	3.64686e-08	4.49967e-07	-0.192745
chr17:2598251-2598800	CLUH	1.39185	6.63151e-08	7.38155e-07	Not available
chr19:44617490-44617831	ZNF225	1.39152	3.64686e-08	4.49967e-07	-0.0161136
chr9:136038416-136039577	GBGT1	1.39142	5.92222e-13	1.89648e-10	0.535695
chr7:106508057-106508733	PIK3CG	1.39053	5.84898e-11	3.72314e-09	0.455623
chr13:111358080-111358894	CARS2	1.39038	1.71733e-11	1.58169e-09	0.272162
chr15:52820333-52821639	MYO5A	1.39037	3.59461e-10	1.39333e-08	0.158852
chr1:35331703-35332409	DLGAP3	1.38963	7.07717e-06	3.67452e-05	-0.138005
chr4:17710710-17711065	FAM184B	1.38959	2.41917e-08	3.24452e-07	-2.10267
chr13:27825351-27826049	RPL21	1.38861	1.5889e-08	2.36404e-07	0.191174
chr3:49203285-49203820	CCDC71	1.38847	3.34937e-09	7.02793e-08	-0.0658526
chr1:48937304-48937683	SPATA6	1.38796	3.59461e-10	1.39333e-08	-0.526999
chr7:30517987-30518610	NOD1	1.38792	1.64276e-09	4.16494e-08	0.311374
chr3:137906035-137906861	ARMC8	1.38746	1.85366e-09	4.59881e-08	-0.157943
chr13:28494001-28496099	PDX1	1.38734	1.38573e-10	7.0696e-09	1.7994
chr4:5709985-5710495	EVC2	1.38682	3.82405e-12	6.31727e-10	-0.784388
chr7:931767-932014	GET4	1.38661	3.64686e-08	4.49967e-07	0.00518821
chr20:37274691-37275134	ARHGAP40	1.38661	2.1799e-08	2.99305e-07	Not available
chr2:128051347-128051857	ERCC3	1.38628	1.03277e-08	1.68473e-07	0.174611
chr19:57133158-57134184	ZNF71	1.38617	3.87974e-07	3.14841e-06	-0.492338
chr7:1149179-1150306	C7orf50	1.38569	9.05336e-11	5.14879e-09	0.217139
chr4:101111146-101111497	DDIT4L	1.38564	2.97386e-08	3.81868e-07	-0.0692852
chr2:74153853-74154281	DGUOK	1.38562	2.74907e-11	2.18404e-09	-0.09124
chr9:96055059-96055412	WNK2	1.38496	0.00041535	0.00125279	0.126076
chr5:140181888-140183014	PCDHA2	1.38393	0.000746383	0.00209549	1.868
chr8:105235384-105235979	RIMS2	1.38362	1.03277e-08	1.68473e-07	0.263222
chr19:2294886-2295101	LINGO3	1.3836	1.632e-06	1.05661e-05	0.709104
chr19:11353960-11354362	DOCK6	1.38353	7.83651e-11	4.68727e-09	0.229967
chr7:96634622-96634915	DLX6-AS1	1.38351	2.41917e-08	3.24452e-07	Not available
chr4:47708443-47708712	CORIN	1.38259	7.83651e-11	4.68727e-09	0.576123
chr2:242640843-242642456	ING5	1.38212	2.97386e-08	3.81868e-07	-0.0584253
chr4:120987617-120988156	MAD2L1	1.38191	4.67498e-10	1.67199e-08	-0.290184
chr12:106977388-106977713	RFX4	1.38117	1.76916e-06	1.12926e-05	0.220552
chr10:99337989-99338241	ANKRD2	1.38096	5.40803e-12	7.71015e-10	-0.877519
chr20:271055-271437	C20orf96	1.38057	1.91707e-06	1.21325e-05	-0.169027
chr11:6650905-6652079	DCHS1	1.38028	4.10144e-10	1.52177e-08	0.549044
chr11:134257428-134257631	B3GAT1	1.37988	8.81412e-06	4.43798e-05	0.122702
chr10:97889636-97890412	ZNF518A	1.3791	8.96717e-12	1.06052e-09	-0.831012
chr5:177764136-177764341	COL23A1	1.37864	4.93049e-08	5.78839e-07	-0.741263
chr11:19798537-19798949	NAV2	1.37832	8.05774e-08	8.60995e-07	0.506921
chr3:25705556-25706570	MIR4442	1.37814	4.93049e-08	5.78839e-07	Not available
chr19:3964645-3964989	DAPK3	1.37791	1.05754e-11	1.18988e-09	0.144286
chr4:176923075-176923630	GPM6A	1.37782	1.28271e-08	1.99998e-07	1.11835
chr3:48229077-48230285	CDC25A	1.3764	0.00017774	0.000596527	-0.310729
chr16:2521086-2525929	NTN3	1.37629	1.04462e-10	5.70704e-09	0.181797
chr10:135018677-135019084	KNDC1	1.37626	1.20386e-10	6.37619e-09	0.916678
chr15:28377771-28377974	HERC2	1.37611	1.27797e-06	8.5948e-06	-0.0917014
chr10:135236687-135238237	SPRN	1.37579	2.97386e-08	3.81868e-07	0.192806
chr3:44690126-44690587	ZNF35	1.37533	9.25763e-09	1.53666e-07	-0.0582808
chr22:50609181-50609627	PANX2	1.37513	3.59461e-10	1.39333e-08	1.58954
chr5:55007836-55008368	SLC38A9	1.37494	1.82963e-10	8.51983e-09	0.248781
chr6:83775374-83775766	UBE3D	1.37444	1.71915e-07	1.60611e-06	Not available
chr19:54409966-54410200	PRKCG	1.37252	1.17696e-06	8.01648e-06	0.225446
chr4:122617462-122618623	ANXA5	1.37233	0.000573936	0.00166386	0.117736
chr1:78956624-78957516	PTGFR	1.37212	1.42809e-08	2.17293e-07	0.213675
chr19:885746-886200	MED16	1.37209	1.50487e-06	9.85337e-06	0.0275981
chr7:103085710-103086132	SLC26A5	1.37199	2.01201e-11	1.75966e-09	-0.0070183
chr17:8124704-8125188	LINC00324	1.37198	2.35364e-11	1.96751e-09	Not available
chr4:83350053-83352459	HNRNPDL	1.37088	2.68221e-12	5.07547e-10	Not available
chr5:146257346-146258575	PPP2R2B	1.3708	1.69788e-13	8.41459e-11	-0.0306211
chr11:12695414-12696981	TEAD1	1.37041	6.88251e-10	2.20739e-08	-0.173766
chr15:25093191-25093582	SNRPN	1.36993	1.28693e-09	3.5062e-08	-0.16691
chr9:112402767-112403349	PALM2	1.36949	1.67135e-05	7.64427e-05	0.486315
chr1:145075483-145075845	PDE4DIP	1.36888	1.28271e-08	1.99998e-07	0.138349
chr6:107780774-107781409	PDSS2	1.36872	1.85366e-09	4.59881e-08	0.0576061
chr3:53078956-53081101	SFMBT1	1.36847	2.68221e-12	5.07547e-10	-0.344189
chr7:611232-611602	PRKAR1B	1.36802	2.84717e-06	1.70494e-05	0.147916
chr10:38645112-38645513	HSD17B7P2	1.36679	7.31194e-08	7.97266e-07	-0.0785328
chr9:136131001-136131831	ABO	1.36559	1.28271e-08	1.99998e-07	0.314078
chr17:4981357-4981979	ZFP3	1.36542	1.64276e-09	4.16494e-08	0.323176
chr3:113464437-113465159	NAA50	1.36515	3.07794e-06	1.81906e-05	-0.230399
chr17:16394833-16395843	LRRC75A	1.36493	0.000103763	0.000372511	Not available
chr20:43945121-43945661	RBPJL	1.3649	8.43123e-07	6.03494e-06	0.0559298
chr6:108395432-108396343	OSTM1	1.3648	3.87981e-06	2.21134e-05	0.576382
chr19:59010484-59011011	SLC27A5	1.36458	8.86458e-10	2.67803e-08	-0.621698
chr19:2739851-2740393	SLC39A3	1.36414	5.32343e-10	1.82549e-08	0.186908
chr5:52095811-52096025	PELO	1.3635	6.05589e-10	1.99136e-08	0.116548
chr4:184579921-184580644	RWDD4	1.36315	8.86458e-10	2.67803e-08	Not available
chr11:720561-721369	EPS8L2	1.36303	1.01851e-05	5.01665e-05	-0.442971
chr17:37074860-37075097	LASP1	1.36228	8.19518e-06	4.17073e-05	-0.0746298
chr2:135675772-135677088	CCNT2	1.36043	2.9707e-07	2.50955e-06	0.0274674
chr6:13813943-13814946	MCUR1	1.36042	6.72033e-05	0.000255262	Not available
chr12:10826531-10826786	STYK1	1.36026	7.81456e-10	2.45339e-08	-0.207142
chr13:41706202-41707120	KBTBD6	1.36009	5.04575e-07	3.93655e-06	0.204114
chr17:46698880-46699083	HOXB9	1.35851	8.86458e-10	2.67803e-08	-0.22155
chr20:44452576-44453162	TNNC2	1.35765	3.34937e-09	7.02793e-08	0.184569
chr19:10206624-10207351	ANGPTL6	1.35743	4.73179e-09	9.15355e-08	0.338548
chr1:173793288-173794095	CENPL	1.35726	1.26192e-05	6.02449e-05	0.127426
chr19:58427621-58428054	ZNF417	1.35712	1.632e-06	1.05661e-05	-0.0690721
chr16:23607250-23607846	NDUFAB1	1.35701	7.42309e-09	1.3006e-07	-0.244053
chr1:155164199-155165160	MIR92B	1.35694	1.632e-06	1.05661e-05	Not available
chr7:76256088-76256838	LOC100133091	1.35664	1.42691e-07	1.37569e-06	Not available
chr22:50944354-50944606	LMF2	1.35649	5.04314e-11	3.28041e-09	0.197076
chr4:1304768-1305114	MAEA	1.35587	2.97386e-08	3.81868e-07	-0.197481
chr22:30162836-30163532	UQCR10	1.35583	5.93523e-09	1.0818e-07	0.0877255
chr16:87754008-87754285	KLHDC4	1.35579	1.71733e-11	1.58169e-09	0.0475934
chr16:89713911-89714850	CHMP1A	1.3557	4.23686e-07	3.39716e-06	0.057089
chr3:9177691-9178189	SRGAP3	1.35557	3.64686e-08	4.49967e-07	0.0797038
chr19:42720826-42722132	DEDD2	1.35537	6.01105e-08	6.8e-07	-0.121489
chr7:77669670-77670057	MAGI2	1.35402	2.64995e-09	5.89933e-08	0.260726
chr10:114925522-114925751	TCF7L2	1.35365	1.08348e-06	7.46033e-06	-0.0851838
chr9:96069141-96069380	WNK2	1.35352	6.41282e-12	8.6118e-10	0.126076
chr20:37590617-37591184	DHX35	1.35319	0.000964815	0.00262518	-0.0175668
chr17:12568667-12569335	MYOCD	1.35287	2.08989e-09	5.05238e-08	0.170254
chr21:34395128-34400245	OLIG2	1.35235	8.43123e-07	6.03494e-06	0.411385
chr15:68126022-68126569	SKOR1	1.35222	8.05774e-08	8.60995e-07	Not available
chr22:23605241-23605566	FBXW4P1	1.35207	2.07652e-06	1.29681e-05	Not available
chr3:42542820-42544524	VIPR1	1.3516	2.64995e-09	5.89933e-08	0.518879
chr5:17217788-17219021	BASP1	1.35142	1.82963e-10	8.51983e-09	0.928462
chr17:78082444-78082726	GAA	1.35136	2.68304e-08	3.53018e-07	0.439955
chr1:15736033-15737228	EFHD2	1.35127	1.26192e-05	6.02449e-05	-0.0398782
chr5:1277467-1277713	TERT	1.35094	2.64995e-09	5.89933e-08	0.26575
chr7:75156588-75157524	PMS2P3	1.3509	6.88251e-10	2.20739e-08	Not available
chr1:230468504-230468850	PGBD5	1.35075	1.28271e-08	1.99998e-07	0.668225
chr11:85955385-85955590	EED	1.35034	6.53542e-07	4.8758e-06	0.0997879
chr20:62321053-62321259	RTEL1	1.35033	2.26489e-07	1.99846e-06	-0.0643672
chr16:28874665-28875558	SH2B1	1.35006	4.01924e-05	0.000163783	-0.253791
chr15:34629575-34630396	SLC12A6	1.35001	1.71915e-07	1.60611e-06	-0.0604114
chr12:133249979-133250243	POLE	1.34939	2.06705e-07	1.85776e-06	-0.236322
chr17:79026043-79026355	BAIAP2	1.34894	1.26192e-05	6.02449e-05	-0.180825
chr17:1302606-1303889	YWHAE	1.34886	3.52387e-05	0.000146201	0.196781
chr19:1368814-1369026	MUM1	1.34837	8.77032e-13	2.43406e-10	-0.0564919
chr2:68384184-68385241	WDR92	1.34826	3.34937e-09	7.02793e-08	-0.150952
chr5:139927157-139927491	EIF4EBP3	1.34798	4.22022e-09	8.42223e-08	-0.607004
chr11:6494725-6495453	TRIM3	1.34772	7.11764e-07	5.24067e-06	0.152466
chr7:6575923-6576389	GRID2IP	1.34768	2.40484e-10	1.04068e-08	0.399932
chr17:48556004-48556509	RSAD1	1.34761	3.29804e-05	0.000138071	0.07046
chr7:4832111-4832481	AP5Z1	1.34758	4.10144e-10	1.52177e-08	Not available
chr1:9648586-9649517	TMEM201	1.3467	0.000224179	0.000730019	-0.350462
chr22:46645764-46646957	CDPF1	1.34607	5.92046e-05	0.000228423	Not available
chr1:150488036-150488416	FALEC	1.34599	3.55107e-07	2.91465e-06	Not available
chr1:6659125-6659505	KLHL21	1.34575	1.03277e-08	1.68473e-07	-0.670416
chr12:120972167-120972447	RNF10	1.34553	4.03488e-08	4.91146e-07	-0.205799
chr1:3394701-3395191	ARHGEF16	1.34423	6.01105e-08	6.8e-07	-0.26863
chr12:49582096-49582881	TUBA1A	1.34381	2.97386e-08	3.81868e-07	0.165004
chr15:34728787-34729495	GOLGA8A	1.3436	7.21714e-13	2.17717e-10	-0.107081
chr19:3491051-3492502	DOHH	1.34323	4.87411e-06	2.68612e-05	-0.0942081
chr5:149379964-149380802	TIGD6	1.34264	2.08989e-09	5.05238e-08	0.12948
chr17:12920956-12921566	ELAC2	1.34244	4.8847e-05	0.000193372	0.0111841
chr2:160142607-160143567	WDSUB1	1.34236	8.05774e-08	8.60995e-07	0.0259922
chr11:117389186-117389471	DSCAML1	1.34151	4.87411e-06	2.68612e-05	0.821289
chr5:146832560-146833938	DPYSL3	1.34142	1.13757e-09	3.21281e-08	0.381664
chr3:184870185-184871525	C3orf70	1.34107	0.000393211	0.00119502	-1.14966
chr19:58038572-58039208	ZNF549	1.34093	5.93523e-09	1.0818e-07	-0.280183
chr2:240153476-240153792	HDAC4	1.34055	2.35364e-11	1.96751e-09	0.24903
chr12:121078161-121079483	CABP1	1.33978	5.44558e-08	6.28324e-07	0.456964
chr19:49122277-49122923	SPHK2	1.33958	5.93523e-09	1.0818e-07	-0.200798
chr21:44106168-44106546	PDE9A	1.33939	4.29049e-05	0.000173041	1.84172
chr16:70557089-70557486	COG4	1.33909	6.41282e-12	8.6118e-10	-0.0595631
chr16:23463990-23464629	COG7	1.33797	0.000117173	0.000415212	-0.136131
chr8:141520869-141522460	CHRAC1	1.33726	5.66438e-06	3.04819e-05	-0.207193
chr7:150817005-150817237	AGAP3	1.3355	6.41282e-12	8.6118e-10	-0.0611892
chr15:43785243-43785490	RNU6-28P	1.33527	2.48044e-07	2.15126e-06	Not available
chr1:1571032-1571470	CDK11B	1.33526	1.17532e-05	5.67223e-05	-0.15769
chr9:137000467-137001998	WDR5	1.33448	3.76111e-09	7.68277e-08	-0.0119672
chr1:227922643-227923431	JMJD4	1.33447	4.34249e-11	2.98313e-09	-0.197534
chr17:74580974-74582396	ST6GALNAC2	1.33394	0.000871288	0.00239924	0.108711
chr4:156874740-156875083	CTSO	1.33381	3.76111e-09	7.68277e-08	0.157581
chr2:7005163-7006340	CMPK2	1.33326	2.26489e-07	1.99846e-06	0.356108
chr17:46800945-46801288	PRAC2	1.33318	4.6247e-07	3.65187e-06	Not available
chr19:2525140-2525460	GNG7	1.33305	6.63998e-09	1.18331e-07	0.26564
chr1:54665821-54666259	MRPL37	1.33267	0.000315038	0.000985054	-0.182168
chr1:17018683-17020959	ESPNP	1.33237	6.72033e-05	0.000255262	-0.923491
chr14:23425982-23426457	HAUS4	1.33237	6.01105e-08	6.8e-07	0.182663
chr11:117198423-117198950	CEP164	1.33234	9.76934e-08	1.00767e-06	-0.026591
chr17:1478047-1478259	SLC43A2	1.33179	1.28271e-08	1.99998e-07	-0.142583
chr6:139116946-139117469	ECT2L	1.33146	3.34937e-09	7.02793e-08	0.148486
chr14:100125671-100126694	HHIPL1	1.33094	4.34249e-11	2.98313e-09	0.781663
chr1:9599350-9600444	SLC25A33	1.33083	6.05589e-10	1.99136e-08	-0.40845
chr12:38710392-38710643	ALG10B	1.3307	4.93049e-08	5.78839e-07	-0.208327
chr3:9811466-9811736	CAMK1	1.33027	4.55214e-12	7.17824e-10	0.28911
chr2:70351315-70351550	LOC100133985	1.33012	0.000438625	0.0013148	0.263177
chr19:18942432-18943127	UPF1	1.32989	5.92046e-05	0.000228423	-0.0967414
chr16:88838112-88838459	PIEZO1	1.32947	7.42309e-09	1.3006e-07	Not available
chr7:930913-931215	GET4	1.32912	1.50487e-06	9.85337e-06	0.00518821
chr17:40539837-40540775	STAT3	1.32884	1.88556e-07	1.72899e-06	-0.498599
chr7:62858468-62858826	LOC100287834	1.32881	4.73179e-09	9.15355e-08	Not available
chr9:102581791-102587561	NR4A3	1.32869	6.77456e-11	4.18435e-09	0.121869
chr11:66243076-66243391	LOC101928069	1.3283	7.81456e-10	2.45339e-08	Not available
chr22:34315841-34318637	LARGE	1.32748	5.04575e-07	3.93655e-06	0.0470686
chr4:84405696-84406521	FAM175A	1.32667	1.76916e-06	1.12926e-05	-0.111825
chr19:58897721-58898878	MIR4754	1.32611	1.26192e-05	6.02449e-05	Not available
chr19:45909062-45910124	CD3EAP	1.32561	8.86458e-10	2.67803e-08	-0.478733
chr19:18761272-18761669	KLHL26	1.32548	4.6247e-07	3.65187e-06	-0.237474
chr4:77134566-77135377	SCARB2	1.32544	8.86458e-10	2.67803e-08	0.415903
chr2:202645387-202646155	ALS2	1.32493	1.28693e-09	3.5062e-08	0.152655
chr6:74171349-74171869	MTO1	1.32413	9.25763e-09	1.53666e-07	-0.0429219
chr1:243637639-243638142	SDCCAG8	1.32398	5.04575e-07	3.93655e-06	-0.0286071
chr1:10698299-10698910	CASZ1	1.32356	1.64276e-09	4.16494e-08	0.126096
chr10:120924785-120925558	SFXN4	1.32341	1.28693e-09	3.5062e-08	-0.059772
chr7:150822654-150823387	AGAP3	1.32283	5.50262e-07	4.21712e-06	-0.0611892
chr1:205818898-205819191	PM20D1	1.32275	1.29899e-07	1.2718e-06	0.51969
chr19:36523391-36523887	LOC101927572	1.32255	7.31194e-08	7.97266e-07	Not available
chr7:150929388-150930151	CHPF2	1.32187	1.76667e-08	2.55015e-07	0.265693
chr1:111746337-111747303	DENND2D	1.32142	6.88251e-10	2.20739e-08	-0.389154
chr1:147141842-147142918	ACP6	1.32138	3.87974e-07	3.14841e-06	0.688017
chr17:80408294-80408879	C17orf62	1.32126	8.05774e-08	8.60995e-07	-0.0799386
chr17:30677001-30677460	MIR632	1.32112	4.93049e-08	5.78839e-07	Not available
chr11:28131863-28132221	METTL15	1.32111	1.55874e-05	7.22289e-05	Not available
chr16:31190820-31192225	FUS	1.32103	0.000515798	0.00151643	-0.0396589
chr17:40074291-40075380	ACLY	1.3209	1.28271e-08	1.99998e-07	0.220524
chr12:120966788-120967038	COQ5	1.31942	4.18794e-06	2.36623e-05	-0.0474297
chr1:109419544-109420038	GPSM2	1.31903	1.00465e-09	2.92063e-08	-0.474472
chr9:139128416-139128652	QSOX2	1.31868	2.71518e-07	2.32291e-06	0.0173966
chr19:37568952-37569549	ZNF420	1.318	2.1799e-08	2.99305e-07	-0.230705
chr19:58125530-58125902	ZNF134	1.31753	1.18192e-07	1.17655e-06	-0.118805
chr2:190686740-190687005	PMS1	1.31749	2.63268e-06	1.59254e-05	-0.0533584
chr16:25026067-25026538	ARHGAP17	1.31651	1.91965e-05	8.60968e-05	-0.0466003
chr2:24232680-24233260	MFSD2B	1.31599	1.2451e-11	1.32229e-09	-0.690022
chr11:73053648-73054302	ARHGEF17	1.31575	3.34937e-09	7.02793e-08	0.098072
chr3:48884503-48885406	PRKAR2A-AS1	1.31535	6.88251e-10	2.20739e-08	Not available
chr7:27135342-27136736	HOXA1	1.31478	2.84717e-06	1.70494e-05	0.235684
chr7:2968234-2968596	CARD11	1.31477	2.35427e-09	5.49991e-08	0.809236
chr7:4998405-4998950	MMD2	1.31417	2.63268e-06	1.59254e-05	0.0965929
chr7:102389480-102390092	FAM185A	1.31385	1.64276e-09	4.16494e-08	0.00276813
chr8:80679669-80681007	HEY1	1.3135	3.55107e-07	2.91465e-06	1.10601
chr2:232114520-232114738	ARMC9	1.31332	8.96717e-12	1.06052e-09	0.0946709
chr9:8857485-8858708	PTPRD-AS1	1.31251	1.18192e-07	1.17655e-06	Not available
chr15:73075586-73076663	ADPGK	1.31163	0.000251366	0.000805198	0.201283
chr17:3658426-3658685	ITGAE	1.31111	2.05631e-05	9.1516e-05	0.117835
chr16:427415-427832	TMEM8A	1.31049	5.04314e-11	3.28041e-09	-0.34189
chr19:49713495-49714119	TRPM4	1.31044	2.24833e-06	1.38869e-05	0.267142
chr7:158361909-158362970	PTPRN2	1.3094	9.4765e-06	4.7156e-05	0.32722
chr1:228503556-228504762	OBSCN	1.30936	5.30141e-09	9.94134e-08	-0.636395
chr19:14182735-14184744	LOC113230	1.30901	8.96717e-12	1.06052e-09	-1.61818
chr10:105344173-105345039	NEURL1	1.30901	2.40484e-10	1.04068e-08	Not available
chr1:33282675-33283906	YARS	1.30873	1.42809e-08	2.17293e-07	-0.25759
chr1:146714089-146715278	CHD1L	1.30839	5.99817e-07	4.54007e-06	0.272451
chr17:27493203-27493880	MYO18A	1.30769	2.35364e-11	1.96751e-09	-0.126026
chr20:49620446-49620680	KCNG1	1.30738	5.25536e-06	2.85839e-05	1.36812
chr9:91605764-91606141	C9orf47	1.30718	5.99817e-07	4.54007e-06	0.376908
chr5:43313191-43313924	HMGCS1	1.30699	1.96306e-08	2.76088e-07	0.0875515
chr9:37903630-37904475	SLC25A51	1.30672	3.55107e-07	2.91465e-06	Not available
chr10:99392786-99393375	MORN4	1.30665	8.87476e-08	9.31089e-07	0.703795
chr1:151584374-151585205	SNX27	1.30647	5.50262e-07	4.21712e-06	-0.0715027
chr19:10513990-10515616	MIR1181	1.30591	1.13757e-09	3.21281e-08	Not available
chr14:38063663-38065665	FOXA1	1.30575	8.86458e-10	2.67803e-08	-0.0587445
chr17:79674200-79674665	MRPL12	1.30569	4.93049e-08	5.78839e-07	-0.421809
chr16:2478686-2479968	CCNF	1.3053	3.2942e-08	4.15568e-07	-0.154895
chr10:38299490-38300099	ZNF33A	1.30508	1.55874e-05	7.22289e-05	-0.20474
chr20:62562545-62562862	DNAJC5	1.30503	1.79149e-05	8.11357e-05	-0.220494
chr3:134092257-134093741	AMOTL2	1.30482	4.6247e-07	3.65187e-06	-0.131445
chr7:149171378-149172003	ZNF746	1.30472	1.50487e-06	9.85337e-06	0.309232
chr12:130935712-130935963	RIMBP2	1.30469	5.93523e-09	1.0818e-07	0.300546
chr3:133380458-133380989	TOPBP1	1.30459	7.31194e-08	7.97266e-07	0.0315447
chr19:11145589-11145790	SMARCA4	1.30441	1.82963e-10	8.51983e-09	-0.109691
chr7:33943665-33945509	BMPER	1.30433	5.93523e-09	1.0818e-07	0.615137
chr16:19079070-19079388	COQ7	1.30428	2.97386e-08	3.81868e-07	-0.283471
chr1:227127069-227128430	ADCK3	1.30419	2.26489e-07	1.99846e-06	Not available
chr2:70994447-70995385	ADD2	1.30408	1.82963e-10	8.51983e-09	1.63581
chr6:3118572-3119292	BPHL	1.30399	6.10301e-06	3.24729e-05	-0.325724
chr1:207669637-207670015	CR1	1.30308	2.6083e-13	1.15514e-10	0.372045
chr10:116045754-116046112	VWA2	1.30272	1.08348e-06	7.46033e-06	-0.592257
chr4:78978365-78979256	FRAS1	1.30259	9.76934e-08	1.00767e-06	-0.245774
chr20:35201323-35203490	DLGAP4-AS1	1.30234	1.00465e-09	2.92063e-08	Not available
chr12:113549885-113550165	RASAL1	1.30224	1.04462e-10	5.70704e-09	-0.866683
chr17:76777510-76778390	CYTH1	1.30169	6.88251e-10	2.20739e-08	-0.260509
chr2:120190030-120190308	TMEM37	1.3015	4.18794e-06	2.36623e-05	1.11111
chr1:230202494-230204209	GALNT2	1.30149	0.00041535	0.00125279	-0.0305038
chr15:91537236-91538218	PRC1	1.30147	1.42809e-08	2.17293e-07	0.232355
chr19:1998800-1999332	BTBD2	1.30123	3.73397e-11	2.6987e-09	-0.00242736
chr14:21571835-21572520	TMEM253	1.30122	1.91965e-05	8.60968e-05	Not available
chr12:120127973-120128291	CIT	1.30122	3.2942e-08	4.15568e-07	-0.22094
chr1:23884842-23885087	ID3	1.30072	3.20623e-11	2.41803e-09	0.320868
chr8:124780286-124781265	FAM91A1	1.30064	1.5932e-10	7.67647e-09	0.160433
chr19:3623818-3624141	CACTIN	1.30061	1.632e-06	1.05661e-05	Not available
chr12:130822360-130822696	PIWIL1	1.30059	3.14718e-10	1.27201e-08	2.01936
chr12:54447744-54448091	HOXC4	1.29904	2.74907e-11	2.18404e-09	0.593136
chr7:4794745-4795042	FOXK1	1.29876	2.24833e-06	1.38869e-05	0.126058
chr1:25234428-25234807	RUNX3	1.29826	2.05631e-05	9.1516e-05	0.376981
chr1:40781004-40781445	COL9A2	1.298	8.86458e-10	2.67803e-08	-0.600838
chr10:70715938-70716494	DDX21	1.29788	3.14718e-10	1.27201e-08	-0.036142
chr21:40817302-40817973	SH3BGR	1.29787	0.000103763	0.000372511	-0.820254
chr20:58179808-58180787	PHACTR3	1.29766	2.9707e-07	2.50955e-06	0.0799226
chr12:54332805-54333731	HOXC13	1.29741	0.000297864	0.00093812	1.0617
chr12:122247781-122248424	SETD1B	1.29708	1.28693e-09	3.5062e-08	-0.180487
chr6:109776194-109777645	MICAL1	1.29703	1.28693e-09	3.5062e-08	0.306236
chr21:47705627-47706428	YBEY	1.29687	8.86458e-10	2.67803e-08	Not available
chr3:147113608-147114479	ZIC4	1.29643	1.38707e-06	9.20367e-06	-0.505952
chr5:159848779-159849113	PTTG1	1.29612	1.17532e-05	5.67223e-05	0.212495
chr17:36997448-36997661	C17orf98	1.29609	1.00465e-09	2.92063e-08	0.0415068
chr1:155264318-155265536	PKLR	1.29573	5.40803e-12	7.71015e-10	-0.0538426
chr2:3522270-3523617	ADI1	1.29527	2.75255e-10	1.14818e-08	0.00879497
chr5:148930249-148931244	CSNK1A1	1.29494	1.85366e-09	4.59881e-08	0.214663
chr1:38470617-38471396	FHL3	1.29442	1.54703e-14	2.14676e-11	-0.0890507
chr10:134918755-134918975	ADGRA1	1.29357	6.57324e-06	3.45249e-05	Not available
chr1:95538251-95538551	ALG14	1.29324	0.000224179	0.000730019	0.0601092
chr20:62085563-62085944	KCNQ2	1.29281	9.05336e-11	5.14879e-09	-0.444689
chr19:36705433-36706262	ZNF146	1.29241	1.20386e-10	6.37619e-09	-0.225898
chr19:6110066-6110878	RFX2	1.29228	1.07483e-07	1.08869e-06	-0.245969
chr10:71992414-71993467	PPA1	1.29203	5.04575e-07	3.93655e-06	-0.0560443
chr14:91975670-91977326	PPP4R3A	1.29163	1.45463e-09	3.81817e-08	Not available
chr8:144940233-144940817	EPPK1	1.29159	2.48044e-07	2.15126e-06	-0.128463
chr22:21982786-21984484	YDJC	1.29124	1.28693e-09	3.5062e-08	-0.00866971
chr20:30062969-30063281	REM1	1.29117	5.84898e-11	3.72314e-09	0.300094
chr7:48494361-48494753	ABCA13	1.29097	1.5889e-08	2.36404e-07	-0.228165
chr2:27664939-27665151	NRBP1	1.29083	1.13757e-09	3.21281e-08	-0.0938134
chr1:983174-983612	AGRN	1.29079	7.42309e-09	1.3006e-07	-0.100303
chr1:221054554-221054888	HLX	1.29066	6.63998e-09	1.18331e-07	0.493884
chr10:98479725-98480487	PIK3AP1	1.2906	8.05774e-08	8.60995e-07	0.874273
chr19:8649787-8650524	ADAMTS10	1.29059	3.87974e-07	3.14841e-06	0.279535
chr1:10753773-10754176	CASZ1	1.29043	4.23686e-07	3.39716e-06	0.126096
chr7:158816092-158816409	LINC00689	1.28971	1.45463e-09	3.81817e-08	Not available
chr16:85676291-85676592	GSE1	1.28967	2.4334e-06	1.48625e-05	Not available
chr19:19764631-19764873	ATP13A1	1.28964	1.00465e-09	2.92063e-08	-0.0629837
chr19:35715623-35716120	FAM187B	1.28958	2.08989e-09	5.05238e-08	-0.24049
chr9:138636709-138636969	KCNT1	1.28953	1.27797e-06	8.5948e-06	0.1897
chr17:14212363-14212788	HS3ST3B1	1.28948	1.04462e-10	5.70704e-09	0.405332
chr17:40558005-40558274	PTRF	1.28947	8.19518e-06	4.17073e-05	-0.241181
chr19:10120750-10121231	COL5A3	1.28942	1.00465e-09	2.92063e-08	0.540064
chr4:109087747-109090407	LEF1-AS1	1.28936	1.08944e-13	6.47907e-11	Not available
chr20:37554754-37555835	FAM83D	1.28908	2.97386e-08	3.81868e-07	-0.617722
chr21:45553021-45554037	C21orf33	1.28903	1.17532e-05	5.67223e-05	-0.16202
chr9:139228816-139229229	GPSM1	1.28755	4.6247e-07	3.65187e-06	0.880752
chr17:33468896-33469418	NLE1	1.28755	3.64686e-08	4.49967e-07	-0.315406
chr10:62761163-62761595	RHOBTB1	1.28745	7.58995e-12	9.81272e-10	0.573216
chr7:139762255-139763245	PARP12	1.28739	2.4334e-06	1.48625e-05	-0.0194126
chr11:134231727-134231958	GLB1L2	1.28738	8.05774e-08	8.60995e-07	-1.37015
chr22:50869663-50869892	PPP6R2	1.2873	3.08573e-05	0.000130256	Not available
chr11:980023-980568	AP2A2	1.28678	3.20623e-11	2.41803e-09	-0.0381931
chr1:3028179-3028557	PRDM16	1.28659	1.632e-06	1.05661e-05	0.949186
chr1:24069695-24070615	TCEB3	1.28654	1.632e-06	1.05661e-05	-0.22392
chr20:61979255-61979573	CHRNA4	1.28573	5.32343e-10	1.82549e-08	0.684883
chr4:980603-981248	SLC26A1	1.28545	3.59461e-10	1.39333e-08	-0.800128
chr10:93668002-93668771	FGFBP3	1.28535	4.67498e-10	1.67199e-08	-0.0344657
chr22:20130396-20131298	ZDHHC8	1.28492	1.18192e-07	1.17655e-06	-0.128345
chr7:152456740-152457511	ACTR3B	1.28447	1.71733e-11	1.58169e-09	-0.410351
chr16:21294980-21295414	CRYM	1.28407	4.10144e-10	1.52177e-08	-0.876585
chr3:170625831-170626841	EIF5A2	1.28395	1.42691e-07	1.37569e-06	0.740307
chr13:113721520-113722207	MCF2L	1.2839	5.04314e-11	3.28041e-09	0.640905
chr17:79669571-79670811	MRPL12	1.28357	7.81456e-10	2.45339e-08	-0.421809
chr17:58228061-58228361	CA4	1.28293	5.84898e-11	3.72314e-09	-0.670703
chr11:65292571-65292940	SCYL1	1.28211	1.35443e-05	6.40884e-05	0.109694
chr10:35378834-35379632	CUL2	1.28158	3.59301e-06	2.07343e-05	-0.214498
chr1:6111609-6111836	KCNAB2	1.28139	2.68304e-08	3.53018e-07	-0.0706937
chr1:57110663-57111337	PRKAA2	1.28064	2.71518e-07	2.32291e-06	0.432065
chr17:7486285-7487431	MPDU1	1.28063	1.08944e-13	6.47907e-11	0.482642
chr16:764748-765994	METRN	1.28062	6.01105e-08	6.8e-07	-0.687502
chr1:205743900-205744668	RAB29	1.28051	1.07483e-07	1.08869e-06	Not available
chr1:87597543-87598515	LINC01140	1.28046	6.53542e-07	4.8758e-06	Not available
chr19:10491019-10491720	TYK2	1.27987	2.35364e-11	1.96751e-09	-0.00711308
chr19:10823618-10823878	QTRT1	1.27958	3.76111e-09	7.68277e-08	0.0784477
chr20:43991615-43992376	SYS1	1.27953	3.34937e-09	7.02793e-08	0.0234215
chr5:76506029-76507189	PDE8B	1.27944	4.84664e-13	1.68138e-10	-0.00338482
chr4:798538-798984	CPLX1	1.27927	8.96717e-12	1.06052e-09	0.0407633
chr13:112726281-112728419	LINC00403	1.27911	2.9707e-07	2.50955e-06	Not available
chr2:24298969-24299512	SF3B6	1.27837	0.000237415	0.00076712	Not available
chr11:6477603-6478178	TRIM3	1.27802	2.23926e-12	4.75615e-10	0.152466
chr7:1126578-1126910	GPER1	1.27794	2.35427e-09	5.49991e-08	Not available
chr7:5342299-5342599	SLC29A4	1.27774	1.38707e-06	9.20367e-06	1.08115
chr19:1376554-1377568	MUM1	1.27744	5.92222e-13	1.89648e-10	-0.0564919
chr19:56103728-56104971	FIZ1	1.27708	1.42691e-07	1.37569e-06	-0.142955
chr15:57883998-57884358	GCOM1	1.27699	1.76916e-06	1.12926e-05	0.0711799
chr1:32740710-32741544	LCK	1.27613	1.76667e-08	2.55015e-07	-0.299687
chr7:107641795-107644058	LAMB1	1.2751	6.63998e-09	1.18331e-07	0.0672952
chr16:12210655-12211296	SNX29	1.27498	3.34937e-09	7.02793e-08	-0.356412
chr14:75743683-75746798	FOS	1.27492	2.64995e-09	5.89933e-08	-0.045087
chr9:37002489-37002957	PAX5	1.27486	8.19518e-06	4.17073e-05	0.852555
chr19:1619170-1619447	TCF3	1.27475	8.10944e-05	0.000300727	-0.120917
chr1:152083021-152084240	TCHH	1.27459	1.67135e-05	7.64427e-05	0.123278
chr11:77899564-77899990	USP35	1.27439	0.000132169	0.000459741	0.3984
chr2:43822928-43823370	THADA	1.27432	8.62859e-05	0.000317771	-0.217396
chr16:1550144-1550829	TELO2	1.27423	5.99817e-07	4.54007e-06	-0.267939
chr1:159894329-159895398	TAGLN2	1.27414	7.31194e-08	7.97266e-07	0.187384
chr6:33560892-33561189	LINC00336	1.27379	3.2942e-08	4.15568e-07	Not available
chr6:27858166-27858564	HIST1H3J	1.27372	1.27797e-06	8.5948e-06	-0.0862613
chr12:10365369-10365721	GABARAPL1	1.2717	2.48044e-07	2.15126e-06	0.287147
chr1:27338879-27339441	FAM46B	1.27164	2.40484e-10	1.04068e-08	0.040036
chr8:145772645-145773966	ARHGAP39	1.27139	5.04314e-11	3.28041e-09	-0.219827
chr7:16684665-16684907	ANKMY2	1.27118	0.00017774	0.000596527	0.241583
chr19:1390693-1391304	NDUFS7	1.27043	1.17532e-05	5.67223e-05	0.174657
chr19:12163326-12163560	ZNF878	1.27027	1.00465e-09	2.92063e-08	-0.458199
chr6:36391070-36391446	PXT1	1.2701	3.59301e-06	2.07343e-05	0.341437
chr2:242815056-242815599	RTP5	1.26998	1.96306e-08	2.76088e-07	Not available
chr16:31580070-31580317	YBX3P1	1.26998	6.63998e-09	1.18331e-07	Not available
chr9:33290318-33291003	NFX1	1.26994	0.000746383	0.00209549	0.126771
chr3:50191971-50193130	SEMA3F	1.26988	4.51885e-06	2.51632e-05	0.0520947
chr12:50451197-50451943	ASIC1	1.26966	0.000573936	0.00166386	Not available
chr10:89577481-89578287	CFL1P1	1.26953	7.61933e-05	0.000285297	Not available
chr8:144922744-144923112	NRBP2	1.26948	4.87411e-06	2.68612e-05	0.00438253
chr1:163291479-163292021	RGS5	1.26885	2.98038e-09	6.50962e-08	-0.193898
chr2:175546862-175547880	WIPF1	1.26858	4.67498e-10	1.67199e-08	0.471149
chr6:1604606-1615866	FOXCUT	1.26781	2.01201e-11	1.75966e-09	Not available
chr7:766085-766952	DNAAF5	1.26742	6.01105e-08	6.8e-07	Not available
chr14:53257664-53258400	GNPNAT1	1.26679	4.10144e-10	1.52177e-08	-0.41721
chr8:82632973-82633672	ZFAND1	1.26623	1.88556e-07	1.72899e-06	0.0902416
chr5:140789094-140789762	PCDHGB6	1.26617	6.53542e-07	4.8758e-06	0.425865
chr8:17658166-17659321	MTUS1	1.266	2.41917e-08	3.24452e-07	0.222344
chr1:197885060-197885389	LHX9	1.2659	8.43123e-07	6.03494e-06	-2.0677
chr1:85155605-85156574	SSX2IP	1.26577	2.1799e-08	2.99305e-07	0.0866111
chr19:4037344-4038887	PIAS4	1.26448	0.000148918	0.000510833	0.0449208
chr2:28612964-28616748	FLJ31356	1.26436	3.87974e-07	3.14841e-06	Not available
chr4:52710535-52711124	DCUN1D4	1.26422	3.59461e-10	1.39333e-08	-0.0131671
chr12:4918273-4919657	KCNA6	1.26415	1.56663e-07	1.48562e-06	0.422008
chr21:44105237-44105532	PDE9A	1.26399	1.5889e-08	2.36404e-07	1.84172
chr14:102482211-102482413	DYNC1H1	1.26331	6.88046e-14	5.30432e-11	0.201358
chr18:76828638-76829796	ATP9B	1.2631	2.63268e-06	1.59254e-05	0.350672
chr2:10182635-10184702	KLF11	1.26295	8.19518e-06	4.17073e-05	-0.332081
chr5:98104578-98106270	RGMB	1.26238	3.73397e-11	2.6987e-09	0.257773
chr8:141644429-141645598	AGO2	1.26222	1.76667e-08	2.55015e-07	Not available
chr16:1230112-1230317	CACNA1H	1.26188	1.2451e-11	1.32229e-09	-0.142927
chr14:23859356-23859620	MYH6	1.26184	5.32343e-10	1.82549e-08	0.381771
chr4:39978066-39979792	PDS5A	1.26177	3.59301e-06	2.07343e-05	-0.278591
chr17:73726238-73726526	ITGB4	1.26164	4.73179e-09	9.15355e-08	-0.345618
chr4:22516856-22518048	ADGRA3	1.26133	3.64686e-08	4.49967e-07	Not available
chr16:89767253-89768882	SPATA2L	1.26065	4.46156e-08	5.3495e-07	-0.104102
chr1:2409757-2410049	PLCH2	1.26039	9.05336e-11	5.14879e-09	-0.455259
chr14:37135513-37136348	PAX9	1.26011	9.17036e-07	6.48153e-06	-0.359055
chr1:79472281-79472537	ADGRL4	1.25942	3.24872e-07	2.70489e-06	Not available
chr1:159899432-159899853	IGSF9	1.25942	4.6247e-07	3.65187e-06	0.111312
chr4:159689700-159690823	FNIP2	1.25918	1.5889e-08	2.36404e-07	0.102993
chr14:24802927-24803159	ADCY4	1.25889	5.84898e-11	3.72314e-09	0.140146
chr7:45127979-45128263	NACAD	1.25813	8.43123e-07	6.03494e-06	-0.814637
chr9:139391402-139391987	NOTCH1	1.25773	1.82963e-10	8.51983e-09	0.32449
chr11:77531186-77532262	AAMDC	1.2575	6.05589e-10	1.99136e-08	Not available
chr9:37422568-37422915	GRHPR	1.25669	1.96306e-08	2.76088e-07	0.165942
chr12:27863633-27864081	MRPS35	1.25609	2.1799e-08	2.99305e-07	-0.324395
chr16:89641053-89643415	CPNE7	1.25574	7.15677e-05	0.000270115	-0.530019
chr9:100174099-100174946	TDRD7	1.25549	1.26192e-05	6.02449e-05	0.274527
chr1:145713966-145714203	CD160	1.25529	1.03277e-08	1.68473e-07	0.113646
chr17:47653211-47654369	NXPH3	1.25517	2.26489e-07	1.99846e-06	0.173665
chr2:133013777-133015740	MIR663B	1.25506	4.18794e-06	2.36623e-05	Not available
chr7:2686757-2687306	TTYH3	1.25499	2.48044e-07	2.15126e-06	0.47283
chr1:111148983-111150186	KCNA2	1.25484	2.06705e-07	1.85776e-06	0.433537
chr1:149899625-149899893	SF3B4	1.2545	6.05589e-10	1.99136e-08	0.158626
chr5:7394986-7397022	ADCY2	1.25407	1.64276e-09	4.16494e-08	-0.384696
chr17:19880676-19881633	AKAP10	1.25401	1.88556e-07	1.72899e-06	0.152241
chr1:160231755-160232451	DCAF8	1.25399	4.93049e-08	5.78839e-07	0.0728294
chr1:16810605-16810957	CROCCP3	1.2535	2.20198e-05	9.7168e-05	Not available
chr3:58419176-58419818	PDHB	1.25335	1.17532e-05	5.67223e-05	0.116276
chr14:77736733-77737772	NGB	1.25295	6.05589e-10	1.99136e-08	-1.34802
chr1:108507251-108507841	VAV3	1.25278	9.76934e-08	1.00767e-06	-0.305051
chr7:100025804-100028002	MEPCE	1.25273	7.31194e-08	7.97266e-07	-0.118175
chr19:17942061-17942567	JAK3	1.25236	6.63998e-09	1.18331e-07	-0.102427
chr11:2828445-2828884	KCNQ1	1.25228	3.34937e-09	7.02793e-08	0.79613
chr8:103666157-103668861	KLF10	1.25203	5.50262e-07	4.21712e-06	-0.0676392
chr21:45719515-45720564	PFKL	1.25198	1.08348e-06	7.46033e-06	-0.214496
chr13:77600570-77601428	FBXL3	1.25143	6.72033e-05	0.000255262	0.299937
chr20:32251123-32251832	C20orf144	1.25136	2.08989e-09	5.05238e-08	0.386521
chr7:4824365-4824680	AP5Z1	1.25108	3.34937e-09	7.02793e-08	Not available
chr5:61699350-61699877	DIMT1	1.25066	1.42809e-08	2.17293e-07	Not available
chr10:101989127-101989533	CHUK	1.24992	4.10144e-10	1.52177e-08	-0.157202
chr16:67211933-67212509	KIAA0895L	1.2499	5.93523e-09	1.0818e-07	0.0239379
chr2:240111314-240111577	HDAC4	1.24987	1.76916e-06	1.12926e-05	0.24903
chr17:73008562-73009170	ICT1	1.24965	1.5889e-08	2.36404e-07	-0.0675822
chr2:47167858-47168978	MCFD2	1.24949	1.5932e-10	7.67647e-09	0.00192543
chr6:52926278-52926863	ICK	1.24929	1.96306e-08	2.76088e-07	0.311225
chr4:108640845-108641835	PAPSS1	1.24895	1.45324e-05	6.80217e-05	-0.233398
chr15:28358168-28358498	HERC2	1.24864	1.2451e-11	1.32229e-09	-0.0917014
chr11:1595809-1596143	KRTAP5-AS1	1.24807	1.07483e-07	1.08869e-06	Not available
chr10:5540785-5541515	CALML5	1.2478	4.23686e-07	3.39716e-06	-1.57326
chr2:242575706-242577492	THAP4	1.24769	1.17696e-06	8.01648e-06	-0.0374098
chr19:46288988-46289934	DMWD	1.24741	6.41282e-12	8.6118e-10	0.0516192
chr12:65514878-65515863	WIF1	1.24723	1.82963e-10	8.51983e-09	0.473705
chr13:36045931-36046143	NBEA	1.24706	0.000140313	0.000484589	0.123843
chr19:16682657-16683792	SLC35E1	1.24678	1.27797e-06	8.5948e-06	0.112035
chr20:62714763-62715761	LKAAEAR1	1.24634	0.000605195	0.00174451	Not available
chr10:75910836-75911480	ADK	1.2461	1.08348e-06	7.46033e-06	0.313355
chr10:135101665-135101984	TUBGCP2	1.24605	2.08989e-09	5.05238e-08	-0.0872224
chr19:1993000-1993273	BTBD2	1.24477	1.07483e-07	1.08869e-06	-0.00242736
chr11:65624495-65628596	CFL1	1.24451	5.04314e-11	3.28041e-09	-0.0482895
chr8:101571515-101572104	ANKRD46	1.24392	8.87476e-08	9.31089e-07	0.0353495
chr12:66582695-66583345	IRAK3	1.24354	4.03488e-08	4.91146e-07	0.142608
chr16:56553529-56554075	BBS2	1.24352	9.17036e-07	6.48153e-06	0.327025
chr4:8271214-8272091	HTRA3	1.24336	1.76667e-08	2.55015e-07	0.907638
chr16:21312168-21313333	CRYM	1.24322	2.41917e-08	3.24452e-07	-0.876585
chr2:241403950-241404194	GPC1	1.24297	6.88251e-10	2.20739e-08	0.387555
chr2:225906653-225907464	DOCK10	1.24265	0.000117173	0.000415212	0.211424
chr1:9822576-9822817	CLSTN1	1.24256	1.04462e-10	5.70704e-09	-0.184923
chr20:1293681-1294328	SDCBP2	1.24242	2.35364e-11	1.96751e-09	-0.133663
chr7:103629525-103630652	RELN	1.24237	3.24872e-07	2.70489e-06	1.19182
chr17:26732812-26733396	SLC46A1	1.24222	8.77032e-13	2.43406e-10	0.0337242
chr8:27631846-27632323	ESCO2	1.2422	1.46345e-11	1.4575e-09	0.0772754
chr10:99400263-99400982	PI4K2A	1.24143	2.1799e-08	2.99305e-07	0.0174555
chr3:127347682-127348859	PODXL2	1.2401	1.71733e-11	1.58169e-09	-0.386975
chr1:6188873-6189120	CHD5	1.23983	7.42309e-09	1.3006e-07	-0.0980276
chr12:83080662-83081646	TMTC2	1.23963	2.07652e-06	1.29681e-05	-0.340002
chr19:48673329-48673956	C19orf68	1.23963	1.27797e-06	8.5948e-06	Not available
chr3:182510866-182512282	ATP11B	1.23903	2.40484e-10	1.04068e-08	0.402017
chr3:9993730-9994136	PRRT3	1.23862	5.50262e-07	4.21712e-06	-0.491713
chr2:98351659-98352017	ZAP70	1.23712	8.05774e-08	8.60995e-07	-0.442079
chr14:56232945-56233281	RPL13AP3	1.23696	4.23686e-07	3.39716e-06	0.0535326
chr14:93389245-93389899	CHGA	1.2368	2.97386e-08	3.81868e-07	-0.0634656
chr9:74525249-74526679	ABHD17B	1.23656	6.57324e-06	3.45249e-05	Not available
chr7:53103275-53103801	POM121L12	1.23655	3.32615e-06	1.94696e-05	-0.0290466
chr7:90893567-90896683	FZD1	1.236	2.4334e-06	1.48625e-05	-0.653283
chr9:130955166-130955498	CIZ1	1.2359	3.76111e-09	7.68277e-08	0.0668801
chr16:3507545-3508606	NAA60	1.23586	1.64276e-09	4.16494e-08	Not available
chr1:65775018-65775746	DNAJC6	1.23541	1.29899e-07	1.2718e-06	-0.550424
chr1:245851177-245852514	KIF26B	1.23531	4.46156e-08	5.3495e-07	0.422804
chr7:154861797-154862074	HTR5A-AS1	1.23529	3.59461e-10	1.39333e-08	Not available
chr19:11473094-11473354	LPPR2	1.23498	2.01201e-11	1.75966e-09	0.744351
chr5:43040845-43041161	LOC648987	1.23438	6.10301e-06	3.24729e-05	Not available
chr22:50946353-50947010	NCAPH2	1.23434	6.01105e-08	6.8e-07	0.0848289
chr7:44153157-44153501	AEBP1	1.23393	2.76493e-15	1.15104e-11	0.823829
chr20:62165474-62165722	PTK6	1.23388	1.45463e-09	3.81817e-08	-0.481564
chr12:125023589-125023809	NCOR2	1.23387	3.20623e-11	2.41803e-09	0.0653555
chr4:187111939-187113286	FLJ38576	1.23328	2.24833e-06	1.38869e-05	Not available
chr21:44473839-44474083	CBS	1.23302	0.000124463	0.000437247	0.0364162
chr20:13975768-13976287	SEL1L2	1.2328	7.21714e-13	2.17717e-10	0.324126
chr16:3332472-3333847	ZNF263	1.23276	4.46156e-08	5.3495e-07	-0.166662
chr17:1613226-1614110	TLCD2	1.23238	1.91965e-05	8.60968e-05	Not available
chr16:56965734-56966476	HERPUD1	1.23222	3.87981e-06	2.21134e-05	0.245339
chr20:62550713-62551523	MIR941-1	1.23222	2.26489e-07	1.99846e-06	Not available
chr1:179334794-179335338	AXDND1	1.23155	6.41282e-12	8.6118e-10	Not available
chr6:53516319-53517076	KLHL31	1.2311	0.000372157	0.00113868	0.0837855
chr10:95753347-95754201	PLCE1	1.23094	1.17532e-05	5.67223e-05	-0.378431
chr16:70380639-70380999	LOC100506083	1.23091	3.87974e-07	3.14841e-06	Not available
chr10:134165143-134166313	LRRC27	1.2307	6.88251e-10	2.20739e-08	-0.0511962
chr7:89840813-89841491	STEAP2	1.23041	9.17036e-07	6.48153e-06	-0.531735
chr2:25475706-25475928	DNMT3A	1.23031	2.06705e-07	1.85776e-06	-0.326516
chr14:102552721-102554068	HSP90AA1	1.2302	2.98038e-09	6.50962e-08	0.089071
chr17:7530705-7531251	SAT2	1.2301	3.2942e-08	4.15568e-07	0.635586
chr22:19751653-19751909	TBX1	1.22831	8.77032e-13	2.43406e-10	-0.455249
chr12:124068935-124069699	TMED2	1.22754	0.000158008	0.000538287	-0.235969
chr9:34318282-34318948	KIF24	1.22727	6.63998e-09	1.18331e-07	0.197063
chr9:99800856-99801724	CTSV	1.22682	3.55107e-07	2.91465e-06	Not available
chr3:9791123-9792011	OGG1	1.22679	9.25763e-09	1.53666e-07	-0.285842
chr19:15580382-15580863	PGLYRP2	1.22676	2.09876e-10	9.47631e-09	-1.4328
chr15:45814335-45815344	SLC30A4	1.2267	1.42809e-08	2.17293e-07	0.163381
chr3:142681137-142683268	PAQR9	1.22575	2.41917e-08	3.24452e-07	0.945532
chr8:23021056-23021588	TNFRSF10D	1.22546	2.41917e-08	3.24452e-07	-0.324436
chr15:75135186-75135905	ULK3	1.22523	9.97e-07	6.94763e-06	-0.313804
chr17:79008929-79009762	BAIAP2	1.2252	0.000281553	0.000893237	-0.180825
chr9:135545001-135546462	GTF3C4	1.2248	8.62859e-05	0.000317771	-0.0614898
chr3:6902823-6903516	GRM7	1.22473	9.17036e-07	6.48153e-06	0.0596455
chr15:42264156-42264861	EHD4	1.22472	3.08573e-05	0.000130256	-0.126621
chr14:92789494-92790712	SLC24A4	1.22463	6.53542e-07	4.8758e-06	0.313223
chr6:29595298-29595795	GABBR1	1.22457	4.10144e-10	1.52177e-08	0.115352
chr13:113382598-113383007	ATP11A	1.2244	9.05336e-11	5.14879e-09	-0.105619
chr2:219081653-219082032	ARPC2	1.22429	7.31194e-08	7.97266e-07	-0.0237905
chr11:118016237-118016984	SCN4B	1.22419	2.40484e-10	1.04068e-08	-0.3299
chr17:37761691-37763551	NEUROD2	1.22413	5.32343e-10	1.82549e-08	0.864648
chr2:106497787-106498577	NCK2	1.22407	2.06705e-07	1.85776e-06	-0.0641238
chr7:138915434-138916956	UBN2	1.22383	4.51885e-06	2.51632e-05	-0.0654882
chr8:2879686-2879948	CSMD1	1.22371	3.29804e-05	0.000138071	-0.497296
chr13:114292551-114292886	TFDP1	1.22341	5.99817e-07	4.54007e-06	0.0931905
chr4:91760039-91760267	CCSER1	1.22311	3.87981e-06	2.21134e-05	Not available
chr15:80987196-80988664	ABHD17C	1.2231	1.45324e-05	6.80217e-05	Not available
chr18:44496910-44497832	PIAS2	1.22303	2.24833e-06	1.38869e-05	0.0314927
chr8:144891737-144892026	SCRIB	1.22301	8.29266e-09	1.42067e-07	-0.0292012
chr11:66790543-66791440	SYT12	1.22295	4.10144e-10	1.52177e-08	-1.8143
chr10:112678307-112679894	BBIP1	1.22292	4.73179e-09	9.15355e-08	Not available
chr11:73018452-73020563	ARHGEF17	1.22287	2.41917e-08	3.24452e-07	0.098072
chr5:140807339-140807788	PCDHGB8P	1.22265	9.17834e-05	0.000335111	-0.161968
chr2:106681982-106682403	C2orf40	1.2222	1.07483e-07	1.08869e-06	-0.409258
chr3:13611923-13612435	FBLN2	1.22215	9.76934e-08	1.00767e-06	0.537338
chr11:45943513-45944852	GYLTL1B	1.22212	1.35443e-05	6.40884e-05	-0.227087
chr22:26985516-26986264	TPST2	1.22205	3.59301e-06	2.07343e-05	0.0460948
chr11:117014699-117015560	PAFAH1B2	1.2217	6.63151e-08	7.38155e-07	-0.00632903
chr11:611691-611943	PHRF1	1.22155	5.44558e-08	6.28324e-07	-0.153584
chr2:1746833-1748971	PXDN	1.22153	2.41917e-08	3.24452e-07	0.182716
chr3:56835650-56836210	ARHGEF3	1.22145	1.632e-06	1.05661e-05	-0.764381
chr9:33263781-33265118	BAG1	1.22138	1.17696e-06	8.01648e-06	0.125984
chr11:61582573-61584728	MIR1908	1.22126	4.46156e-08	5.3495e-07	Not available
chr11:35965642-35966454	LDLRAD3	1.22097	1.28271e-08	1.99998e-07	0.174302
chr6:38607205-38607462	BTBD9	1.22081	1.28693e-09	3.5062e-08	-0.0837392
chr17:7287198-7287940	TNK1	1.22069	1.91707e-06	1.21325e-05	0.412342
chr19:48183103-48184401	GLTSCR1	1.22045	0.000103763	0.000372511	-0.126594
chr5:153784641-153785130	SAP30L-AS1	1.22037	3.87981e-06	2.21134e-05	Not available
chr16:9056372-9056844	USP7	1.22003	1.17532e-05	5.67223e-05	-0.266622
chr19:47219434-47220817	PRKD2	1.21999	6.53542e-07	4.8758e-06	0.00378201
chr9:102590742-102591303	NR4A3	1.21995	2.52258e-05	0.00010939	0.121869
chr11:94134226-94134848	GPR83	1.2199	2.35427e-09	5.49991e-08	0.128345
chr19:18335072-18337375	PDE4C	1.21989	1.18192e-07	1.17655e-06	-0.166966
chr12:9217328-9217715	LINC00612	1.21978	2.84717e-06	1.70494e-05	Not available
chr20:1099078-1099561	PSMF1	1.2197	1.29899e-07	1.2718e-06	0.0984924
chr17:14110197-14110574	COX10	1.21954	8.43123e-07	6.03494e-06	0.0555312
chr18:77487345-77487547	CTDP1	1.21886	6.05589e-10	1.99136e-08	-0.248041
chr20:48769945-48770709	TMEM189-UBE2V1	1.21884	2.35721e-05	0.000103057	Not available
chr19:7991892-7992179	TIMM44	1.21844	4.73179e-09	9.15355e-08	0.20555
chr19:38865263-38865733	PSMD8	1.21836	4.03488e-08	4.91146e-07	-0.0715983
chr16:30366206-30366761	CD2BP2	1.21832	7.74833e-07	5.62152e-06	-0.0909891
chr19:1082576-1083430	HMHA1	1.2183	6.10301e-06	3.24729e-05	0.227496
chr1:235490338-235492160	GGPS1	1.21828	1.29899e-07	1.2718e-06	0.0705403
chr3:12837992-12838359	CAND2	1.21644	7.31194e-08	7.97266e-07	-0.457474
chr19:19335771-19336151	NCAN	1.21638	6.88251e-10	2.20739e-08	0.00295783
chr11:85565908-85566451	CCDC83	1.21601	0.00017774	0.000596527	-0.151733
chr1:228404717-228405013	OBSCN	1.21588	4.22022e-09	8.42223e-08	-0.636395
chr10:99078811-99081048	FRAT1	1.21571	1.29899e-07	1.2718e-06	-0.0944982
chr6:41561221-41561473	FOXP4	1.21546	1.42691e-07	1.37569e-06	-0.348322
chr11:66233899-66234964	PELI3	1.2154	1.64276e-09	4.16494e-08	-0.149726
chr20:30555901-30556502	XKR7	1.2152	3.73397e-11	2.6987e-09	1.52258
chr8:2078049-2078427	MYOM2	1.21513	2.01625e-15	1.04921e-11	-0.0724829
chr11:66049750-66050229	CNIH2	1.21507	5.66438e-06	3.04819e-05	-0.604886
chr19:36909281-36909854	ZFP82	1.21485	1.76667e-08	2.55015e-07	-0.205218
chr5:36875927-36877660	NIPBL-AS1	1.21476	3.34937e-09	7.02793e-08	Not available
chr12:32908374-32908981	YARS2	1.21448	9.17834e-05	0.000335111	-0.169912
chr19:48965002-48965792	KCNJ14	1.21446	2.40484e-10	1.04068e-08	0.148275
chr1:240656253-240656720	GREM2	1.21445	0.000573936	0.00166386	0.524131
chr19:49575129-49576076	KCNA7	1.21425	5.50262e-07	4.21712e-06	-0.0756369
chr10:134941925-134943001	ADGRA1	1.21419	8.19518e-06	4.17073e-05	Not available
chr16:89245619-89245960	CDH15	1.21405	1.76667e-08	2.55015e-07	0.114927
chr19:35645597-35646047	FXYD5	1.2136	3.20623e-11	2.41803e-09	0.130068
chr17:36665988-36667234	ARHGAP23	1.21345	2.35721e-05	0.000103057	-0.125531
chr17:57298305-57298645	GDPD1	1.21343	1.46345e-11	1.4575e-09	0.00096522
chr5:126853265-126853925	PRRC1	1.21328	2.26489e-07	1.99846e-06	-0.0805001
chr12:119591856-119592176	SRRM4	1.21277	2.84717e-06	1.70494e-05	0.226432
chr22:50699469-50700358	MAPK12	1.21263	1.08944e-13	6.47907e-11	0.163289
chr9:139738276-139744618	PHPT1	1.21258	0.000124463	0.000437247	0.152441
chr5:54830148-54831120	RNF138P1	1.2125	1.56663e-07	1.48562e-06	0.12982
chr20:388472-389342	RBCK1	1.21224	3.07794e-06	1.81906e-05	0.107598
chr11:82443435-82444976	FAM181B	1.21201	1.45463e-09	3.81817e-08	1.63208
chr17:80740534-80740929	TBCD	1.21197	6.57324e-06	3.45249e-05	-0.259155
chr3:52188271-52189037	POC1A	1.21192	8.87476e-08	9.31089e-07	-0.0898629
chr17:39019387-39020101	KRT12	1.21184	4.93049e-08	5.78839e-07	-1.16419
chr1:33207636-33207874	KIAA1522	1.21173	5.93523e-09	1.0818e-07	-0.517751
chr3:13679067-13679336	FBLN2	1.21164	2.48044e-07	2.15126e-06	0.537338
chr9:33166700-33167934	B4GALT1-AS1	1.21162	2.9707e-07	2.50955e-06	Not available
chr16:334444-334764	PDIA2	1.21101	4.93049e-08	5.78839e-07	-2.83038
chr9:130953519-130954251	CIZ1	1.21092	4.46156e-08	5.3495e-07	0.0668801
chr10:104614000-104614326	BORCS7	1.2107	4.46156e-08	5.3495e-07	Not available
chr14:105952603-105954296	CRIP1	1.21063	1.76667e-08	2.55015e-07	-0.250862
chr12:49420031-49420292	KMT2D	1.21025	0.000140313	0.000484589	Not available
chr1:151103685-151106100	SEMA6C	1.20955	2.98038e-09	6.50962e-08	-0.496313
chr3:172468372-172468845	ECT2	1.20946	7.81456e-10	2.45339e-08	0.447395
chr11:128419198-128419513	ETS1	1.20944	1.71915e-07	1.60611e-06	0.448386
chr19:50037078-50037670	RCN3	1.20874	1.13757e-09	3.21281e-08	0.294568
chr11:19138497-19139216	ZDHHC13	1.20847	5.25536e-06	2.85839e-05	-0.17991
chr16:67571252-67572728	FAM65A	1.20804	2.1799e-08	2.99305e-07	0.344287
chr7:30174230-30176169	MTURN	1.20757	1.76667e-08	2.55015e-07	Not available
chr16:4802409-4802787	ZNF500	1.20756	1.27797e-06	8.5948e-06	-0.0692822
chr17:26684165-26684875	POLDIP2	1.20744	2.40484e-10	1.04068e-08	0.0303775
chr2:232120775-232121067	ARMC9	1.20729	1.42809e-08	2.17293e-07	0.0946709
chr3:179168735-179169593	GNB4	1.20714	1.00465e-09	2.92063e-08	0.363951
chr17:57696654-57697280	CLTC	1.20697	0.00011028	0.000393397	-0.117919
chr16:30661983-30663253	PRR14	1.20689	3.73397e-11	2.6987e-09	-0.0566971
chr10:134973510-134974311	KNDC1	1.20649	4.93049e-08	5.78839e-07	0.916678
chr11:66627530-66627732	LRFN4	1.20569	3.59301e-06	2.07343e-05	-0.313024
chr16:57415974-57416338	CX3CL1	1.20518	3.14718e-10	1.27201e-08	0.450682
chr22:37447689-37448238	KCTD17	1.20503	2.35364e-11	1.96751e-09	0.650606
chr5:848389-848770	ZDHHC11	1.20485	1.91707e-06	1.21325e-05	-0.322494
chr8:121137099-121137778	COL14A1	1.20417	3.82405e-12	6.31727e-10	-0.538862
chr6:39760066-39760426	DAAM2	1.20412	3.76565e-15	1.17264e-11	0.500176
chr3:100119504-100120857	TOMM70A	1.20397	1.13757e-09	3.21281e-08	0.0220471
chr7:96338816-96339277	SHFM1	1.20382	8.29266e-09	1.42067e-07	-0.223829
chr19:58570393-58571779	ZNF135	1.20371	2.08989e-09	5.05238e-08	-0.137987
chr13:44453207-44454295	LACC1	1.2036	3.2942e-08	4.15568e-07	Not available
chr10:70748435-70749334	KIAA1279	1.20346	1.13757e-09	3.21281e-08	0.186839
chr8:82754054-82754476	SNX16	1.20276	1.88556e-07	1.72899e-06	-0.222299
chr1:44435409-44436114	DPH2	1.20271	1.07483e-07	1.08869e-06	-0.412986
chr13:42621745-42623038	DGKH	1.20234	8.43123e-07	6.03494e-06	0.527253
chr3:64008883-64009293	PSMD6	1.20213	8.43123e-07	6.03494e-06	0.13144
chr3:49141934-49142373	QARS	1.20178	1.38573e-10	7.0696e-09	-0.165146
chr2:71680558-71681276	DYSF	1.2013	4.10144e-10	1.52177e-08	0.0188974
chr19:13112170-13112809	NFIX	1.20116	7.81456e-10	2.45339e-08	-0.251924
chr1:214724104-214725056	PTPN14	1.20109	2.40484e-10	1.04068e-08	0.0394122
chr3:119298284-119298983	ADPRH	1.20082	8.81412e-06	4.43798e-05	0.565604
chr12:8373952-8374189	FAM90A1	1.20079	5.92222e-13	1.89648e-10	-0.622397
chr19:2321581-2321990	LSM7	1.20016	9.17834e-05	0.000335111	-0.101484
chr9:135905412-135906550	GTF3C5	1.20002	4.73179e-09	9.15355e-08	0.228322
chr1:27481345-27481742	SLC9A1	1.2	5.93523e-09	1.0818e-07	-0.22852
chr2:61765406-61766091	XPO1	1.19967	7.74833e-07	5.62152e-06	0.00220957
chr16:4659348-4659613	UBALD1	1.19958	1.29899e-07	1.2718e-06	Not available
chr1:45792419-45793301	HPDL	1.19933	6.57324e-06	3.45249e-05	-0.362544
chr16:587567-588172	CAPN15	1.19915	1.28693e-09	3.5062e-08	Not available
chr2:131797362-131798088	ARHGEF4	1.19879	1.67135e-05	7.64427e-05	-0.167361
chr15:28982669-28983497	WHAMMP2	1.19811	0.000211625	0.00069326	Not available
chr8:10697016-10697634	PINX1	1.1981	2.74907e-11	2.18404e-09	-0.165248
chr3:187387914-187388176	SST	1.19796	1.67135e-05	7.64427e-05	-1.15516
chr14:105608147-105608475	JAG2	1.1979	3.55107e-07	2.91465e-06	-0.403658
chr3:122296612-122296828	PARP15	1.19784	9.97e-07	6.94763e-06	-0.0120016
chr11:98891543-98891821	CNTN5	1.1977	1.28693e-09	3.5062e-08	0.589657
chr18:60051869-60052387	TNFRSF11A	1.19724	8.62859e-05	0.000317771	0.155978
chr19:11909402-11909841	ZNF491	1.1971	2.41917e-08	3.24452e-07	0.154363
chr8:29194599-29194924	DUSP4	1.19669	9.17834e-05	0.000335111	0.618769
chr5:139060555-139060934	CXXC5	1.19658	2.41917e-08	3.24452e-07	-0.0113944
chr9:34989555-34989875	DNAJB5	1.19656	1.76667e-08	2.55015e-07	0.183495
chr19:18108894-18109272	KCNN1	1.19649	8.19518e-06	4.17073e-05	0.420685
chr1:53067880-53068608	GPX7	1.1963	1.0943e-05	5.34189e-05	0.13142
chr6:1311068-1314220	FOXQ1	1.19584	1.13757e-09	3.21281e-08	0.839662
chr11:72301302-72301746	PDE2A	1.19539	1.17532e-05	5.67223e-05	0.0187686
chr1:3566445-3569636	TP73	1.19505	4.67498e-10	1.67199e-08	-0.156375
chr5:1073560-1074023	SLC12A7	1.19404	6.63998e-09	1.18331e-07	0.081965
chr4:7069098-7070402	GRPEL1	1.19362	8.19518e-06	4.17073e-05	-0.347273
chr1:184005359-184006766	COLGALT2	1.1935	4.01924e-05	0.000163783	Not available
chr20:62328013-62328558	TNFRSF6B	1.19326	3.2942e-08	4.15568e-07	0.207662
chr9:86431954-86433094	GKAP1	1.19321	1.67135e-05	7.64427e-05	-0.110532
chr6:170703521-170703766	FAM120B	1.19318	8.10944e-05	0.000300727	0.183621
chr11:75139454-75139817	KLHL35	1.19311	2.48044e-07	2.15126e-06	0.0550574
chr13:33160284-33160913	PDS5B	1.19255	0.000393211	0.00119502	-0.0371291
chr19:4446011-4446629	UBXN6	1.19198	1.15137e-08	1.84636e-07	0.0546617
chr20:60877499-60879008	ADRM1	1.19185	2.10832e-13	1.02057e-10	-0.0479549
chr10:15412419-15413040	FAM171A1	1.19176	1.29899e-07	1.2718e-06	-0.481399
chr1:9711780-9713001	PIK3CD-AS1	1.19164	2.98038e-09	6.50962e-08	Not available
chr16:1796810-1797229	MAPK8IP3	1.19156	2.35427e-09	5.49991e-08	-0.226269
chr1:7022001-7022308	CAMTA1	1.19133	1.38707e-06	9.20367e-06	-0.601644
chr2:220143879-220144633	DNAJB2	1.19101	2.07652e-06	1.29681e-05	0.068438
chr14:50319426-50319632	NEMF	1.1908	9.25763e-09	1.53666e-07	Not available
chr19:9648934-9649410	ZNF426	1.19076	1.08348e-06	7.46033e-06	-0.282267
chr1:25572966-25574521	RSRP1	1.19044	1.13757e-09	3.21281e-08	Not available
chr19:58070553-58071273	ZNF550	1.19035	7.81456e-10	2.45339e-08	-0.227414
chr22:36718450-36718760	MYH9	1.19015	6.30866e-05	0.000241743	-0.0446791
chr11:64018435-64019377	PLCB3	1.19001	1.38707e-06	9.20367e-06	0.0401782
chr5:67584213-67584451	PIK3R1	1.18979	1.45463e-09	3.81817e-08	-0.118104
chr14:105936264-105936558	MTA1	1.18971	6.63151e-08	7.38155e-07	-0.0375154
chr16:19729194-19729896	KNOP1	1.18946	1.96306e-08	2.76088e-07	Not available
chr4:110650701-110651385	PLA2G12A	1.18895	3.32615e-06	1.94696e-05	-0.382073
chr19:42497819-42498560	ATP1A3	1.18886	2.1799e-08	2.99305e-07	0.844473
chr1:1396085-1396338	ATAD3C	1.18875	2.98038e-09	6.50962e-08	-0.337856
chr13:48611646-48612268	NUDT15	1.18858	2.24833e-06	1.38869e-05	0.147654
chr20:35060057-35060262	DLGAP4	1.18804	1.17532e-05	5.67223e-05	-0.0981906
chr11:534691-537718	HRAS	1.18745	6.63151e-08	7.38155e-07	0.0508612
chr6:4021444-4022004	PRPF4B	1.18703	0.000148918	0.000510833	-0.236315
chr3:114865436-114867124	ZBTB20	1.18677	1.76916e-06	1.12926e-05	-0.197804
chr16:18812387-18813399	ARL6IP1	1.18659	8.05774e-08	8.60995e-07	-0.25834
chr19:42729416-42730361	ZNF526	1.18594	3.87974e-07	3.14841e-06	-0.02184
chr2:233272404-233272700	ALPPL2	1.18576	1.50487e-06	9.85337e-06	-1.12693
chr18:21594013-21595464	TTC39C	1.18535	2.35427e-09	5.49991e-08	-0.168357
chr10:6262647-6262871	PFKFB3	1.18531	2.74907e-11	2.18404e-09	-0.245308
chr14:77491938-77495276	IRF2BPL	1.18493	4.6247e-07	3.65187e-06	Not available
chr15:34393814-34394264	EMC7	1.18418	3.29804e-05	0.000138071	Not available
chr16:4400955-4401572	PAM16	1.18368	4.22022e-09	8.42223e-08	Not available
chr9:127962543-127963125	RABEPK	1.18351	0.000140313	0.000484589	-0.0654755
chr11:47198027-47198885	ARFGAP2	1.1831	4.6247e-07	3.65187e-06	0.192398
chr5:80597320-80597734	ZCCHC9	1.1826	1.76916e-06	1.12926e-05	0.0187749
chr5:140615391-140616353	PCDHB18P	1.18226	1.15137e-08	1.84636e-07	Not available
chr17:67322709-67323837	ABCA5	1.18207	0.000827686	0.00229313	0.136047
chr6:44213695-44215707	HSP90AB1	1.18144	1.27797e-06	8.5948e-06	-0.142887
chr11:117186344-117186979	BACE1	1.18115	5.30141e-09	9.94134e-08	0.3614
chr19:39322264-39322574	ECH1	1.18056	1.76667e-08	2.55015e-07	-0.101492
chr17:42030173-42030941	PYY	1.1805	1.18192e-07	1.17655e-06	0.870138
chr3:51533342-51534260	VPRBP	1.18037	4.6247e-07	3.65187e-06	-0.199733
chr1:16766998-16767803	NECAP2	1.18029	1.88556e-07	1.72899e-06	-0.0557327
chr2:18765745-18766180	NT5C1B	1.18015	1.45463e-09	3.81817e-08	-0.16122
chr16:86599355-86602649	FOXC2-AS1	1.18008	0.000199721	0.000659975	Not available
chr5:33936168-33938309	RXFP3	1.17991	2.41917e-08	3.24452e-07	0.616826
chr9:127020249-127020741	NEK6	1.17974	3.64686e-08	4.49967e-07	0.29697
chr22:50984972-50988141	KLHDC7B	1.17873	1.20386e-10	6.37619e-09	-1.43678
chr18:10525841-10526433	NAPG	1.17864	2.88618e-05	0.000123081	-0.305779
chr2:219255949-219256210	SLC11A1	1.17809	2.01201e-11	1.75966e-09	0.0528336
chr12:8184964-8185616	FOXJ2	1.17802	9.17036e-07	6.48153e-06	-0.00363766
chr1:161136001-161136686	PPOX	1.17784	4.03488e-08	4.91146e-07	0.24148
chr7:794217-794582	DNAAF5	1.17751	3.07794e-06	1.81906e-05	Not available
chr5:134870740-134872051	NEUROG1	1.17717	1.71733e-11	1.58169e-09	0.853724
chr11:61658569-61659592	FADS3	1.17699	4.57866e-05	0.000182786	-0.0831875
chr2:242757389-242757730	NEU4	1.17697	8.96717e-12	1.06052e-09	-1.71152
chr19:10535139-10535507	PDE4A	1.17651	9.25763e-09	1.53666e-07	0.563193
chr2:237071794-237078762	GBX2	1.17647	3.64686e-08	4.49967e-07	-1.1691
chr1:8403697-8404102	SLC45A1	1.17646	4.87411e-06	2.68612e-05	-0.00992241
chr19:11925086-11925546	ZNF440	1.17631	1.96306e-08	2.76088e-07	-0.024724
chr7:100449772-100450617	SLC12A9	1.17587	5.66438e-06	3.04819e-05	-0.0946886
chr12:132689880-132690197	GALNT9	1.17569	6.01105e-08	6.8e-07	0.244465
chr1:246783197-246783917	CNST	1.17483	5.50262e-07	4.21712e-06	-0.133419
chr16:85644947-85649027	GSE1	1.1747	1.45463e-09	3.81817e-08	Not available
chr8:144416712-144417054	TOP1MT	1.17464	4.6247e-07	3.65187e-06	0.207012
chr4:788825-789738	CPLX1	1.1742	1.56663e-07	1.48562e-06	0.0407633
chr3:69434926-69435583	FRMD4B	1.17408	3.07794e-06	1.81906e-05	0.0353322
chr20:62338659-62340274	ARFRP1	1.17398	1.5889e-08	2.36404e-07	-0.0435051
chr6:158013812-158014256	ZDHHC14	1.17356	4.73179e-09	9.15355e-08	-0.00484063
chr7:101005899-101007443	COL26A1	1.17354	5.50262e-07	4.21712e-06	Not available
chr1:151042870-151043537	GABPB2	1.17343	1.632e-06	1.05661e-05	0.406082
chr9:114937020-114937824	MIR3134	1.17309	1.08348e-06	7.46033e-06	Not available
chr3:197354106-197355165	LOC220729	1.17289	1.27797e-06	8.5948e-06	0.37612
chr15:66789933-66790248	SNAPC5	1.17253	1.96306e-08	2.76088e-07	0.0805335
chr8:56685492-56686207	TMEM68	1.17226	1.88556e-07	1.72899e-06	-0.126096
chr16:12662362-12662677	SNX29	1.17217	2.26489e-07	1.99846e-06	-0.356412
chr12:96640797-96641167	ELK3	1.17206	2.09876e-10	9.47631e-09	-0.101501
chr15:43985845-43986457	CKMT1A	1.17202	2.97386e-08	3.81868e-07	0.185293
chr13:27131568-27132677	WASF3	1.17143	2.07652e-06	1.29681e-05	-0.800742
chr21:46359647-46360423	LINC01547	1.17128	0.000237415	0.00076712	Not available
chr3:184429366-184429907	MAGEF1	1.17124	9.25763e-09	1.53666e-07	1.28574
chr19:12991690-12992508	DNASE2	1.17086	1.46345e-11	1.4575e-09	0.372424
chr7:154542059-154542348	DPP6	1.1707	4.73179e-09	9.15355e-08	-0.21395
chr9:107688769-107689046	ABCA1	1.17032	1.88556e-07	1.72899e-06	0.723877
chr11:17098839-17099506	RPS13	1.17017	9.17036e-07	6.48153e-06	-0.0834173
chr12:56472792-56474393	ERBB3	1.16984	1.38573e-10	7.0696e-09	-0.68814
chr1:175161900-175162364	KIAA0040	1.16941	4.22022e-09	8.42223e-08	0.0859093
chr10:63662886-63663299	ARID5B	1.16936	3.14718e-10	1.27201e-08	0.0140352
chr17:66131393-66131872	LINC00674	1.16906	0.000393211	0.00119502	Not available
chr5:73935725-73937551	HEXB	1.16888	1.45324e-05	6.80217e-05	0.288594
chr3:40350857-40351832	EIF1B	1.16885	2.07652e-06	1.29681e-05	-0.17629
chr11:69489754-69490329	ORAOV1	1.16862	0.000251366	0.000805198	0.357744
chr8:65290108-65290946	MIR124-2HG	1.16818	8.86458e-10	2.67803e-08	Not available
chr3:31573302-31575282	STT3B	1.16765	3.34937e-09	7.02793e-08	-0.161091
chr22:37769170-37771587	ELFN2	1.16747	6.57324e-06	3.45249e-05	1.54769
chr1:197871588-197872299	C1orf53	1.16681	6.77456e-11	4.18435e-09	-0.223439
chr19:59086697-59087299	CENPBD1P1	1.16617	1.15137e-08	1.84636e-07	Not available
chr11:69517840-69519929	FGF19	1.16597	2.97386e-08	3.81868e-07	1.89212
chr1:8395343-8395635	SLC45A1	1.16532	9.17036e-07	6.48153e-06	-0.00992241
chr2:10952402-10953384	PDIA6	1.16532	1.64276e-09	4.16494e-08	-0.21354
chr6:144507826-144508697	STX11	1.16473	2.9707e-07	2.50955e-06	0.590723
chr1:18152378-18152842	ACTL8	1.16459	3.07794e-06	1.81906e-05	0.547915
chr8:1617605-1617869	DLGAP2	1.16369	4.22022e-09	8.42223e-08	-0.0456432
chr11:63438301-63439314	ATL3	1.16266	2.41917e-08	3.24452e-07	0.0951537
chr16:27214772-27215678	KDM8	1.16248	3.20623e-11	2.41803e-09	Not available
chr7:1587240-1587693	TMEM184A	1.16247	1.82963e-10	8.51983e-09	-0.181306
chr17:41477270-41477482	ARL4D	1.16189	8.67729e-14	5.82638e-11	-0.128333
chr5:179224732-179224985	MGAT4B	1.16173	6.72033e-05	0.000255262	-0.0648604
chr1:27675919-27678016	SYTL1	1.16161	1.5932e-10	7.67647e-09	-0.407664
chr1:205038784-205039153	CNTN2	1.16104	1.76667e-08	2.55015e-07	1.09084
chr12:124118097-124118479	EIF2B1	1.16081	7.61933e-05	0.000285297	-0.16637
chr7:2019763-2020100	MAD1L1	1.16072	1.01851e-05	5.01665e-05	-0.260475
chr2:9983263-9983901	TAF1B	1.16064	5.99817e-07	4.54007e-06	0.0713474
chr12:9800543-9800852	LOC374443	1.16028	1.50487e-06	9.85337e-06	0.0348305
chr20:2632678-2633690	MIR1292	1.15993	8.67729e-14	5.82638e-11	Not available
chr1:11596382-11596622	PTCHD2	1.15946	7.83651e-11	4.68727e-09	-0.571699
chr13:113705500-113705778	MCF2L	1.15936	2.75255e-10	1.14818e-08	0.640905
chr2:160760604-160761452	LY75-CD302	1.15923	3.32615e-06	1.94696e-05	Not available
chr7:616561-616846	PRKAR1B	1.1584	1.07483e-07	1.08869e-06	0.147916
chr1:215256051-215256636	KCNK2	1.15806	5.66438e-06	3.04819e-05	-0.0199279
chr6:71665360-71667132	B3GAT2	1.15798	4.93049e-08	5.78839e-07	-0.00358897
chr11:1247830-1248140	MUC5B	1.15787	6.63151e-08	7.38155e-07	-0.651547
chr17:79846204-79846486	ALYREF	1.15723	1.29899e-07	1.2718e-06	Not available
chr11:70049099-70049806	FADD	1.15723	4.23686e-07	3.39716e-06	0.43326
chr11:89224416-89224718	NOX4	1.15701	1.28271e-08	1.99998e-07	0.608539
chr9:69380679-69382408	ANKRD20A4	1.15679	1.79149e-05	8.11357e-05	-0.188261
chr2:178257227-178257892	LOC100130691	1.15646	1.18192e-07	1.17655e-06	0.392415
chr8:62626556-62627511	MIR4470	1.15644	0.000573936	0.00166386	Not available
chr10:118387017-118387476	PNLIPRP2	1.15642	3.55107e-07	2.91465e-06	0.989539
chr2:217277037-217277557	SMARCAL1	1.15638	0.000333116	0.00103382	0.0243699
chr6:46655262-46656738	TDRD6	1.15617	0.000140313	0.000484589	0.68953
chr1:212606105-212606844	NENF	1.15579	0.000103763	0.000372511	0.219804
chr4:5021003-5021329	CYTL1	1.15574	2.41917e-08	3.24452e-07	-0.105581
chr8:28351456-28352560	FZD3	1.15556	1.82963e-10	8.51983e-09	0.560636
chr19:12865419-12865825	BEST2	1.155	6.10301e-06	3.24729e-05	0.619663
chr19:5096559-5096857	KDM4B	1.15488	2.48044e-07	2.15126e-06	0.129699
chr19:5827754-5828405	NRTN	1.1547	3.59301e-06	2.07343e-05	-0.693183
chr1:182359697-182361563	GLUL	1.15447	1.07483e-07	1.08869e-06	0.243181
chr6:17600382-17601397	FAM8A1	1.15402	1.01851e-05	5.01665e-05	-0.189173
chr19:30015781-30021367	VSTM2B	1.1538	2.06705e-07	1.85776e-06	0.667725
chr19:13198699-13198999	NFIX	1.15352	1.0943e-05	5.34189e-05	-0.251924
chr1:109102538-109103212	FAM102B	1.15343	1.17532e-05	5.67223e-05	0.167808
chr21:42213510-42213946	DSCAM	1.15298	4.46156e-08	5.3495e-07	0.418315
chr1:247334820-247335382	ZNF124	1.15262	7.81456e-10	2.45339e-08	-0.209644
chr1:228593811-228594713	TRIM11	1.15231	7.15677e-05	0.000270115	-0.0879813
chr17:80737542-80737774	TBCD	1.15189	3.64686e-08	4.49967e-07	-0.259155
chr2:201981062-201981689	CFLAR	1.15176	0.000211625	0.00069326	-0.13593
chr22:44419824-44420790	PARVB	1.15162	3.87974e-07	3.14841e-06	0.45617
chr9:131709353-131710564	DOLK	1.15097	1.76916e-06	1.12926e-05	0.409357
chr1:27941865-27942324	FGR	1.15083	1.08348e-06	7.46033e-06	0.521963
chr9:138683881-138684094	KCNT1	1.15045	2.63268e-06	1.59254e-05	0.1897
chr1:160175132-160175702	LOC729867	1.15037	1.28271e-08	1.99998e-07	Not available
chr16:27279886-27280243	FLJ21408	1.15012	9.25763e-09	1.53666e-07	Not available
chr8:144601691-144601895	ZC3H3	1.15004	3.64686e-08	4.49967e-07	-0.00898314
chr1:153643318-153643529	ILF2	1.14998	0.000827686	0.00229313	-0.0414088
chr12:51818460-51819166	SLC4A8	1.14974	1.56663e-07	1.48562e-06	-0.262088
chr11:58939046-58940308	DTX4	1.14962	9.97e-07	6.94763e-06	-0.380543
chr20:61442843-61443053	OGFR	1.14958	1.18192e-07	1.17655e-06	0.311458
chr16:1369053-1369525	UBE2I	1.14953	4.03488e-08	4.91146e-07	-0.234284
chr2:27373013-27373214	TCF23	1.14943	4.18794e-06	2.36623e-05	0.206734
chr2:37383901-37384402	EIF2AK2	1.14939	0.000148918	0.000510833	0.523861
chr12:56511861-56512409	ZC3H10	1.1492	1.00465e-09	2.92063e-08	-0.0366298
chr4:155663809-155664315	LRAT	1.14899	2.20198e-05	9.7168e-05	1.55053
chr9:111695774-111696956	FAM206A	1.14885	2.69869e-05	0.000116108	Not available
chr9:139715663-139716441	RABL6	1.14879	8.19518e-06	4.17073e-05	Not available
chr7:142985047-142985810	TMEM139	1.14858	2.68304e-08	3.53018e-07	-2.21036
chr5:133339600-133341509	VDAC1	1.1482	5.66438e-06	3.04819e-05	0.095854
chr11:129993524-129993797	APLP2	1.14781	1.71915e-07	1.60611e-06	0.478732
chr5:128795503-128797417	ADAMTS19-AS1	1.14776	1.5889e-08	2.36404e-07	Not available
chr1:168147963-168148637	TIPRL	1.14769	0.000148918	0.000510833	0.0742784
chr9:140329454-140329710	ENTPD8	1.14683	3.24872e-07	2.70489e-06	-0.966331
chr2:27601341-27601676	ZNF513	1.14651	4.73179e-09	9.15355e-08	-0.00763706
chr17:77812991-77819081	CBX4	1.14596	1.88556e-07	1.72899e-06	0.100465
chr2:8821990-8822739	ID2-AS1	1.14579	7.31194e-08	7.97266e-07	Not available
chr19:5245885-5246095	PTPRS	1.14575	3.34937e-09	7.02793e-08	-0.0675196
chr5:158527374-158527983	LOC101927740	1.14524	5.93523e-09	1.0818e-07	Not available
chr19:6211767-6213128	MLLT1	1.14491	1.26192e-05	6.02449e-05	-0.173831
chr12:52214179-52216138	FIGNL2	1.14485	3.64686e-08	4.49967e-07	0.788149
chr12:56435573-56436406	RPS26	1.14425	2.26489e-07	1.99846e-06	-0.200529
chr19:54023868-54024560	ZNF331	1.14363	6.63151e-08	7.38155e-07	-0.13735
chr19:50979429-50980208	EMC10	1.14359	1.45463e-09	3.81817e-08	Not available
chr19:19639902-19640142	YJEFN3	1.14354	7.11764e-07	5.24067e-06	0.408452
chr22:38004443-38005271	GGA1	1.14333	8.19518e-06	4.17073e-05	-0.188295
chr6:160389832-160390890	IGF2R	1.14326	2.48044e-07	2.15126e-06	0.0970276
chr3:38690409-38691513	SCN5A	1.14292	7.42309e-09	1.3006e-07	0.707689
chr19:17212479-17213332	MYO9B	1.14226	3.24872e-07	2.70489e-06	0.0777892
chr11:77524642-77524844	RSF1	1.14213	0.000103763	0.000372511	0.00649789
chr8:22102303-22103142	MIR320A	1.14203	6.72033e-05	0.000255262	Not available
chr7:158037708-158038048	PTPRN2	1.14195	7.58995e-12	9.81272e-10	0.32722
chr19:2424005-2427983	TIMM13	1.14194	1.27797e-06	8.5948e-06	-0.160801
chr2:97202313-97203787	ARID5A	1.14147	3.07794e-06	1.81906e-05	0.24551
chr1:115397448-115397942	SYCP1	1.14102	7.15677e-05	0.000270115	1.7321
chr1:214776256-214776935	CENPF	1.14075	3.55107e-07	2.91465e-06	-0.0341972
chr11:61275825-61277329	MIR4488	1.14055	2.35364e-11	1.96751e-09	Not available
chr20:62046269-62046583	KCNQ2	1.14042	8.05774e-08	8.60995e-07	-0.444689
chr10:7213842-7214103	SFMBT2	1.14031	3.55107e-07	2.91465e-06	-0.17736
chr16:28961913-28962791	NFATC2IP	1.14019	6.63151e-08	7.38155e-07	-0.161428
chr20:17296125-17296531	PCSK2	1.14017	8.62859e-05	0.000317771	1.23057
chr6:41773954-41774420	USP49	1.14015	1.26192e-05	6.02449e-05	-0.336568
chr16:67196792-67199988	FBXL8	1.14009	2.26489e-07	1.99846e-06	0.195627
chr12:6602360-6602586	MRPL51	1.13993	1.18192e-07	1.17655e-06	-0.194691
chr3:11746577-11746824	VGLL4	1.1397	1.18192e-07	1.17655e-06	-0.205065
chr6:36355277-36356016	ETV7	1.13968	3.87974e-07	3.14841e-06	0.0794277
chr6:168918596-168918902	SMOC2	1.13964	8.86458e-10	2.67803e-08	1.49959
chr20:43538616-43539060	PABPC1L	1.13928	7.42309e-09	1.3006e-07	-0.0061511
chr1:36614855-36615462	TRAPPC3	1.13853	1.42809e-08	2.17293e-07	-0.198076
chr11:111169304-111170428	COLCA2	1.13847	5.40803e-12	7.71015e-10	Not available
chr11:118272261-118272546	LOC100131626	1.13844	5.04314e-11	3.28041e-09	Not available
chr17:17603583-17604147	RAI1	1.1383	1.64276e-09	4.16494e-08	-0.00186181
chr11:67159170-67159971	RAD9A	1.13807	3.07794e-06	1.81906e-05	-0.388454
chr2:63815200-63816110	WDPCP	1.13797	1.82963e-10	8.51983e-09	Not available
chr2:48844751-48844985	STON1-GTF2A1L	1.1377	5.32343e-10	1.82549e-08	Not available
chr1:45265534-45266783	PLK3	1.1377	5.44558e-08	6.28324e-07	-0.510639
chr5:1483763-1484069	LPCAT1	1.1376	0.000438625	0.0013148	0.181523
chr5:139725530-139726234	HBEGF	1.13753	3.24872e-07	2.70489e-06	-0.411851
chr2:228028679-228029733	COL4A4	1.13739	1.42691e-07	1.37569e-06	0.515102
chr20:48598959-48599657	SNAI1	1.13736	4.57866e-05	0.000182786	0.251218
chr1:226186803-226187336	SDE2	1.13727	1.28693e-09	3.5062e-08	Not available
chr1:200589552-200590124	KIF14	1.13726	1.50487e-06	9.85337e-06	-0.180415
chr12:132827375-132827725	GALNT9	1.1371	1.15137e-08	1.84636e-07	0.244465
chr2:12856625-12859019	TRIB2	1.13702	8.05774e-08	8.60995e-07	0.256947
chr17:29814614-29815662	RAB11FIP4	1.13696	2.63268e-06	1.59254e-05	0.193283
chr1:243264940-243265196	LINC01347	1.1368	0.000132169	0.000459741	Not available
chr22:41842383-41843919	TOB2	1.13624	0.000916969	0.0025091	-0.244659
chr5:137681061-137681274	FAM53C	1.13622	1.82963e-10	8.51983e-09	0.0646268
chr6:11093587-11094667	SMIM13	1.13604	2.1799e-08	2.99305e-07	Not available
chr20:62809870-62810371	MYT1	1.13566	3.64686e-08	4.49967e-07	0.014056
chr4:3767072-3769789	ADRA2C	1.13524	1.45463e-09	3.81817e-08	1.43516
chr17:21030056-21030814	DHRS7B	1.13511	6.78261e-15	1.28345e-11	0.0198987
chr8:145101631-145101834	SPATC1	1.13505	7.07717e-06	3.67452e-05	0.225561
chr2:64245934-64246893	VPS54	1.13496	2.64995e-09	5.89933e-08	0.133888
chr17:43238260-43239233	HEXIM2	1.13461	3.34937e-09	7.02793e-08	-0.0786058
chr10:4868125-4868949	AKR1E2	1.1345	9.76934e-08	1.00767e-06	-0.166735
chr5:88179866-88180258	MEF2C-AS1	1.13448	2.74907e-11	2.18404e-09	Not available
chr3:12598391-12599051	MKRN2	1.13438	2.75255e-10	1.14818e-08	-0.118316
chr15:55879792-55881228	PYGO1	1.13422	1.5889e-08	2.36404e-07	0.696691
chr6:27841001-27841244	HIST1H4L	1.13415	1.46345e-11	1.4575e-09	-0.04771
chr3:57678339-57678938	DENND6A	1.13399	3.52387e-05	0.000146201	Not available
chr17:40821935-40823573	PLEKHH3	1.13393	2.1799e-08	2.99305e-07	-0.316553
chr7:158621005-158622747	ESYT2	1.13377	9.76934e-08	1.00767e-06	-0.342206
chr6:170067846-170068179	WDR27	1.1336	1.27797e-06	8.5948e-06	0.231411
chr16:68278870-68279628	PLA2G15	1.13323	0.000124463	0.000437247	0.198681
chr7:1543280-1544399	INTS1	1.13303	3.07794e-06	1.81906e-05	-0.138443
chr10:88728039-88728720	ADIRF	1.13297	1.42809e-08	2.17293e-07	Not available
chr3:81810315-81810953	GBE1	1.13241	2.1799e-08	2.99305e-07	-0.101273
chr9:25677494-25678684	TUSC1	1.13231	2.52258e-05	0.00010939	0.33658
chr17:122796-123426	RPH3AL	1.13225	2.9707e-07	2.50955e-06	-1.52941
chr9:71939501-71940679	FAM189A2	1.13219	2.64995e-09	5.89933e-08	-0.297919
chr1:2983925-2987962	LINC00982	1.13212	3.14718e-10	1.27201e-08	Not available
chr11:8190226-8190671	RIC3	1.13179	6.63151e-08	7.38155e-07	0.855598
chr21:46686907-46687121	POFUT2	1.13149	9.97e-07	6.94763e-06	0.255731
chr22:24819537-24820810	ADORA2A	1.1312	1.45463e-09	3.81817e-08	0.516524
chr10:124134088-124134933	PLEKHA1	1.13059	1.04462e-10	5.70704e-09	-0.337867
chr14:77941993-77942316	ISM2	1.13051	2.68304e-08	3.53018e-07	-0.242543
chr7:4802762-4803020	FOXK1	1.13046	2.48044e-07	2.15126e-06	0.126058
chr9:140195501-140197475	NRARP	1.13028	8.86458e-10	2.67803e-08	-0.133823
chr20:2729997-2730797	EBF4	1.13018	5.25536e-06	2.85839e-05	0.853623
chr7:27190274-27191115	HOXA-AS3	1.13006	5.25536e-06	2.85839e-05	Not available
chr16:790626-791332	NARFL	1.12987	3.24872e-07	2.70489e-06	-0.12532
chr1:33745741-33745990	ZNF362	1.12978	0.000132169	0.000459741	-0.0361102
chr7:39833494-39833725	LINC00265	1.12946	5.40803e-12	7.71015e-10	Not available
chr6:30038881-30039477	RNF39	1.12926	1.04462e-10	5.70704e-09	-0.954289
chr11:86382695-86383586	ME3	1.12882	1.82963e-10	8.51983e-09	0.0593239
chr4:77507077-77507339	SHROOM3	1.12861	2.52258e-05	0.00010939	0.245386
chr18:74770351-74770590	MBP	1.12836	4.6247e-07	3.65187e-06	-0.0363966
chr1:27687024-27687743	MAP3K6	1.12815	4.87411e-06	2.68612e-05	-0.108169
chr5:159797388-159797697	C1QTNF2	1.12801	1.55874e-05	7.22289e-05	0.57412
chr2:74641733-74643350	C2orf81	1.12764	5.99817e-07	4.54007e-06	-1.08129
chr17:72209669-72210290	TTYH2	1.12756	3.52387e-05	0.000146201	0.116989
chr12:124788559-124788884	ZNF664-FAM101A	1.12686	1.13757e-09	3.21281e-08	Not available
chr13:20989007-20989836	CRYL1	1.12646	3.73397e-11	2.6987e-09	0.764229
chr18:3247293-3248257	MYL12A	1.12616	6.72033e-05	0.000255262	-0.340138
chr16:28833904-28835873	ATXN2L	1.12613	4.34249e-11	2.98313e-09	0.00318613
chr16:729438-735815	STUB1	1.12567	5.40803e-12	7.71015e-10	-0.189522
chr19:5694382-5694848	LONP1	1.12534	1.07483e-07	1.08869e-06	0.071366
chr9:139606300-139607433	FAM69B	1.12521	0.000148918	0.000510833	1.00084
chr17:78939963-78940182	RPTOR	1.12505	0.000672418	0.00191181	-0.247758
chr3:49967121-49967472	MON1A	1.12502	3.34937e-09	7.02793e-08	-0.131938
chr17:36728633-36729284	SRCIN1	1.12497	1.35443e-05	6.40884e-05	0.594275
chr11:122753386-122753951	C11orf63	1.1248	2.35427e-09	5.49991e-08	1.21477
chr19:1007551-1012222	GRIN3B	1.12478	1.03277e-08	1.68473e-07	-0.464203
chr3:119120847-119121138	ARHGAP31	1.12475	1.38707e-06	9.20367e-06	0.799688
chr19:30865683-30866490	ZNF536	1.1245	8.29266e-09	1.42067e-07	0.388832
chr16:68118564-68119986	NFATC3	1.12448	1.07483e-07	1.08869e-06	-0.0771207
chr6:126080334-126080831	HEY2	1.12416	9.17036e-07	6.48153e-06	0.0678045
chr5:1060584-1060809	SLC12A7	1.12369	1.5932e-10	7.67647e-09	0.081965
chr11:1592498-1592810	DUSP8	1.12368	1.03277e-08	1.68473e-07	-0.248675
chr4:88928480-88929659	PKD2	1.12348	1.15137e-08	1.84636e-07	0.255883
chr17:60142247-60143516	MED13	1.12346	1.29899e-07	1.2718e-06	-0.0791938
chr1:235324264-235324717	RBM34	1.12329	1.03277e-08	1.68473e-07	0.107488
chr11:123611898-123612545	ZNF202	1.1231	1.5889e-08	2.36404e-07	-0.0454693
chr7:2742273-2742546	AMZ1	1.12301	4.51885e-06	2.51632e-05	-1.10795
chr2:179278327-179278669	LOC101927027	1.12291	1.96306e-08	2.76088e-07	Not available
chr2:47596629-47597256	EPCAM	1.12288	2.71518e-07	2.32291e-06	0.122061
chr8:9911629-9912633	MSRA	1.12282	1.28271e-08	1.99998e-07	0.257744
chr11:64109822-64110228	CCDC88B	1.12267	1.45324e-05	6.80217e-05	-1.53277
chr19:50119223-50119476	PRR12	1.12262	9.25763e-09	1.53666e-07	0.0195986
chr15:40763162-40764196	CHST14	1.12257	9.97e-07	6.94763e-06	0.266187
chr1:119522385-119522638	TBX15	1.12251	6.05589e-10	1.99136e-08	0.189171
chr21:34638515-34639075	IL10RB-AS1	1.12246	3.59301e-06	2.07343e-05	Not available
chr1:183774193-183774416	RGL1	1.12209	8.05774e-08	8.60995e-07	-0.133288
chr16:30596487-30596900	ZNF785	1.12202	6.10301e-06	3.24729e-05	-0.158486
chr2:74781494-74782685	DOK1	1.12198	2.48044e-07	2.15126e-06	0.49406
chr2:206549599-206551316	NRP2	1.12185	1.18192e-07	1.17655e-06	0.053092
chr7:43288634-43288948	HECW1	1.12157	3.87981e-06	2.21134e-05	0.91343
chr6:135818501-135819160	AHI1	1.12154	4.34249e-11	2.98313e-09	-0.166887
chr19:56196666-56197119	EPN1	1.12114	7.58995e-12	9.81272e-10	0.0658639
chr5:92956320-92957340	MIR2277	1.1211	0.000281553	0.000893237	Not available
chr19:11372679-11373126	DOCK6	1.12089	2.4334e-06	1.48625e-05	0.229967
chr11:68778569-68778851	MRGPRF	1.12089	1.04462e-10	5.70704e-09	0.133529
chr6:11537537-11538929	TMEM170B	1.12074	2.09876e-10	9.47631e-09	-0.0597286
chr11:44330542-44331761	ALX4	1.12068	1.5889e-08	2.36404e-07	0.653374
chr19:10676267-10677064	KRI1	1.12058	1.5889e-08	2.36404e-07	-0.0246276
chr14:102430636-102431898	DYNC1H1	1.1201	7.11764e-07	5.24067e-06	0.201358
chr17:15607552-15608399	ZNF286A	1.11997	7.74833e-07	5.62152e-06	0.169898
chr1:37939723-37940650	LINC01137	1.11994	6.41282e-12	8.6118e-10	Not available
chr20:55839287-55839766	BMP7	1.11984	1.50487e-06	9.85337e-06	0.464373
chr17:27919874-27921105	ANKRD13B	1.11979	0.000188435	0.000627867	0.307008
chr3:11610137-11610370	VGLL4	1.11977	1.05754e-11	1.18988e-09	-0.205065
chr11:71791385-71791960	NUMA1	1.11941	2.97386e-08	3.81868e-07	-0.150739
chr19:40006098-40006626	SELV	1.11925	5.99817e-07	4.54007e-06	-0.0542135
chr9:140612441-140612681	EHMT1	1.11885	5.93523e-09	1.0818e-07	-0.0270038
chr12:49110055-49110881	CCNT1	1.1188	6.05589e-10	1.99136e-08	0.168913
chr13:48892635-48893857	RB1	1.11873	5.20963e-05	0.000204215	0.213073
chr11:100998030-100999774	PGR	1.11861	2.40484e-10	1.04068e-08	-0.508602
chr13:36919737-36921004	SPG20	1.11819	5.99817e-07	4.54007e-06	0.170437
chr10:124907283-124911035	HMX2	1.11776	3.59461e-10	1.39333e-08	-1.18959
chr20:62368955-62371962	LIME1	1.11716	1.55874e-05	7.22289e-05	0.152757
chr3:119041382-119042255	ARHGAP31-AS1	1.11689	1.00465e-09	2.92063e-08	Not available
chr14:105444319-105445225	AHNAK2	1.11668	5.25536e-06	2.85839e-05	-0.0395857
chr1:151253658-151255769	ZNF687	1.11661	9.97e-07	6.94763e-06	0.0819037
chr2:200333687-200334172	SATB2-AS1	1.11642	5.92046e-05	0.000228423	Not available
chr9:17578721-17579804	SH3GL2	1.1164	1.88556e-07	1.72899e-06	0.0739138
chr12:125347784-125348688	SCARB1	1.11624	1.5889e-08	2.36404e-07	-0.199098
chr19:13988204-13988559	NANOS3	1.11604	1.76667e-08	2.55015e-07	-0.60923
chr16:67193546-67194039	FBXL8	1.11568	5.04575e-07	3.93655e-06	0.195627
chr2:21266669-21266961	APOB	1.11561	5.93523e-09	1.0818e-07	-0.481178
chr16:318617-318901	RGS11	1.1154	1.56663e-07	1.48562e-06	0.287209
chr13:113670929-113671191	MCF2L	1.11489	3.24872e-07	2.70489e-06	0.640905
chr10:91460899-91461615	KIF20B	1.1148	0.000188435	0.000627867	-0.060541
chr9:88555701-88556638	NAA35	1.11406	4.46156e-08	5.3495e-07	-0.0313471
chr16:2389706-2392164	ABCA17P	1.11388	1.76667e-08	2.55015e-07	0.485213
chr11:9112461-9113459	SCUBE2	1.11369	8.19518e-06	4.17073e-05	-0.670504
chr16:25268786-25269728	ZKSCAN2	1.11363	2.26489e-07	1.99846e-06	-0.0153066
chr6:36853590-36853927	C6orf89	1.11329	0.000103763	0.000372511	-0.154865
chr9:141014643-141014870	CACNA1B	1.11294	2.26489e-07	1.99846e-06	0.765018
chr4:113066470-113067379	C4orf32	1.11257	2.26489e-07	1.99846e-06	-0.149008
chr6:26021957-26022193	HIST1H4A	1.11241	1.91707e-06	1.21325e-05	-0.663357
chr11:65769397-65770057	BANF1	1.1121	1.5932e-10	7.67647e-09	-0.262023
chr9:5450409-5450629	CD274	1.11188	4.73179e-09	9.15355e-08	0.776636
chr1:214778908-214779709	CENPF	1.11185	2.26489e-07	1.99846e-06	-0.0341972
chr12:119772353-119772594	CCDC60	1.11177	9.17036e-07	6.48153e-06	-0.0356431
chr5:6582882-6583807	LINC01018	1.11176	0.000438625	0.0013148	Not available
chr4:166248454-166249063	MSMO1	1.1117	1.01851e-05	5.01665e-05	Not available
chr1:156338758-156339251	RHBG	1.11141	1.42691e-07	1.37569e-06	-0.197839
chr19:12405197-12405571	ZNF44	1.1113	2.07652e-06	1.29681e-05	0.164988
chr4:183720658-183721739	TENM3	1.11111	3.24872e-07	2.70489e-06	Not available
chr5:79783635-79784145	FAM151B	1.11062	3.07794e-06	1.81906e-05	0.306779
chr21:36260450-36263687	RUNX1	1.11022	5.99817e-07	4.54007e-06	0.0856265
chr1:115880167-115881332	NGF	1.11016	1.15137e-08	1.84636e-07	0.876493
chr1:35734223-35734855	ZMYM4	1.11015	0.000158008	0.000538287	-0.19112
chr9:140941308-140941526	CACNA1B	1.10974	2.41917e-08	3.24452e-07	0.765018
chr11:86667041-86667289	LOC100506368	1.10906	2.4334e-06	1.48625e-05	Not available
chr1:205781870-205783010	SLC41A1	1.10904	7.83651e-11	4.68727e-09	0.111309
chr1:47899661-47900385	FOXD2-AS1	1.10895	1.71733e-11	1.58169e-09	Not available
chr15:74703053-74703255	SEMA7A	1.10893	7.07717e-06	3.67452e-05	0.271625
chr10:26727061-26727992	APBB1IP	1.1087	3.52387e-05	0.000146201	0.742101
chr21:45077671-45079821	HSF2BP	1.10837	1.96306e-08	2.76088e-07	-0.0966763
chr12:51476859-51477552	CSRNP2	1.10816	2.07652e-06	1.29681e-05	0.136632
chr17:59539362-59539834	TBX4	1.10806	2.41917e-08	3.24452e-07	-0.678344
chr17:29298046-29298606	RNF135	1.10789	2.35721e-05	0.000103057	0.000196411
chr2:149895022-149895808	LYPD6B	1.10761	3.87974e-07	3.14841e-06	0.384367
chr3:146187108-146187710	PLSCR2	1.10745	2.20198e-05	9.7168e-05	-1.58738
chr14:55658232-55658550	DLGAP5	1.1073	7.11764e-07	5.24067e-06	-0.0804127
chr4:1803076-1805672	FGFR3	1.10717	1.91707e-06	1.21325e-05	-0.108127
chr13:74708001-74709601	KLF12	1.10707	2.64995e-09	5.89933e-08	0.137513
chr7:6098449-6098982	EIF2AK1	1.10686	3.20623e-11	2.41803e-09	0.164249
chr15:98503534-98504649	ARRDC4	1.10684	1.38707e-06	9.20367e-06	0.140448
chr10:128076155-128077482	ADAM12	1.10642	8.96717e-12	1.06052e-09	1.19712
chr15:77711625-77712910	PEAK1	1.10629	4.23686e-07	3.39716e-06	Not available
chr1:145516038-145516637	GNRHR2	1.10581	2.71518e-07	2.32291e-06	-0.120781
chr4:106816415-106817769	NPNT	1.1055	2.24833e-06	1.38869e-05	-0.736159
chr8:144679237-144681851	TIGD5	1.10536	2.20198e-05	9.7168e-05	-0.0176535
chr12:108154394-108155137	PRDM4	1.10526	0.000158008	0.000538287	0.125523
chr19:9545783-9546302	ZNF266	1.10513	4.73179e-09	9.15355e-08	-0.0320792
chr9:841374-843364	DMRT1	1.10504	1.00465e-09	2.92063e-08	-0.267598
chr12:124901064-124901441	NCOR2	1.10438	2.35427e-09	5.49991e-08	0.0653555
chr12:57609976-57611168	NXPH4	1.10421	2.71518e-07	2.32291e-06	-0.424816
chr2:40006090-40006463	THUMPD2	1.10414	3.34937e-09	7.02793e-08	0.0402745
chr16:84270421-84270857	KCNG4	1.10358	5.30141e-09	9.94134e-08	0.285003
chr7:100033262-100034253	PPP1R35	1.10357	8.10944e-05	0.000300727	Not available
chr6:143999154-143999667	PHACTR2	1.1031	9.05336e-11	5.14879e-09	-0.175513
chr20:3214696-3214927	SLC4A11	1.10308	1.20386e-10	6.37619e-09	0.102378
chr17:60501111-60501756	METTL2A	1.10284	1.55874e-05	7.22289e-05	-0.0417139
chr17:65040729-65041029	CACNG1	1.10269	4.03488e-08	4.91146e-07	0.0600104
chr16:57317967-57318964	PLLP	1.10255	1.45324e-05	6.80217e-05	-0.748065
chr2:89064493-89065513	ANKRD36BP2	1.10206	1.28271e-08	1.99998e-07	Not available
chr14:51560116-51562487	TRIM9	1.10199	7.81456e-10	2.45339e-08	1.05
chr3:15373314-15374209	SH3BP5	1.10187	8.29266e-09	1.42067e-07	-0.221946
chr1:156215368-156215899	PAQR6	1.1016	4.67498e-10	1.67199e-08	0.641306
chr2:239335160-239336263	ASB1	1.10089	5.66438e-06	3.04819e-05	0.287165
chr16:3184276-3185312	ZNF213	1.10052	0.000132169	0.000459741	-0.2711
chr13:57723120-57723321	PRR20E	1.10036	2.4334e-06	1.48625e-05	Not available
chr7:942707-942940	ADAP1	1.10028	1.67135e-05	7.64427e-05	0.124968
chr19:54385315-54385604	PRKCG	1.09985	1.96306e-08	2.76088e-07	0.225446
chr7:99102154-99102968	ZKSCAN5	1.09969	1.17696e-06	8.01648e-06	-0.0945604
chr2:676651-677678	TMEM18	1.09946	4.03488e-08	4.91146e-07	0.221037
chr11:31827696-31827921	PAX6	1.09944	1.26192e-05	6.02449e-05	-0.034443
chr11:94965357-94965588	LOC100129203	1.09881	2.1799e-08	2.99305e-07	Not available
chr14:50052650-50053033	RPS29	1.09874	6.30866e-05	0.000241743	0.0223622
chr9:139349523-139349805	SEC16A	1.09807	1.91965e-05	8.60968e-05	0.047724
chr19:10230162-10230682	EIF3G	1.09744	3.76399e-05	0.000155021	0.0886823
chr13:37493896-37494752	SMAD9	1.09731	6.72033e-05	0.000255262	0.525214
chr21:43255476-43255722	PRDM15	1.09728	1.91965e-05	8.60968e-05	-0.00611016
chr15:66544432-66546134	MEGF11	1.09724	2.97386e-08	3.81868e-07	0.220388
chr15:43662605-43663666	TUBGCP4	1.09724	2.35427e-09	5.49991e-08	-0.107641
chr10:79685719-79686507	DLG5	1.0972	3.32615e-06	1.94696e-05	-0.00284185
chr17:43138229-43138857	NMT1	1.09703	2.9707e-07	2.50955e-06	-0.0864758
chr20:60813371-60814247	OSBPL2	1.09702	2.9707e-07	2.50955e-06	-0.0259769
chr16:67193005-67193219	TRADD	1.09652	4.29049e-05	0.000173041	0.413142
chr1:9416126-9416404	SPSB1	1.09641	1.27797e-06	8.5948e-06	0.433484
chr19:860517-862123	CFD	1.09609	3.07794e-06	1.81906e-05	-0.691716
chr10:12237832-12238377	NUDT5	1.09601	6.72033e-05	0.000255262	-0.454942
chr14:101292863-101293101	MEG3	1.09594	5.04575e-07	3.93655e-06	0.648055
chr12:113541697-113542086	RASAL1	1.0958	2.98038e-09	6.50962e-08	-0.866683
chr1:13910137-13910868	PDPN	1.09572	8.43123e-07	6.03494e-06	0.608688
chr1:151020162-151020627	C1orf56	1.09564	4.67498e-10	1.67199e-08	0.133042
chr20:62737382-62738071	NPBWR2	1.09544	3.87974e-07	3.14841e-06	-0.0918098
chr4:109093038-109094546	LEF1-AS1	1.09496	1.5889e-08	2.36404e-07	Not available
chr1:29585897-29586598	PTPRU	1.0949	5.04575e-07	3.93655e-06	-0.190611
chr6:127439265-127441072	RSPO3	1.09472	5.25536e-06	2.85839e-05	0.723969
chr19:11669789-11670244	ELOF1	1.09418	1.96306e-08	2.76088e-07	0.132285
chr9:5832579-5833261	ERMP1	1.09381	2.64995e-09	5.89933e-08	-0.23248
chr20:60696561-60698342	LSM14B	1.09371	3.59301e-06	2.07343e-05	-0.209668
chr12:54519768-54520457	LOC400043	1.09371	0.000672418	0.00191181	1.07699
chr3:52558565-52558769	NT5DC2	1.09365	5.50262e-07	4.21712e-06	-0.695365
chr3:48594022-48594853	PFKFB4	1.09349	1.45463e-09	3.81817e-08	-0.138021
chr6:76458437-76459267	MYO6	1.09348	0.00017774	0.000596527	-0.304713
chr5:178450630-178451216	ZNF879	1.09319	1.17532e-05	5.67223e-05	-0.0648998
chr10:95462160-95462500	FRA10AC1	1.09291	4.03488e-08	4.91146e-07	Not available
chr5:167718523-167719688	WWC1	1.09284	2.35427e-09	5.49991e-08	-0.152951
chr2:176957054-176958279	HOXD13	1.0928	8.29266e-09	1.42067e-07	0.572847
chr17:43483097-43483454	ARHGAP27	1.09258	5.66438e-06	3.04819e-05	-0.441282
chr6:29759946-29760903	HCG4	1.0924	9.76934e-08	1.00767e-06	0.0709282
chr2:154728944-154729328	GALNT13	1.09225	1.07483e-07	1.08869e-06	-0.153315
chr21:33765013-33765300	URB1	1.09217	0.000224179	0.000730019	-0.507721
chr3:47891129-47891544	DHX30	1.09212	4.23686e-07	3.39716e-06	-0.103584
chr10:1284151-1284422	ADARB2	1.09195	3.59301e-06	2.07343e-05	1.71986
chr1:228870810-228872297	RHOU	1.09191	1.27797e-06	8.5948e-06	0.803405
chr12:128850549-128850755	TMEM132C	1.09185	0.00011028	0.000393397	0.326231
chr1:109289018-109289822	STXBP3	1.09177	1.55874e-05	7.22289e-05	-0.154713
chr3:133464949-133465420	TF	1.09161	4.46156e-08	5.3495e-07	-0.875219
chr8:41624555-41625380	ANK1	1.09148	1.76667e-08	2.55015e-07	-0.657368
chr14:78082584-78083250	SPTLC2	1.09135	8.87476e-08	9.31089e-07	-0.214846
chr19:1523705-1524565	PLK5	1.09135	3.08573e-05	0.000130256	Not available
chr8:109094485-109095849	RSPO2	1.09126	5.93523e-09	1.0818e-07	0.62334
chr17:27139185-27139671	FAM222B	1.09111	3.76399e-05	0.000155021	Not available
chr19:3275608-3275970	CELF5	1.09111	1.26192e-05	6.02449e-05	0.961368
chr18:19756794-19757080	GATA6	1.09101	3.87981e-06	2.21134e-05	0.267143
chr9:135464586-135466240	BARHL1	1.09094	1.35443e-05	6.40884e-05	-0.158325
chr12:124086217-124087015	DDX55	1.09056	4.87411e-06	2.68612e-05	-0.0771119
chr4:25657119-25657547	SLC34A2	1.09054	0.000393211	0.00119502	-0.25447
chr6:138482534-138483710	ARFGEF3	1.09046	3.2942e-08	4.15568e-07	Not available
chr1:98510966-98511710	MIR137	1.09044	1.35443e-05	6.40884e-05	Not available
chr9:135455164-135458586	BARHL1	1.09025	5.25536e-06	2.85839e-05	-0.158325
chr16:29998786-29999006	TAOK2	1.09014	6.57324e-06	3.45249e-05	-0.164873
chr16:67681975-67683924	RLTPR	1.08982	6.01105e-08	6.8e-07	0.601418
chr19:12984132-12985466	MAST1	1.08977	9.4765e-06	4.7156e-05	-0.645111
chr1:109618579-109618832	TAF13	1.08969	5.32343e-10	1.82549e-08	-0.188557
chr19:34012271-34012936	PEPD	1.08959	5.92222e-13	1.89648e-10	-0.299661
chr2:234369786-234370099	DGKD	1.08928	1.27797e-06	8.5948e-06	0.00647017
chr4:951611-952249	TMEM175	1.08921	4.23686e-07	3.39716e-06	0.0518574
chr2:220420729-220420994	OBSL1	1.08879	8.81412e-06	4.43798e-05	0.391144
chr2:110962400-110962631	NPHP1	1.08859	1.03277e-08	1.68473e-07	-0.212271
chr15:44092737-44093140	HYPK	1.08857	1.85366e-09	4.59881e-08	Not available
chr1:205179963-205180910	DSTYK	1.0885	0.000281553	0.000893237	0.132171
chr4:57687610-57687906	SPINK2	1.08816	4.87411e-06	2.68612e-05	-0.0129136
chr7:675569-676095	PRKAR1B	1.08798	9.17036e-07	6.48153e-06	0.147916
chr16:2334108-2334347	ABCA3	1.0879	2.24833e-06	1.38869e-05	0.352006
chr8:99076754-99077244	ERICH5	1.08735	8.10944e-05	0.000300727	Not available
chr18:158278-159311	USP14	1.08702	0.00011028	0.000393397	-0.452448
chr19:54401704-54402472	PRKCG	1.08699	7.11764e-07	5.24067e-06	0.225446
chr5:74806581-74807974	COL4A3BP	1.08698	2.64995e-09	5.89933e-08	-0.0821513
chr2:30669988-30670720	LCLAT1	1.08693	7.74833e-07	5.62152e-06	0.0399949
chr5:89705343-89705580	CETN3	1.08682	5.25536e-06	2.85839e-05	0.0246969
chr11:111741953-111742292	ALG9	1.0866	1.00465e-09	2.92063e-08	-0.0560332
chr19:17798679-17799329	UNC13A	1.08652	4.67498e-10	1.67199e-08	0.180145
chr17:65240725-65242498	HELZ	1.08636	2.64995e-09	5.89933e-08	-0.0172858
chr1:17033768-17034728	ESPNP	1.08606	2.1799e-08	2.99305e-07	-0.923491
chr20:3211390-3211622	SLC4A11	1.08598	4.18794e-06	2.36623e-05	0.102378
chr11:67195800-67196190	RPS6KB2	1.08586	5.25536e-06	2.85839e-05	-0.189685
chr17:79804259-79804488	P4HB	1.08576	4.10144e-10	1.52177e-08	-0.178329
chr14:102247660-102248279	PPP2R5C	1.08559	6.57324e-06	3.45249e-05	0.105052
chr16:88947776-88948015	CBFA2T3	1.08559	2.40484e-10	1.04068e-08	-0.616909
chr11:65374699-65375308	MAP3K11	1.08553	6.05589e-10	1.99136e-08	-0.13914
chr1:220101132-220102147	SLC30A10	1.0855	3.14718e-10	1.27201e-08	-0.143652
chr17:712977-713599	NXN	1.08548	7.74833e-07	5.62152e-06	-0.0609512
chr1:38510102-38513642	POU3F1	1.08543	4.23686e-07	3.39716e-06	0.529186
chr20:32031042-32031964	SNTA1	1.08522	2.52258e-05	0.00010939	0.198776
chr1:200842196-200843388	GPR25	1.08518	1.96306e-08	2.76088e-07	0.101512
chr19:12958152-12958891	MAST1	1.08508	0.000297864	0.00093812	-0.645111
chr3:52567009-52568807	NT5DC2	1.08501	2.41917e-08	3.24452e-07	-0.695365
[truncated: 5,371 more rows]
